# Supplementary material for: Single-cell RNA-sequencing of stria vascularis cells in the adult Slc26a4-/- mouse
Source: BMC Med Genomics. 2023 Jun 15;16:133. doi: 10.1186/s12920-023-01549-0 (PMC10268361; doi:10.1186/s12920-023-01549-0)
Supplement: Supplementary file 2 — Additional file 2: Table S1: OtoSCOPE v9 genes and cluster-defining genes of SV cells. The list is ordered by the area under the ROC curve (AUC) classifier. AD: autosomal dominant, AR: autosomal recessive. IMC: intermediate cell, MC: marginal cell, RC: root cell, SC: spindle cell [file 12920_2023_1549_MOESM2_ESM.xlsx]

## Sheet: Table S1
Table S1: OtoSCOPE v9 genes and cluster-defining genes of SV cells. The list is ordered by area under the ROC curve (AUC) classifier. AD: autosomal dominant, AR: autosomal recessive. IMC: intermediate cell, MC: marginal cell, RC: root cell, SC: spindle cell.
#	Gene	Hearing Loss Phenotypes	OMIM ID	Inheritance	Cell type	AUC
1	KCNQ1	Jervell and Lange-Nielsen syndrome 1	607542	AR	MC	0.994
2	KCNE1	Jervell and Lange-Nielsen syndrome 2	176261	AR	MC	0.987
3	LRP2	Donnai-Barrow syndrome	600073	AR	MC	0.986
4	ESRRB	Deafness, autosomal recessive 35	602167	AR	MC	0.974
5	P2RX2	Deafness, autosomal dominant 41	600844	AD	SC	0.965
6	KCNJ10	Pendred syndrome	602208	AR	IMC	0.963
7	MET	Deafness, autosomal recessive 97	164860	AR	IMC	0.948
8	GJB6	Deafness, autosomal recessive 1B	604418	AR	IMC	0.916
9	EDNRB	Waardenburg syndrome type 4A	131244	AD/AR	IMC	0.915
10	CLDN9	Deafness, autosomal recessive	615799	AR	SC	0.904
11	SLC22A4	Deafness, autosomal recessive 60	604190	AR	MC	0.9
12	MITF	Waardenburg syndrome, type 2A	156845	AD	IMC	0.895
13	MPZL2	Deafness, autosomal recessive 111	604873	AR	IMC	0.9
14	ACTG1	Deafness, autosomal dominant 20/Deafness, autosomal dominant 26/Baraitser-Winter syndrome 2	102560	AD	SC	0.87
15	HGF	Deafness, autosomal recessive 39	142409	AR	MC	0.843
16	BSND	Deafness, autosomal recessive 73/Bartter syndrome type 4A	606412	AR	MC	0.816
17	PDE1C	Deafness, autosomal dominant 74	602987	AD	IMC	0.81
18	TBX1	Velocardiofacial syndrome	602054	AD	MC	0.788
19	GJB2	Deafness, autosomal recessive B1/Deafness, autosomal dominant 3	220290	AD/AR	IMC	0.788
20	PAX3	Waardenburg syndrome type 1/Waardenburg syndrome type 3	606597	AD/AR	IMC	0.787
21	ACTB	Baraitser-Winter syndrome 1	102630	AD	SC	0.787
22	SLC26A4	Deafness, autosomal recessive 4/Pendred syndrome	605646	AR	SC	0.783
23	FGFR2	Pfeiffer syndrome /Apert syndrome/Crouzon syndrome/LADD syndrome	176943	AD	MC	0.776
24	ILDR1	Deafness, autosomal recessive 42	609739	AR	SC	0.776
25	MASP1	3MC syndrome 1	600521	AR	SC	0.778
26	EPS8L2	Deafness, autosomal recessive 106	614988	AR	MC	0.772
27	ROR1	Deafness, autosomal recessive 108	602336	AR	MC	0.758
28	EYA4	Deafness, autosomal dominant 10	603550	AD	SC	0.752
29	GATA3	Hypoparathyroidism-deafness-renal disease (HDR syndrome/Barakat syndrome)	131320	AD	RC	0.747
30	CACNA1D	Sinoatrial node dysfunction and deafness (SANDD)	114206	AR	MC	0.754
31	TMPRSS3	Deafness, autosomal recessive 8/Deafness, autosomal recessive 10	605511	AR	SC	0.748
32	GREB1L	Inner ear malformations and deafness	617782	AD	SC	0.754
33	TBX1	Velocardiofacial syndrome	602054	AD	SC	0.748
34	GREB1L	Inner ear malformations and deafness	617782	AD	SC	0.754
35	MARVELD2	Deafness, autosomal recessive 49	610572	AR	MC	0.744
36	OTOGL	Deafness, autosomal recessive 84B	614925	AR	RC	0.739
37	TBC1D24	Deafness, autosomal dominant 65/Deafness, autosomal recessive 86/DOORS syndrome	613577	AD/AR	MC	0.731
38	LMX1A	Deafness, autosomal dominant 7/Deafness, autosomal recessive	600298	AD/AR	MC	0.728
39	COL9A3	Stickler syndrome	120260	AR	RC	0.718
40	USH1C	Deafness, autosomal recessive 18A/Usher syndrome type 1C	605242	AR	RC	0.716
41	GRHL2	Deafness, autosomal dominant 28	608576	AD	SC	0.711
42	ROR1	Deafness, autosomal recessive 108	602336	AR	SC	0.711
43	ATP2B2	Deafness, autosomal dominant*	108733	AD	RC	0.71
44	LMX1A	Deafness, autosomal dominant 7/Deafness, autosomal recessive	600298	AD/AR	SC	0.704
45	SYNE4	Deafness, autosomal recessive 76	615535	AR	SC	0.703
46	FGFR2	Pfeiffer syndrome /Apert syndrome/Crouzon syndrome/LADD syndrome	176943	AD	SC	0.69
47	GAB1	Deafness, autosomal recessive 26	604439	AR	MC	0.685
48	HOXB1	Facial paresis, hereditary congenital, 3	142968	AR	IMC	0.688
49	CLDN9	Deafness, autosomal recessive	615799	AR	MC	0.684
50	PPIP5K2	Deafness, autosomal recessive 100	611648	AR	MC	0.679
51	MYH14	Deafness, autosomal dominant 4A	608568	AD	SC	0.684
52	FGFR1	Pfeiffer syndrome	136350	AD	SC	0.666
53	SLC19A2	Thiamine-responsive megaloblastic anemia syndrome	603941	AR	MC	0.672
54	COL9A1	Stickler syndrome 4	120210	AR	RC	0.665
55	DMXL2	Deafness, autosomal dominant 71	612186	AD	IMC	0.67
56	GAB1	Deafness, autosomal recessive 26	604439	AR	SC	0.664
57	MYO6	Deafness, autosomal dominant 22/Deafness, autosomal recessive 37	600970	AD/AR	MC	0.657
58	COL4A5	Alport syndrome 1, X-linked	303630	XLD	MC	0.664
59	TUBB4B	Leber congenital amaurosis with early-onset deafness	602660	AD	MC	0.664
60	SPNS2	Deafness, autosomal recessive 115	612584	AR	SC	0.66
61	SOX10	Waardenburg syndrome type 2E/4C	602229	AD	IMC	0.66
62	CLDN14	Deafness, autosomal recessive 29	605608	AR	RC	0.648
63	SEMA3E	CHARGE syndrome	608166	AD	SC	0.65
64	CLPP	Perrault syndrome type 3	601119	AR	MC	0.651
65	HGF	Deafness, autosomal recessive 39	142409	AR	SC	0.645
66	S1PR2	Deafness, autosomal recessive 68	605111	AR	SC	0.646
67	TJP2	Deafness, autosomal dominant 51	607709	AD	SC	0.643
68	SIX1	Deafness, autosomal dominant 23/Branchio-oto-renal syndrome 3	601205	AD	SC	0.638
69	COL11A2	Deafness, autosomal recessive 53/	120290	AD/AR	RC	0.63
	COL11A2	Deafness, autosomal dominant 13/	120290	AD/AR	RC	0.63
	COL11A2	Stickler syndrome type 3/Otospondylomegaepiphyseal dysplasia,	120290	AD/AR	RC	0.63
	COL11A2	autosomal dominant/Otospondylomegaepiphyseal dysplasia, autosomal recessive	120290	AD/AR	RC	0.63
70	CD164	Deafness, autosomal dominant 66	603356	AD	MC	0.627
71	FGFR1	Pfeiffer syndrome	136350	AD	MC	0.625
72	CISD2	Wolfram syndrome 2	611507	AR	SC	0.625
73	WFS1	Deafness, autosomal dominant 6/	606201	AD/AR	SC	0.632
74	WFS1	Deafness, autosomal dominant 14/Deafness, autosomal dominant 38/Wolfram syndrome 1	606201	AD/AR	SC	0.632
75	POLR1D	Treacher-Collins syndrome 2	613715	AD	MC	0.619
76	EPS8	Deafness, autosomal recessive 102	600206	AR	MC	0.617
77	COCH	Deafness, autosomal dominant 9/Deafness, autosomal recessive 110	603196	AD/AR	IMC	0.618
78	CIB2	Deafness, autosomal recessive 48	605564	AR	RC	0.602
79	PLS1	Deafness, autosomal dominant 76	602734	AD	SC	0.59
80	KMT2D	Kabuki syndrome 1	602113	AD	IMC	0.583
81	NR2F1	Bosch-Boonstra-Schaaf optic atrophy syndrome	132890	AD	RC	0.577
82	RAI1	Smith-Magenis syndrome	607642	AD	RC	0.57
83	PEX6	Heimler syndrome 2/Peroxisome biogenesis disorder 4A/	601498	AR	MC	0.572
	PEX6	Peroxisome biogenesis disorder 4B (Zellweger spectrum disorders)	601498	AR	MC	0.572
84	LARS2	Perrault syndrome type 4	604544	AR	IMC	0.573
85	CCDC50	Deafness, autosomal dominant 44	611051	AD	IMC	0.555
86	CEACAM16	Deafness, autosomal dominant 4B/Deafness, autosomal recessive 113	614591	AD/AR	RC	0.556
87	GPSM2	Chudley-McCullough syndrome	609245	AR	RC	0.545
88	TRRAP	Deafness, autosomal dominant	603015	AD	MC	0.552
89	OTOA	Deafness, autosomal recessive 22	607038	AR	RC	0.544
90	SMPX	Deafness, X-linked 4	300226	XLD	IMC	0.538
91	SLC26A5	Deafness, autosomal recessive 61	604943	AR	RC	0.528
92	LOXHD1	Deafness, autosomal recessive 77	613072	AR	RC	0.506
93	TMC1	Deafness, autosomal dominant 36/Deafness, autosomal recessive 7/Deafness, autosomal recessive 11	606706	AD/AR	MC	0.493
94	BDP1	Deafness, autosomal recessive 112	607012	AR	IMC	0.484
95	DNMT1	Cerebellar ataxia, deafness, and narcolepsy, autosomal dominant/	126375	AD	IMC	0.469
	DNMT1	Neuropathy, hereditary sensory, type 1E (DNMT1-methylopathies)	126375	AD	IMC	0.469
96	MCM2	Deafness, autosomal dominant 70	116945	AD	RC	0.456
97	TCOF1	Treacher-Collins syndrome	606847	AD	MC	0.463
98	SLC4A11	Corneal dystrophy and perceptive deafness (Harboyan syndrome)	610206	AR	IMC	0.439
