# Supplementary material for: Single-cell RNA-sequencing of stria vascularis cells in the adult Slc26a4-/- mouse
Source: BMC Med Genomics. 2023 Jun 15;16:133. doi: 10.1186/s12920-023-01549-0 (PMC10268361; doi:10.1186/s12920-023-01549-0)
Supplement: Supplementary file 3 — Additional file 3: Table S2: IMC cluster-defining genes. The avg_diff: log Transcripts Per Million (TPM) difference in expression level between the cluster of interest and all other cells. The power means 1-β, the probability of not committing type II error. The pct.1 and pct.2 fields mean the percent of cells in which the denoted gene is detected in the IMC and other cell groups. Table S3: SC cluster-defining genes. The avg_diff means the logTPM difference in expression level between the cluster of interest and all other cells. The power means 1-β, the probability of not committing type II error. The pct.1 and pct.2 fields mean the percent of cells in which the denoted gene is detected in the SC and other cell groups. Table S4: RC cluster-defining genes. The avg_diff means the logTPM difference in expression level between the cluster of interest and all other cells. The power means 1-β, the probability of not committing type II error. The pct.1 and pct.2 fields mean the percent of cells in which the denoted gene is detected in the RC and other cell groups. Table S5: MC cluster-defining genes. The avg_diff means the logTPM difference in expression level between the cluster of interest and all other cells. The power means 1-β, the probability of not committing type II error. The pct.1 and pct.2 fields mean the percent of cells in which the denoted gene is detected in the MC and other cell groups. Table S6: GO cellular component analysis of IMC, generated using PANTHER.Table S7: GO biological process analysis of IMC, generated using PANTHER.Table S8: GO molecular function analysis of IMC, generated using PANTHER.Table S9: GO cellular component analysis of SC, generated using PANTHER.Table S10: GO biological process analysis of SC, generated using PANTHER.Table S11: GO molecular function analysis of SC, generated using PANTHER.Table S12: GO cellular component analysis of RC, generated using PANTHER.Table S13: GO biological process analysis of RC, generated using PANTHE [file 12920_2023_1549_MOESM3_ESM.xlsx]

## Sheet: Table S2
IMC cluster-defining genes.
Rank	Gene	AUC	avg_diff	power	avg_log2FC	pct.1	pct.2
1	Dkk3	0.988	2.93145	0.976	4.22919	1	0.982
2	Spon1	0.977	2.82872	0.954	4.08098	1	0.965
3	Nrp2	0.977	2.97985	0.954	4.29901	1	0.947
4	Alpl	0.976	2.50984	0.952	3.62093	1	0.807
5	Scn4b	0.971	2.0291	0.942	2.92737	1	0.789
6	Bace2	0.967	2.21218	0.934	3.19149	1	0.895
7	Plp1	0.964	2.33784	0.928	3.37279	1	0.895
8	Dct	0.963	3.68521	0.926	5.31664	1	1
9	Kcnj10	0.963	2.67501	0.926	3.85922	1	0.965
10	Slc45a2	0.961	2.63166	0.922	3.79668	1	0.965
11	Gpnmb	0.961	3.20524	0.922	4.62418	1	1
12	Tyr	0.958	3.41713	0.916	4.92988	1	1
13	Hpse	0.956	3.15923	0.912	4.5578	1	1
14	Sepp1	0.951	2.60477	0.902	3.75788	1	0.982
15	Jam2	0.95	2.12529	0.9	3.06614	1	0.895
16	Glrb	0.95	1.82843	0.9	2.63787	1	0.947
17	Met	0.948	2.28485	0.896	3.29635	1	0.982
18	Wdr91	0.946	2.30497	0.892	3.32537	0.975	0.667
19	Car14	0.943	2.03419	0.886	2.93471	1	1
20	Tspan10	0.938	1.8849	0.876	2.71934	0.95	0.649
21	Hhatl	0.937	1.78802	0.874	2.57957	1	1
22	Atp1b3	0.936	2.136	0.872	3.08159	0.975	1
23	Edil3	0.932	1.69837	0.864	2.45023	0.925	0.579
24	Gsta4	0.925	2.28573	0.85	3.29762	1	0.982
25	Glul	0.923	1.95957	0.846	2.82706	0.975	0.93
26	Gjb6	0.916	1.85	0.832	2.66899	0.975	0.947
27	Ednrb	0.915	2.33773	0.83	3.37263	0.925	0.702
28	Nrcam	0.905	2.09814	0.81	3.02697	0.925	0.702
29	Cttnbp2	0.902	1.49492	0.804	2.15672	0.925	0.404
30	Mpzl2	0.9	1.63656	0.8	2.36105	1	0.965
31	Atp1b1	0.895	1.52881	0.79	2.20561	1	1
32	Mitf	0.895	1.66239	0.79	2.39833	0.95	0.825
33	Olfml1	0.894	1.90289	0.788	2.74529	0.875	0.509
34	Aldoa	0.893	1.10142	0.786	1.58902	1	1
35	Syngr1	0.893	1.43905	0.786	2.07611	0.975	0.895
36	Aebp1	0.892	1.69019	0.784	2.43843	0.975	0.842
37	Cers6	0.891	2.20929	0.782	3.18733	0.925	0.807
38	Cdh19	0.891	1.68716	0.782	2.43406	0.875	0.386
39	Rapgef4	0.886	1.10259	0.772	1.5907	0.9	0.491
40	Ncam1	0.881	1.49013	0.762	2.1498	0.95	0.895
41	Mapk4	0.879	1.44342	0.758	2.08241	0.925	0.702
42	Tecpr1	0.876	1.23829	0.752	1.78647	1	0.965
43	Arhgap20	0.875	2.11032	0.75	3.04455	0.925	0.754
44	Hif1a	0.874	1.93102	0.748	2.78588	1	0.982
45	Ctsb	0.868	1.15512	0.736	1.66649	1	1
46	PISD	0.868	1.1147	0.736	1.60818	0.975	0.895
47	Sdc3	0.868	1.83535	0.736	2.64784	0.925	0.86
48	Mertk	0.866	1.66445	0.732	2.40129	0.85	0.491
49	Cyp2u1	0.865	1.17261	0.73	1.69172	0.95	0.895
50	Comt	0.857	0.853463	0.714	1.23129	1	0.807
51	C2	0.857	1.39875	0.714	2.01797	0.9	0.719
52	Stmn3	0.856	1.81788	0.712	2.62264	0.975	0.789
53	Col5a3	0.855	1.88532	0.71	2.71994	0.825	0.404
54	Gjc3	0.853	1.03141	0.706	1.488	0.85	0.509
55	Sema7a	0.852	1.27404	0.704	1.83805	0.775	0.193
56	Dhrs3	0.848	1.71419	0.696	2.47305	0.925	0.825
57	Nmnat2	0.847	1.19772	0.694	1.72794	0.825	0.439
58	Slc13a4	0.842	1.85516	0.684	2.67643	0.95	0.684
59	Phlda1	0.842	1.29099	0.684	1.8625	0.9	0.737
60	Agt	0.839	1.45894	0.678	2.10481	0.825	0.596
61	Oxct1	0.837	1.44565	0.674	2.08563	0.975	0.947
62	Slc48a1	0.837	1.16336	0.674	1.67838	0.975	0.982
63	Atp6v0c	0.832	0.814587	0.664	1.1752	1	0.982
64	Mob3b	0.829	1.29468	0.658	1.86783	0.9	0.86
65	Tinagl1	0.828	1.10747	0.656	1.59774	0.9	0.684
66	Thrsp	0.824	1.28022	0.648	1.84697	0.875	0.807
67	Usp53	0.823	0.999355	0.646	1.44177	1	0.965
68	Atp10a	0.822	1.32288	0.644	1.90852	0.775	0.491
69	Kcnn4	0.822	1.43575	0.644	2.07134	0.825	0.632
70	Rapgef3	0.822	1.68537	0.644	2.43148	0.825	0.667
71	Tulp1	0.82	0.595553	0.64	0.859202	1	0.93
72	Lta4h	0.82	1.25779	0.64	1.81461	0.95	0.772
73	Ogdhl	0.818	1.55126	0.636	2.238	0.825	0.561
74	Cd63	0.818	0.93966	0.636	1.35564	0.975	0.982
75	Megf9	0.817	1.22163	0.634	1.76245	0.9	0.772
76	Gpr37	0.815	1.72993	0.63	2.49576	0.85	0.807
77	Dst	0.814	0.444357	0.628	0.641072	0.9	0.702
78	Mbnl1	0.813	1.13285	0.626	1.63436	1	0.93
79	Gsta2	0.812	0.678165	0.624	0.978386	0.7	0.14
80	Dusp4	0.812	0.812929	0.624	1.17281	0.7	0.193
81	Car2	0.811	1.36715	0.622	1.97238	0.95	0.842
82	Mdk	0.81	0.57393	0.62	0.828005	0.95	0.877
83	Pde1c	0.81	1.20088	0.62	1.7325	0.775	0.404
84	Igsf11	0.809	1.25473	0.618	1.81019	0.775	0.526
85	Mapt	0.809	0.780417	0.618	1.1259	0.825	0.491
86	Dlc1	0.809	1.10297	0.618	1.59124	0.85	0.754
87	Etv1	0.809	0.954549	0.618	1.37712	0.775	0.526
88	Camk4	0.808	0.296258	0.616	0.42741	0.925	0.772
89	Appl2	0.807	1.24132	0.614	1.79085	0.975	0.842
90	5031439G07Rik	0.805	1.73197	0.61	2.49871	0.9	0.842
91	Slc25a42	0.805	1.1628	0.61	1.67757	0.9	0.807
92	Prelp	0.804	1.27934	0.608	1.84569	0.9	0.649
93	Rab3a	0.804	0.811095	0.608	1.17016	0.8	0.351
94	Kcnj13	0.804	1.66814	0.608	2.40661	0.8	0.596
95	Mlana	0.803	0.761361	0.606	1.09841	0.775	0.439
96	Tcf4	0.8	1.03945	0.6	1.49961	1	0.93
97	Ckb	0.799	0.635795	0.598	0.917258	1	0.947
98	Ifit3	0.798	1.39503	0.596	2.0126	0.775	0.404
99	Fnbp1	0.798	1.10576	0.596	1.59527	0.925	0.86
100	Fth1	0.797	1.16107	0.594	1.67507	1	1
101	Gpr180	0.796	1.35872	0.592	1.96022	0.875	0.825
102	Ptprm	0.796	1.51296	0.592	2.18274	0.8	0.456
103	Atp6v0a1	0.795	0.844323	0.59	1.2181	1	0.86
104	Sepw1	0.205	0.197779	0.59	0.285334	0.825	0.947
105	Scrg1	0.794	0.533747	0.588	0.770034	0.725	0.298
106	Rorb	0.793	0.760246	0.586	1.0968	0.875	0.667
107	Sparcl1	0.793	0.946162	0.586	1.36502	1	1
108	Arhgap39	0.791	1.23685	0.582	1.78439	0.9	0.877
109	Eng	0.791	0.910087	0.582	1.31298	0.675	0.193
110	Tspan9	0.791	1.45902	0.582	2.10491	0.825	0.614
111	Atxn1	0.79	0.965821	0.58	1.39338	0.95	0.842
112	Taf1d	0.79	1.08864	0.58	1.57057	0.75	0.421
113	Slc22a17	0.789	1.1995	0.578	1.73052	0.9	0.789
114	Gjb2	0.788	0.836027	0.576	1.20613	0.875	0.702
115	Slc24a2	0.788	1.22923	0.576	1.77341	0.65	0.211
116	Pax3	0.787	0.546288	0.574	0.788126	0.75	0.386
117	Plxna4	0.784	0.327117	0.568	0.47193	0.975	0.912
118	Scly	0.782	0.645614	0.564	0.931424	0.8	0.561
119	Gpm6b	0.782	1.14967	0.564	1.65862	0.75	0.544
120	Asl	0.781	0.646712	0.562	0.933008	1	0.895
121	C4b	0.779	1.54078	0.558	2.22288	0.7	0.386
122	Megf10	0.779	0.972363	0.558	1.40282	0.675	0.263
123	Emp3	0.778	0.902722	0.556	1.30235	0.625	0.123
124	Cerk	0.777	1.24295	0.554	1.7932	0.775	0.632
125	Carf	0.776	0.339732	0.552	0.49013	0.925	0.877
126	Lgmn	0.775	0.815421	0.55	1.1764	1	0.895
127	Srpk1	0.774	1.49406	0.548	2.15547	1	0.982
128	Shank1	0.773	0.606383	0.546	0.874825	0.95	0.912
129	Mcc	0.773	0.665087	0.546	0.959518	0.9	0.772
130	Grip2	0.771	1.15811	0.542	1.67079	1	0.982
131	Wnt5a	0.768	1.14565	0.536	1.65283	0.975	0.842
132	Sema6d	0.768	1.27869	0.536	1.84475	0.775	0.649
133	Hivep3	0.768	1.0773	0.536	1.55422	0.85	0.667
134	Gpr143	0.768	1.03903	0.536	1.49901	0.7	0.404
135	Acox3	0.766	0.495141	0.532	0.714338	0.9	0.754
136	Acnat1	0.765	0.328152	0.53	0.473423	0.975	0.912
137	Cyb5a	0.765	0.808212	0.53	1.166	1	0.877
138	Fabp5	0.764	0.301377	0.528	0.434794	0.95	0.912
139	Cmtm5	0.763	0.702191	0.526	1.01305	0.625	0.228
140	Gm15487	0.763	0.442747	0.526	0.638748	0.9	0.86
141	Scn1b	0.762	0.890171	0.524	1.28425	0.725	0.439
142	Nav2	0.762	0.838755	0.524	1.21007	0.95	0.877
143	Eva1c	0.762	0.57766	0.524	0.833387	1	0.965
144	Zfp185	0.76	1.32185	0.52	1.90702	0.775	0.509
145	Ceacam1	0.759	1.00854	0.518	1.45501	0.875	0.789
146	Frmd4b	0.758	0.707164	0.516	1.02022	0.75	0.526
147	Cited4	0.242	0.651183	0.516	0.939459	0.475	0.754
148	Pkd1	0.756	0.887493	0.512	1.28038	0.95	0.842
149	Klhl40	0.753	0.600383	0.506	0.86617	0.675	0.298
150	Bnc2	0.753	0.809913	0.506	1.16846	0.7	0.526
151	Syt4	0.752	1.68087	0.504	2.42498	0.775	0.702
152	Ado	0.752	0.787543	0.504	1.13618	0.925	0.895
153	4930402H24Rik	0.752	0.816115	0.504	1.1774	0.925	0.877
154	Pou4f1	0.752	0.210498	0.504	0.303684	0.825	0.526
155	Pde7b	0.751	0.932208	0.502	1.34489	0.7	0.386
156	Smad5	0.75	0.78673	0.5	1.13501	0.675	0.298
157	AW822252	0.75	0.44201	0.5	0.637686	0.95	0.965
158	Hvcn1	0.749	0.725856	0.498	1.04719	0.575	0.14
159	Sass6	0.749	0.787357	0.498	1.13592	0.975	0.947
160	B4galt6	0.748	0.48426	0.496	0.698639	1	0.877
161	Ccbe1	0.747	0.552181	0.494	0.796628	0.875	0.789
162	Gm4034	0.746	0.371299	0.492	0.535671	0.975	0.93
163	Tpp2	0.746	0.324417	0.492	0.468034	0.875	0.667
164	Klf15	0.745	1.00082	0.49	1.44388	0.775	0.544
165	Gm44487	0.745	0.193497	0.49	0.279157	0.85	0.649
166	Ppp1r16b	0.745	0.175965	0.49	0.253864	0.925	0.842
167	Plin3	0.744	0.849441	0.488	1.22548	0.975	0.912
168	Atp1a1	0.743	0.615406	0.486	0.887844	1	1
169	Aff3	0.741	0.325996	0.482	0.470312	0.625	0.263
170	Gsta1	0.739	0.778999	0.478	1.12386	0.7	0.491
171	Lman2	0.738	0.747878	0.476	1.07896	0.95	0.93
172	Igsf3	0.738	1.23924	0.476	1.78784	0.975	0.877
173	Gyg	0.738	0.91785	0.476	1.32418	0.7	0.439
174	Aplp2	0.737	0.79895	0.474	1.15264	0.975	0.982
175	Foxc1	0.736	0.203453	0.472	0.29352	0.7	0.421
176	Chn2	0.736	1.14997	0.472	1.65905	0.725	0.614
177	Fam171a1	0.735	0.893108	0.47	1.28848	0.875	0.667
178	Ivns1abp	0.735	0.909743	0.47	1.31248	0.95	0.842
179	Insc	0.735	0.943865	0.47	1.36171	0.625	0.316
180	Ifi27l2a	0.735	1.31976	0.47	1.90401	0.8	0.719
181	Adam10	0.734	0.921816	0.468	1.3299	1	0.947
182	Rlbp1	0.733	1.18496	0.466	1.70954	0.7	0.474
183	Ube3a	0.733	0.479667	0.466	0.692014	0.975	0.842
184	Nckap1	0.733	0.911661	0.466	1.31525	0.85	0.684
185	Sec11c	0.732	0.898027	0.464	1.29558	0.9	0.825
186	Fam84b	0.732	0.93003	0.464	1.34175	0.875	0.684
187	Sesn1	0.731	0.595581	0.462	0.859242	0.825	0.544
188	Lhfpl2	0.73	1.23973	0.46	1.78855	0.675	0.544
189	Slc25a34	0.73	0.922264	0.46	1.33055	0.675	0.456
190	Npnt	0.73	1.14546	0.46	1.65255	0.725	0.561
191	Cav1	0.729	0.719851	0.458	1.03853	0.75	0.509
192	Tes	0.729	0.778814	0.458	1.12359	0.875	0.86
193	Mpv17l2	0.728	0.765068	0.456	1.10376	0.85	0.702
194	Iqsec1	0.728	0.246635	0.456	0.355819	1	0.895
195	Csmd2	0.728	0.304726	0.456	0.439627	0.95	0.93
196	Fgf1	0.728	1.32144	0.456	1.90644	0.7	0.509
197	Cd44	0.728	0.937488	0.456	1.35251	0.725	0.649
198	Tiam1	0.727	0.921903	0.454	1.33003	0.675	0.386
199	Cox8b	0.726	0.633933	0.452	0.914572	0.775	0.614
200	Mpzl1	0.726	0.773124	0.452	1.11538	0.975	0.965
201	Mgll	0.726	0.945686	0.452	1.36434	1	0.93
202	Ppfibp1	0.726	0.850082	0.452	1.22641	0.825	0.684
203	Card10	0.725	1.29631	0.45	1.87018	0.8	0.667
204	Elf2	0.725	0.684118	0.45	0.986974	0.8	0.649
205	Pmp22	0.724	0.936692	0.448	1.35136	0.8	0.649
206	Pick1	0.724	0.599903	0.448	0.865477	0.85	0.737
207	Prim2	0.723	0.460828	0.446	0.664834	0.925	0.947
208	Timp3	0.723	0.607811	0.446	0.876886	1	0.965
209	Inpp4a	0.723	0.920909	0.446	1.32859	1	0.965
210	Prnp	0.723	0.848277	0.446	1.22381	0.85	0.789
211	Abcc5	0.721	0.762835	0.442	1.10054	1	0.982
212	Lyst	0.72	1.09778	0.44	1.58376	0.75	0.632
213	Rasl12	0.72	0.932265	0.44	1.34497	0.725	0.509
214	Abhd6	0.72	0.719325	0.44	1.03777	0.875	0.667
215	Fxyd3	0.719	0.816874	0.438	1.1785	0.775	0.632
216	Scn8a	0.718	0.373713	0.436	0.539153	0.675	0.439
217	Obox3	0.718	1.3516	0.436	1.94995	1	0.965
218	Fstl4	0.718	0.886785	0.436	1.27936	0.6	0.316
219	Idh2	0.718	0.815335	0.436	1.17628	0.775	0.684
220	Cbx3	0.718	1.47485	0.436	2.12776	1	0.982
221	Dnajc18	0.717	0.282263	0.434	0.407219	0.9	0.86
222	Mxra8	0.717	0.924346	0.434	1.33355	0.7	0.491
223	Adra2b	0.717	0.273858	0.434	0.395093	0.725	0.491
224	Gatad1	0.717	0.493121	0.434	0.711423	0.95	0.842
225	Stx4a	0.716	0.526945	0.432	0.760221	0.95	0.807
226	Gm29011	0.716	0.230559	0.432	0.332627	0.7	0.439
227	Hps3	0.715	0.79198	0.43	1.14259	0.875	0.737
228	Wdhd1	0.715	0.73403	0.43	1.05898	0.875	0.737
229	Klhl15	0.715	0.437386	0.43	0.631014	0.95	0.93
230	Lhfpl1	0.714	0.944941	0.428	1.36326	0.55	0.246
231	Ahnak2	0.714	1.42415	0.428	2.05462	0.55	0.228
232	Ggcx	0.714	1.1431	0.428	1.64915	0.65	0.456
233	Fign	0.714	0.253878	0.428	0.366268	0.725	0.596
234	Ucp2	0.714	0.666607	0.428	0.961711	0.975	0.947
235	Slc7a11	0.713	0.267817	0.426	0.386379	0.975	0.912
236	Cspg4	0.713	0.632846	0.426	0.913004	0.525	0.175
237	Gja5	0.713	0.426362	0.426	0.61511	0.9	0.86
238	Slc7a5	0.713	0.539576	0.426	0.778443	0.625	0.316
239	Tubb5	0.712	0.374639	0.424	0.54049	0.9	0.737
240	Dusp23	0.712	1.50838	0.424	2.17613	1	0.982
241	Slc16a10	0.712	1.00323	0.424	1.44736	0.7	0.561
242	G0s2	0.712	0.411372	0.424	0.593484	0.75	0.421
243	Xaf1	0.712	0.834187	0.424	1.20348	0.825	0.825
244	Cask	0.712	0.342662	0.424	0.494357	0.975	0.912
245	Frmpd3	0.711	0.490497	0.422	0.707638	0.825	0.719
246	Arhgap31	0.711	0.743942	0.422	1.07328	0.775	0.789
247	Col1a1	0.711	0.261149	0.422	0.376759	0.825	0.579
248	Uba2	0.711	1.41019	0.422	2.03447	1	0.982
249	Car8	0.711	0.424352	0.422	0.612211	0.55	0.228
250	Pbxip1	0.709	0.76448	0.418	1.10291	0.925	0.842
251	St3gal4	0.709	0.672712	0.418	0.970519	0.825	0.544
252	Baiap2	0.709	0.393673	0.418	0.567949	0.6	0.246
253	Eogt	0.709	0.896635	0.418	1.29357	0.625	0.456
254	Gm17374	0.708	1.70648	0.416	2.46193	0.95	0.912
255	Bmyc	0.708	0.683175	0.416	0.985613	0.675	0.439
256	Mamdc2	0.707	0.768595	0.414	1.10885	0.5	0.158
257	Ldhb	0.707	0.553739	0.414	0.798876	1	0.982
258	Ndufb2	0.707	0.662257	0.414	0.955434	0.9	0.965
259	Galntl6	0.706	2.12147	0.412	3.06063	1	0.982
260	Slitrk5	0.706	1.02693	0.412	1.48155	0.525	0.228
261	Tacc1	0.706	0.481308	0.412	0.69438	0.675	0.456
262	Gdap1	0.706	1.94145	0.412	2.80093	1	1
263	Tbx2	0.706	1.00751	0.412	1.45354	0.7	0.544
264	2010111I01Rik	0.705	0.810928	0.41	1.16992	0.85	0.86
265	Smpd2	0.705	1.01419	0.41	1.46317	0.725	0.596
266	Adm	0.705	0.802224	0.41	1.15736	0.575	0.351
267	Cpeb1	0.704	0.806052	0.408	1.16289	0.575	0.246
268	Gm11225	0.704	1.54755	0.408	2.23264	1	0.982
269	Ppfibp2	0.704	0.569159	0.408	0.821123	0.8	0.649
270	Rab11fip5	0.703	0.957208	0.406	1.38096	0.625	0.333
271	Grik4	0.703	0.321849	0.406	0.46433	0.925	0.912
272	Ccnl2	0.702	0.54684	0.404	0.788924	0.975	0.912
273	Itgav	0.702	0.965051	0.404	1.39227	0.675	0.421
274	Fam49a	0.701	0.688185	0.402	0.992842	0.6	0.281
275	Cdkn2aip	0.701	0.521425	0.402	0.752258	0.95	0.86
276	Gm14667	0.701	1.80583	0.402	2.60526	1	0.982
277	Myo5a	0.7	1.05671	0.4	1.5245	0.75	0.702
278	Gucy2f	0.7	0.857595	0.4	1.23725	0.8	0.474
279	Ifi30	0.699	0.449718	0.398	0.648806	0.6	0.298
280	Gpm6a	0.698	0.851351	0.396	1.22824	0.6	0.386
281	Slc20a2	0.698	1.1121	0.396	1.60442	0.725	0.491
282	Pfkfb2	0.698	0.894591	0.396	1.29062	0.725	0.737
283	Hipk1	0.698	0.267615	0.396	0.386086	0.9	0.719
284	Tyro3	0.698	1.16279	0.396	1.67755	0.725	0.649
285	Wscd1	0.697	0.972006	0.394	1.40231	0.575	0.298
286	Ank2	0.697	0.577163	0.394	0.83267	0.85	0.877
287	Clybl	0.697	0.530042	0.394	0.76469	0.7	0.386
288	Gm19085	0.697	0.760992	0.394	1.09788	0.85	0.807
289	Foxn2	0.697	0.942943	0.394	1.36038	0.675	0.491
290	Sgip1	0.697	0.900086	0.394	1.29855	0.8	0.842
291	Igfbp4	0.697	1.15834	0.394	1.67113	0.775	0.807
292	Chchd10	0.696	0.50769	0.392	0.732442	0.95	0.947
293	Abca1	0.696	0.930459	0.392	1.34237	0.7	0.526
294	Cyp46a1	0.695	0.404543	0.39	0.583632	0.4	0.018
295	Fbln2	0.695	0.959469	0.39	1.38422	0.725	0.737
296	Fkbp9	0.306	0.527136	0.388	0.760496	0.65	0.877
297	Gpi1	0.694	0.885999	0.388	1.27823	0.95	0.947
298	Sat1	0.694	0.701527	0.388	1.01209	0.95	0.912
299	Camk1	0.694	0.742102	0.388	1.07063	0.75	0.596
300	Cyp2j6	0.693	0.53784	0.386	0.775939	0.9	0.789
301	Fndc5	0.693	0.241796	0.386	0.348838	0.65	0.439
302	Tsku	0.693	1.19243	0.386	1.72031	0.85	0.825
303	Acacb	0.693	0.82596	0.386	1.19161	0.625	0.333
304	Ctcfl	0.693	0.18156	0.386	0.261936	0.8	0.667
305	Dock10	0.693	1.51558	0.386	2.18652	1	0.965
306	Rasgrp3	0.692	0.824851	0.384	1.19001	0.525	0.246
307	Slx1b	0.692	0.563162	0.384	0.812471	0.9	0.895
308	Samd8	0.692	0.751494	0.384	1.08418	0.975	0.965
309	Ctnnb1	0.692	0.777198	0.384	1.12126	0.8	0.632
310	D6Wsu163e	0.691	1.42403	0.382	2.05445	0.925	0.912
311	Klhl31	0.691	1.11259	0.382	1.60512	0.95	0.947
312	Gtf2a1	0.691	1.14695	0.382	1.6547	1	0.982
313	Mthfsd	0.69	0.338979	0.38	0.489043	1	0.877
314	St6galnac2	0.69	0.686537	0.38	0.990464	0.875	0.807
315	Bean1	0.689	0.706647	0.378	1.01948	0.775	0.614
316	Rpa1	0.689	0.694061	0.378	1.00132	0.775	0.737
317	Oaz3	0.689	1.07969	0.378	1.55766	0.875	0.86
318	Specc1	0.689	0.833146	0.378	1.20198	0.8	0.789
319	Zc3hav1	0.688	0.26268	0.376	0.378968	0.925	0.772
320	Klf9	0.688	0.477904	0.376	0.68947	0.9	0.789
321	Psmd9	0.688	1.04223	0.376	1.50362	0.975	0.982
322	Ddx5	0.688	0.403947	0.376	0.582772	1	1
323	Psen2	0.688	0.505358	0.376	0.729078	0.7	0.509
324	Hoxb1	0.688	0.571989	0.376	0.825206	0.9	0.93
325	Uap1l1	0.687	0.617453	0.374	0.890796	0.7	0.456
326	Ccnt2	0.687	0.629679	0.374	0.908435	1	0.947
327	S100b	0.687	0.53668	0.374	0.774265	0.925	0.93
328	Tmcc3	0.687	0.80273	0.374	1.15809	0.825	0.702
329	Pecam1	0.686	0.44479	0.372	0.641696	0.925	0.912
330	Fam53b	0.686	0.623513	0.372	0.89954	0.825	0.544
331	Rab27a	0.686	0.953862	0.372	1.37613	0.6	0.456
332	Rapgef1	0.686	0.609719	0.372	0.879638	0.875	0.825
333	Kirrel	0.686	0.94711	0.372	1.36639	0.725	0.526
334	Agk	0.685	0.552784	0.37	0.797499	0.875	0.842
335	Gnao1	0.685	0.576712	0.37	0.832019	0.775	0.509
336	Slc3a2	0.685	0.728621	0.37	1.05118	0.875	0.842
337	Epb41l2	0.684	0.539356	0.368	0.778126	0.625	0.316
338	Zfp334	0.684	0.232036	0.368	0.334758	0.675	0.474
339	She	0.684	0.249081	0.368	0.359347	0.775	0.737
340	Rps14	0.316	0.179427	0.368	0.258859	0.675	0.947
341	Bsg	0.683	0.40305	0.366	0.581478	1	1
342	Dusp19	0.683	0.399174	0.366	0.575886	0.55	0.246
343	Gm2115	0.683	1.1988	0.366	1.7295	0.675	0.596
344	Col16a1	0.683	0.79928	0.366	1.15312	0.525	0.298
345	Qpct	0.682	0.23194	0.364	0.334619	0.625	0.474
346	Lamb2	0.682	0.86201	0.364	1.24362	0.8	0.614
347	Hist1h1c	0.682	0.509565	0.364	0.735147	0.825	0.754
348	Pfkfb3	0.682	0.601661	0.364	0.868013	0.925	0.754
349	Adcy2	0.681	0.700938	0.362	1.01124	0.425	0.105
350	Alg11	0.681	0.755321	0.362	1.0897	0.925	0.877
351	Serpinh1	0.681	0.37971	0.362	0.547805	0.8	0.667
352	Brpf1	0.681	0.494144	0.362	0.712899	1	0.982
353	Mcu	0.681	0.18357	0.362	0.264835	0.725	0.509
354	Iqcb1	0.68	1.17086	0.36	1.68919	0.9	0.93
355	Strn	0.68	0.805287	0.36	1.16178	1	0.982
356	Bhlhe41	0.68	0.394665	0.36	0.569382	1	1
357	Arfgef3	0.679	0.966215	0.358	1.39395	0.575	0.404
358	Wdr6	0.679	0.749438	0.358	1.08121	0.9	0.825
359	Rtel1	0.679	0.687889	0.358	0.992414	0.6	0.333
360	Inpp5f	0.679	0.695371	0.358	1.00321	0.85	0.649
361	Tanc2	0.679	0.508084	0.358	0.73301	0.875	0.789
362	Mc1r	0.679	0.22986	0.358	0.331618	0.75	0.614
363	St3gal6	0.679	0.333493	0.358	0.481128	0.725	0.544
364	Glod4	0.321	1.5028	0.358	2.16809	0.475	0.737
365	Chst11	0.678	0.557872	0.356	0.804839	0.5	0.193
366	BC024978	0.678	0.385414	0.356	0.556035	0.925	0.895
367	Gm10134	0.677	0.1985	0.354	0.286375	0.675	0.491
368	Aldh2	0.677	0.648876	0.354	0.93613	0.95	0.877
369	Plxnc1	0.677	0.912219	0.354	1.31605	0.475	0.211
370	Dpp7	0.676	0.696449	0.352	1.00476	0.6	0.421
371	Mtmr2	0.675	0.662967	0.35	0.95646	0.725	0.544
372	Gm10639	0.675	0.375464	0.35	0.541681	0.5	0.263
373	Scn3a	0.675	0.174288	0.35	0.251444	0.55	0.298
374	Gpcpd1	0.675	0.864439	0.35	1.24712	0.675	0.421
375	Ptprd	0.674	0.399887	0.348	0.576915	0.825	0.807
376	Tspan7	0.674	0.347146	0.348	0.500825	1	0.93
377	Cmtm3	0.673	0.607288	0.346	0.876131	0.6	0.421
378	Trim8	0.673	0.386197	0.346	0.557165	0.975	0.86
379	Slc29a1	0.673	0.490477	0.346	0.707609	0.7	0.544
380	Pon3	0.672	0.470321	0.344	0.678529	0.4	0.088
381	Ftl1	0.672	0.421722	0.344	0.608416	1	1
382	Lgi4	0.671	1.04524	0.342	1.50797	0.475	0.228
383	Stat1	0.671	0.905101	0.342	1.30579	0.7	0.649
384	Pisd-ps2	0.671	0.208171	0.342	0.300327	0.725	0.684
385	Gm16072	0.671	0.307562	0.342	0.443719	0.65	0.491
386	Hk1	0.671	0.558054	0.342	0.805102	0.95	0.895
387	Ifnar2	0.671	0.70736	0.342	1.0205	0.8	0.719
388	Tmx4	0.671	0.342312	0.342	0.493852	0.9	0.912
389	Clcn7	0.671	0.515927	0.342	0.744326	0.9	0.825
390	Trp53inp2	0.671	0.488604	0.342	0.704906	0.925	0.895
391	Iqgap1	0.671	0.56308	0.342	0.812353	0.95	0.965
392	Mob1b	0.67	0.572488	0.34	0.825926	0.75	0.684
393	Gm42715	0.67	1.02015	0.34	1.47176	1	0.982
394	Dmxl2	0.67	0.532171	0.34	0.76776	0.8	0.667
395	Kdsr	0.669	0.480444	0.338	0.693134	0.9	0.842
396	Phlpp1	0.669	0.434128	0.338	0.626315	0.5	0.211
397	Pou2f2	0.668	0.205256	0.336	0.296122	0.825	0.825
398	Gstp1	0.668	0.75861	0.336	1.09444	0.775	0.825
399	Entpd5	0.668	0.80882	0.336	1.16688	0.65	0.404
400	Stard9	0.668	0.744933	0.336	1.07471	0.475	0.175
401	Gm13423	0.668	0.243483	0.336	0.351272	0.65	0.579
402	Slc15a4	0.667	0.465148	0.334	0.671066	0.85	0.807
403	C5ar2	0.666	0.660175	0.332	0.952431	0.75	0.737
404	Ak1	0.666	0.568665	0.332	0.820411	0.8	0.702
405	Sgk3	0.665	0.478349	0.33	0.690111	0.975	0.965
406	Pdzd8	0.665	0.901108	0.33	1.30002	1	0.895
407	Ptn	0.665	0.648788	0.33	0.936004	0.65	0.561
408	Prkg2	0.665	0.535417	0.33	0.772443	0.9	0.93
409	Hlx	0.665	0.203905	0.33	0.294173	0.55	0.316
410	Extl3	0.664	0.811465	0.328	1.1707	0.775	0.667
411	Gm20594	0.664	0.466676	0.328	0.673271	1	1
412	Cntn3	0.664	0.23183	0.328	0.33446	0.85	0.895
413	Sdcbp	0.664	0.663912	0.328	0.957823	0.925	0.982
414	Rps6	0.336	0.83394	0.328	1.20312	0.775	0.895
415	Vegfa	0.663	0.438013	0.326	0.63192	0.65	0.404
416	Mfsd5	0.663	0.613562	0.326	0.885183	0.925	0.895
417	Gfod1	0.663	0.278611	0.326	0.40195	0.625	0.491
418	Nol3	0.662	0.304359	0.324	0.439097	0.6	0.456
419	Gm29516	0.662	0.328251	0.324	0.473566	0.8	0.807
420	St3gal5	0.662	0.38681	0.324	0.558049	0.925	0.93
421	Lamp2	0.662	0.396759	0.324	0.572402	1	1
422	Pfkl	0.661	0.487003	0.322	0.702597	0.95	0.982
423	Cdh2	0.661	0.442172	0.322	0.63792	0.5	0.281
424	Cml3	0.661	0.414049	0.322	0.597346	0.525	0.263
425	Efemp2	0.661	0.460404	0.322	0.664223	0.7	0.579
426	Sox10	0.66	0.32528	0.32	0.46928	1	0.912
427	Eno2	0.66	0.481949	0.32	0.695305	0.45	0.175
428	Rassf2	0.66	0.444529	0.32	0.64132	0.7	0.737
429	Fhl1	0.659	0.291233	0.318	0.420161	0.475	0.246
430	Tmem140	0.659	0.51359	0.318	0.740954	0.475	0.228
431	Mcph1	0.658	0.381587	0.316	0.550514	0.6	0.368
432	Vamp5	0.657	0.349393	0.314	0.504068	0.575	0.421
433	Zranb1	0.657	0.226854	0.314	0.327281	0.85	0.789
434	Tpt1	0.657	0.372921	0.314	0.538012	0.975	0.965
435	Myl6	0.343	0.369249	0.314	0.532713	0.875	0.965
436	Crot	0.656	0.645269	0.312	0.930927	0.725	0.772
437	Arhgef12	0.656	0.508016	0.312	0.732912	0.7	0.561
438	Rbm4b	0.656	0.340824	0.312	0.491705	0.95	0.895
439	Scml4	0.656	1.00576	0.312	1.45101	0.45	0.211
440	Ppargc1a	0.656	0.439461	0.312	0.634008	0.65	0.526
441	Fah	0.656	0.659444	0.312	0.951377	0.55	0.351
442	P4ha1	0.655	0.224163	0.31	0.323398	0.825	0.737
443	Limd1	0.655	0.769055	0.31	1.10951	0.8	0.702
444	Gm29427	0.655	0.204173	0.31	0.294559	0.325	0.018
445	Cited1	0.654	0.481124	0.308	0.694115	0.625	0.421
446	Gm15823	0.654	0.282459	0.308	0.407502	0.475	0.228
447	Gpr137	0.654	0.273415	0.308	0.394455	0.8	0.596
448	Myef2	0.654	0.444545	0.308	0.641343	0.8	0.737
449	Wt1	0.654	0.402704	0.308	0.580979	0.625	0.491
450	Gm43540	0.654	0.268125	0.308	0.386822	0.75	0.737
451	Runx1t1	0.653	0.190254	0.306	0.274478	0.8	0.807
452	Spg21	0.653	0.708589	0.306	1.02228	0.875	0.895
453	Rgmb	0.653	0.598497	0.306	0.863449	0.65	0.491
454	A430033K04Rik	0.653	0.297496	0.306	0.429196	0.8	0.754
455	Kctd14	0.653	0.439145	0.306	0.633552	0.5	0.333
456	Cadm1	0.653	0.200995	0.306	0.289974	0.6	0.316
457	Gas7	0.652	0.493555	0.304	0.712049	0.6	0.386
458	Smap1	0.652	0.487278	0.304	0.702994	0.775	0.719
459	Gm7337	0.652	0.245042	0.304	0.353521	0.6	0.404
460	Zfp521	0.651	0.396264	0.302	0.571689	0.525	0.246
461	Cables1	0.651	0.311225	0.302	0.449002	0.525	0.298
462	Tcf7l1	0.651	0.186417	0.302	0.268943	0.675	0.544
463	Wnk4	0.651	0.585345	0.302	0.844474	0.775	0.719
464	Maml2	0.651	0.541268	0.302	0.780885	0.65	0.474
465	Mief2	0.651	0.512634	0.302	0.739574	0.8	0.789
466	Gpd2	0.65	0.57444	0.3	0.828742	0.75	0.684
467	Sord	0.65	0.29488	0.3	0.425422	0.775	0.702
468	Lonp2	0.65	0.658356	0.3	0.949808	0.9	0.86
469	RP24-71O4.1	0.65	0.33324	0.3	0.480764	0.825	0.86
470	Snhg11	0.65	0.447349	0.3	0.645388	1	0.982
471	Zfp266	0.65	0.442131	0.3	0.63786	1	0.947
472	Maob	0.65	0.693459	0.3	1.00045	0.575	0.421
473	Afg3l2	0.649	0.404335	0.298	0.583333	0.725	0.544
474	Wdr7	0.649	0.351149	0.298	0.5066	0.875	0.754
475	Papln	0.649	0.551942	0.298	0.796283	0.375	0.123
476	Loxl2	0.649	0.478486	0.298	0.69031	0.4	0.158
477	Musk	0.649	0.429894	0.298	0.620205	0.675	0.649
478	Tmem126a	0.649	0.295672	0.298	0.426565	0.6	0.404
479	Adrb2	0.648	0.765408	0.296	1.10425	0.475	0.333
480	Tmem189	0.648	0.329511	0.296	0.475383	0.85	0.719
481	Gm29013	0.648	0.402656	0.296	0.58091	0.55	0.386
482	Tanc1	0.648	0.472112	0.296	0.681113	0.85	0.702
483	Rpl7	0.648	1.46625	0.296	2.11535	1	0.982
484	Cdk5rap2	0.648	0.380465	0.296	0.548895	0.875	0.807
485	Tmem168	0.647	0.399085	0.294	0.575759	0.725	0.491
486	Grina	0.647	0.34155	0.294	0.492752	0.925	0.895
487	Tprkb	0.647	0.357096	0.294	0.51518	0.75	0.544
488	Plod1	0.647	0.720944	0.294	1.0401	0.675	0.596
489	4930529C04Rik	0.647	0.17661	0.294	0.254794	0.725	0.632
490	Calm3	0.353	0.486264	0.294	0.70153	0.925	0.965
491	Max	0.646	0.5632	0.292	0.812526	0.725	0.632
492	Sorbs3	0.646	0.7503	0.292	1.08245	0.85	0.772
493	Smg7	0.646	0.468588	0.292	0.676029	0.85	0.807
494	Whsc1l1	0.646	0.390208	0.292	0.562952	1	0.895
495	Pde4d	0.646	0.601529	0.292	0.867823	0.925	0.86
496	Filip1	0.645	0.316249	0.29	0.456251	0.525	0.281
497	Cp	0.645	0.282164	0.29	0.407076	0.475	0.211
498	Dhdh	0.645	0.196328	0.29	0.283242	0.925	0.912
499	Map3k11	0.645	0.728329	0.29	1.05076	0.775	0.702
500	Ocm	0.645	0.469952	0.29	0.677998	0.65	0.421
501	Zfp260	0.645	0.358644	0.29	0.517413	1	0.965
502	Usp54	0.644	0.457269	0.288	0.659699	0.85	0.667
503	Gtf2h1	0.644	0.549571	0.288	0.792863	0.675	0.561
504	Pikfyve	0.644	0.412317	0.288	0.594848	0.95	0.912
505	Sccpdh	0.644	0.698121	0.288	1.00718	0.925	0.86
506	mt-Nd6	0.644	0.302031	0.288	0.435739	0.875	0.772
507	Matn2	0.643	0.629044	0.286	0.907519	0.375	0.123
508	Cited2	0.643	0.505415	0.286	0.729159	0.775	0.789
509	Rpl35a	0.357	0.562734	0.286	0.811854	0.675	0.86
510	Rabgap1	0.642	0.637874	0.284	0.920257	0.95	0.912
511	Emsy	0.642	0.198642	0.284	0.28658	0.9	0.895
512	Klhl29	0.641	0.199684	0.282	0.288083	0.425	0.175
513	Tspan14	0.641	0.487006	0.282	0.702601	0.85	0.754
514	Gm21897	0.641	0.380739	0.282	0.54929	0.7	0.579
515	Msn	0.641	0.460416	0.282	0.66424	0.7	0.632
516	Tpi1	0.641	0.596447	0.282	0.860491	0.9	0.912
517	Slc16a6	0.64	0.601552	0.28	0.867856	0.475	0.298
518	Birc6	0.64	0.5052	0.28	0.72885	1	0.965
519	Cox5b	0.64	0.307342	0.28	0.443401	0.925	0.842
520	Chpf	0.64	0.308244	0.28	0.444703	0.725	0.596
521	Mylk	0.639	0.221742	0.278	0.319906	0.475	0.333
522	Cdkal1	0.639	0.284784	0.278	0.410856	0.975	0.86
523	Pole4	0.639	0.496803	0.278	0.716736	0.75	0.702
524	Eva1a	0.639	0.546133	0.278	0.787904	0.625	0.544
525	Myrf	0.639	0.226182	0.278	0.326312	0.725	0.719
526	Plcg1	0.639	0.593362	0.278	0.85604	0.875	0.86
527	Atp5a1	0.637	0.237869	0.274	0.343173	1	0.982
528	Adamtsl5	0.637	0.635382	0.274	0.916662	0.425	0.246
529	Tbck	0.637	0.336327	0.274	0.485218	0.975	0.877
530	Slc23a2	0.637	0.767382	0.274	1.1071	0.65	0.561
531	Gm15920	0.636	0.222701	0.272	0.32129	0.9	0.754
532	Zfp207	0.636	0.309557	0.272	0.446596	1	0.965
533	Prpf39	0.636	0.280138	0.272	0.404153	0.825	0.684
534	Tmcc1	0.635	0.193849	0.27	0.279665	1	0.947
535	Smyd2	0.635	0.434016	0.27	0.626153	0.825	0.649
536	Nbl1	0.635	0.300142	0.27	0.433013	0.55	0.333
537	Evi2a	0.635	0.371884	0.27	0.536516	0.35	0.088
538	Zbtb41	0.635	0.251868	0.27	0.363368	0.6	0.298
539	Sik1	0.634	0.392472	0.268	0.566218	1	1
540	Gpc1	0.634	0.738642	0.268	1.06564	0.75	0.789
541	Ak5	0.634	0.542927	0.268	0.783278	0.425	0.211
542	Tmem104	0.634	0.498856	0.268	0.719697	0.7	0.526
543	Dok7	0.634	0.341009	0.268	0.491973	0.4	0.14
544	Tmem241	0.633	0.26804	0.266	0.3867	0.45	0.246
545	Krit1	0.633	0.407699	0.266	0.588186	0.925	0.895
546	Tmem82	0.633	0.250067	0.266	0.36077	0.45	0.281
547	Acad9	0.632	0.335432	0.264	0.483926	0.9	0.807
548	Angptl4	0.632	0.695199	0.264	1.00296	0.4	0.175
549	Znfx1	0.632	0.658848	0.264	0.950517	0.8	0.754
550	Rc3h1	0.632	0.779293	0.264	1.12428	0.775	0.807
551	Gna11	0.632	0.270359	0.264	0.390046	1	0.895
552	Adar	0.631	0.342853	0.262	0.494632	0.75	0.632
553	Ifitm3	0.631	0.40632	0.262	0.586196	0.825	0.684
554	Mcoln1	0.631	0.436918	0.262	0.63034	0.875	0.86
555	Opcml	0.631	0.427958	0.262	0.617413	0.625	0.544
556	Trf	0.631	1.42057	0.262	2.04945	0.725	0.719
557	Rab8b	0.63	0.807999	0.26	1.1657	0.525	0.351
558	Arsb	0.63	0.90105	0.26	1.29994	0.7	0.579
559	Mef2c	0.629	0.313138	0.258	0.451763	0.4	0.14
560	Ndufb9	0.629	0.373517	0.258	0.53887	0.925	0.895
561	Mboat2	0.629	0.454848	0.258	0.656207	0.8	0.719
562	Polrmt	0.629	0.265717	0.258	0.383349	0.425	0.175
563	Fcrlb	0.629	0.335816	0.258	0.484481	0.4	0.193
564	Slc25a39	0.629	0.347204	0.258	0.50091	1	0.947
565	Tnk2	0.629	0.470455	0.258	0.678723	0.4	0.158
566	Agl	0.629	0.416512	0.258	0.6009	0.7	0.596
567	Nktr	0.629	0.542822	0.258	0.783126	0.8	0.86
568	Rasa3	0.629	0.267888	0.258	0.38648	0.325	0.088
569	Aff4	0.371	1.33802	0.258	1.93036	0.775	0.947
570	Gm28439	0.628	0.300023	0.256	0.432842	0.625	0.386
571	Socs6	0.628	0.55723	0.256	0.803913	0.775	0.825
572	C2cd2l	0.627	0.439459	0.254	0.634006	0.675	0.579
573	Pdcd4	0.627	0.595948	0.254	0.859771	1	0.982
574	Zfp398	0.627	0.410586	0.254	0.592351	0.725	0.649
575	Sgsh	0.627	0.505657	0.254	0.729509	0.5	0.298
576	Lgals3bp	0.627	0.319743	0.254	0.461292	0.85	0.842
577	Sh2b1	0.627	0.366926	0.254	0.529363	0.85	0.737
578	Aste1	0.627	0.232917	0.254	0.336029	0.8	0.737
579	Cdip1	0.627	0.529274	0.254	0.76358	0.875	0.825
580	Sh3pxd2b	0.627	0.51661	0.254	0.745311	0.675	0.561
581	Fbln5	0.626	0.335637	0.252	0.484221	0.325	0.088
582	Vstm4	0.626	0.394887	0.252	0.569701	0.375	0.158
583	Slc16a8	0.626	0.208529	0.252	0.300844	0.35	0.105
584	Clcn6	0.626	0.849034	0.252	1.2249	0.575	0.491
585	Prkcb	0.626	0.178049	0.252	0.25687	0.625	0.596
586	G6pdx	0.374	0.193194	0.252	0.27872	0.25	0.544
587	Lama4	0.625	0.402539	0.25	0.580742	0.35	0.14
588	Soat1	0.625	0.22694	0.25	0.327405	0.85	0.86
589	Cbx6	0.625	0.311	0.25	0.448678	0.55	0.386
590	Tmem201	0.625	0.338618	0.25	0.488523	0.95	0.947
591	Csnk2a1	0.375	1.78624	0.25	2.577	0.55	0.789
592	Fam195a	0.624	0.405294	0.248	0.584715	0.35	0.14
593	Gne	0.624	0.544227	0.248	0.785153	0.625	0.544
594	Chsy3	0.623	0.256767	0.246	0.370437	0.35	0.14
595	4931406P16Rik	0.623	0.991532	0.246	1.43048	0.675	0.596
596	Ccdc63	0.623	0.371534	0.246	0.536011	0.675	0.596
597	Dhcr24	0.623	0.485106	0.246	0.699859	0.65	0.526
598	Arhgap32	0.623	0.772953	0.246	1.11514	0.6	0.544
599	Nphp3	0.623	0.338283	0.246	0.488039	0.5	0.263
600	Ccdc17	0.623	0.268737	0.246	0.387706	0.525	0.316
601	Sirpa	0.622	0.211917	0.244	0.305731	0.775	0.596
602	Agtpbp1	0.622	0.235171	0.244	0.33928	0.775	0.579
603	Pcbp2	0.378	0.269289	0.244	0.388501	0.6	0.807
604	Gda	0.378	0.228139	0.244	0.329135	0.1	0.333
605	Idh3a	0.621	0.527974	0.242	0.761705	0.825	0.754
606	Cped1	0.621	0.234811	0.242	0.338761	0.35	0.123
607	Kcnq4	0.621	0.221021	0.242	0.318865	0.375	0.14
608	Ufd1l	0.621	0.180606	0.242	0.260559	0.8	0.614
609	Nprl3	0.62	0.621534	0.24	0.896684	0.75	0.702
610	Lrig3	0.62	0.361518	0.24	0.521561	0.275	0.035
611	Atp5o	0.62	0.313225	0.24	0.451888	0.975	0.965
612	Gli3	0.62	0.27821	0.24	0.401373	0.5	0.351
613	Mfsd11	0.62	0.332004	0.24	0.47898	0.775	0.684
614	Ahctf1	0.62	0.590358	0.24	0.851707	0.875	0.842
615	Got1	0.62	0.68255	0.24	0.984712	0.7	0.754
616	Ssh1	0.619	0.459269	0.238	0.662584	0.65	0.561
617	Efr3a	0.619	0.290197	0.238	0.418666	0.925	0.912
618	Coch	0.618	0.371789	0.236	0.536378	0.625	0.404
619	Slc38a1	0.618	0.264708	0.236	0.381893	0.875	0.772
620	Atp11a	0.618	0.329324	0.236	0.475114	0.85	0.684
621	Ghdc	0.618	0.289835	0.236	0.418143	0.5	0.368
622	Kndc1	0.618	0.33965	0.236	0.490012	0.25	0.018
623	Arhgef11	0.618	0.350333	0.236	0.505423	0.525	0.368
624	Cox4i1	0.618	0.546504	0.236	0.788439	1	1
625	Naglu	0.618	0.429725	0.236	0.619962	0.7	0.579
626	Rgs14	0.618	0.560953	0.236	0.809284	0.45	0.316
627	Rnf123	0.618	0.575789	0.236	0.830689	0.65	0.509
628	Smox	0.618	0.680633	0.236	0.981946	0.45	0.316
629	Cox5a	0.617	0.323279	0.234	0.466392	0.925	0.895
630	Tex2	0.617	0.300645	0.234	0.433739	0.675	0.596
631	Trim35	0.617	0.211658	0.234	0.305358	0.625	0.456
632	Raver1	0.616	0.221652	0.232	0.319776	0.8	0.719
633	Gm12846	0.616	0.285875	0.232	0.41243	0.675	0.702
634	Dazap1	0.616	0.460089	0.232	0.663769	0.625	0.509
635	Pdpr	0.616	0.536982	0.232	0.774701	0.475	0.281
636	Gulp1	0.616	0.254873	0.232	0.367704	0.425	0.246
637	Arglu1	0.616	0.247588	0.232	0.357194	0.875	0.825
638	H2-Q7	0.615	0.223006	0.23	0.32173	0.725	0.772
639	Cers4	0.615	0.390137	0.23	0.562849	0.625	0.544
640	Arrdc2	0.615	0.509104	0.23	0.734481	0.5	0.351
641	Pdk2	0.615	0.478998	0.23	0.691049	0.825	0.877
642	Uqcrh	0.615	0.317807	0.23	0.458499	0.8	0.754
643	Rell1	0.614	0.520122	0.228	0.750378	0.575	0.456
644	Cdk6	0.614	0.303467	0.228	0.43781	0.65	0.596
645	Klf12	0.614	0.364344	0.228	0.525637	0.5	0.351
646	2310035C23Rik	0.614	0.453762	0.228	0.65464	0.95	0.912
647	Samhd1	0.614	0.293369	0.228	0.423242	0.725	0.719
648	Nceh1	0.614	0.37277	0.228	0.537793	0.9	0.877
649	Mtmr14	0.614	0.423576	0.228	0.611092	0.5	0.404
650	mt-Nd5	0.614	0.706637	0.228	1.01946	1	0.93
651	Tnfsfm13	0.386	0.898942	0.228	1.2969	0.35	0.561
652	Chd8	0.613	0.349639	0.226	0.504423	0.85	0.807
653	Nmnat3	0.613	0.205303	0.226	0.29619	0.375	0.175
654	Helz2	0.613	1.06545	0.226	1.53712	0.375	0.193
655	Eif4g3	0.613	0.242482	0.226	0.349827	0.875	0.912
656	Cic	0.613	0.371606	0.226	0.536115	0.675	0.561
657	Fkbp15	0.612	0.396385	0.224	0.571863	0.675	0.579
658	Rbpms2	0.612	0.373579	0.224	0.53896	0.325	0.14
659	Asxl2	0.612	0.326836	0.224	0.471524	0.925	0.912
660	AC182748.2	0.611	0.316595	0.222	0.456751	0.375	0.193
661	Rgs12	0.611	0.4461	0.222	0.643586	0.5	0.368
662	6330416G13Rik	0.611	0.452869	0.222	0.653351	0.45	0.298
663	Adk	0.611	0.440764	0.222	0.635888	0.6	0.526
664	Tgfbr2	0.611	1.10379	0.222	1.59243	0.625	0.632
665	Aqp5	0.611	0.698014	0.222	1.00702	0.65	0.596
666	Josd2	0.611	0.35587	0.222	0.513412	0.775	0.807
667	Atg9a	0.611	0.312747	0.222	0.451198	0.775	0.719
668	Rnf7	0.611	0.342523	0.222	0.494157	0.7	0.649
669	Rbpjl	0.611	0.403093	0.222	0.58154	0.35	0.175
670	Ahcyl2	0.611	0.500231	0.222	0.721681	0.8	0.772
671	Fscn1	0.611	0.366763	0.222	0.529127	0.275	0.07
672	Hba-a1	0.611	2.69821	0.222	3.8927	0.7	0.632
673	Teddm2	0.611	0.225891	0.222	0.325891	0.4	0.193
674	Atg2a	0.61	0.20347	0.22	0.293545	0.425	0.228
675	Ano8	0.61	0.206209	0.22	0.297497	0.325	0.123
676	Gm21451	0.61	0.323446	0.22	0.466633	0.3	0.105
677	Myrip	0.61	0.441977	0.22	0.637637	0.45	0.316
678	Pfkp	0.61	0.201999	0.22	0.291423	0.8	0.719
679	Ndufa11	0.39	0.355179	0.22	0.512416	0.8	0.93
680	Cwf19l1	0.609	0.289443	0.218	0.417578	0.4	0.193
681	Pard6g	0.609	0.385285	0.218	0.555849	0.3	0.088
682	Smpd1	0.609	0.492321	0.218	0.710269	0.825	0.842
683	Atf7	0.609	0.423795	0.218	0.611408	0.875	0.877
684	Pcbp1	0.609	0.285125	0.218	0.411348	0.9	1
685	Fam98c	0.609	0.559712	0.218	0.807493	0.4	0.228
686	Cox7a2	0.608	0.349536	0.216	0.504274	0.9	0.947
687	Khsrp	0.608	0.264144	0.216	0.381079	0.675	0.596
688	Ano1	0.608	0.429351	0.216	0.619422	0.275	0.07
689	Gnai2	0.608	0.244332	0.216	0.352496	1	0.982
690	Paqr7	0.608	0.465725	0.216	0.671899	0.65	0.632
691	Scpep1	0.608	0.411173	0.216	0.593197	0.725	0.632
692	Rnmt	0.608	0.258035	0.216	0.372266	0.9	0.842
693	Ppm1g	0.608	0.301783	0.216	0.435381	0.975	0.965
694	Gab3	0.608	0.392431	0.216	0.566159	0.375	0.175
695	Ppip5k1	0.392	0.29608	0.216	0.427153	0.45	0.737
696	Plxna1	0.607	0.554576	0.214	0.800084	0.575	0.439
697	Plpp3	0.607	0.229622	0.214	0.331275	0.575	0.386
698	Jmjd6	0.607	0.263598	0.214	0.380291	0.45	0.281
699	Lrp6	0.607	0.682424	0.214	0.984529	1	0.965
700	Cpsf6	0.607	0.463993	0.214	0.669401	0.775	0.754
701	Gdi1	0.606	0.34717	0.212	0.500861	0.925	0.877
702	Stag2	0.606	0.536159	0.212	0.773514	0.95	0.93
703	Sidt2	0.606	0.491868	0.212	0.709616	0.95	0.912
704	Fam149a	0.606	0.232661	0.212	0.33566	0.325	0.123
705	Map3k5	0.606	0.373981	0.212	0.539541	0.55	0.439
706	Tcp11l2	0.606	0.448353	0.212	0.646837	0.575	0.456
707	Eya1	0.606	0.414	0.212	0.597276	0.475	0.333
708	Csrp1	0.605	0.257563	0.21	0.371585	0.9	0.947
709	Ets1	0.605	0.359161	0.21	0.51816	0.35	0.175
710	Evi5l	0.605	0.47703	0.21	0.688209	0.725	0.702
711	Nfx1	0.604	0.481699	0.208	0.694945	0.8	0.789
712	Mast3	0.604	0.569285	0.208	0.821305	0.525	0.439
713	Tulp3	0.604	0.343771	0.208	0.495957	0.8	0.895
714	Apc2	0.604	0.396754	0.208	0.572394	0.325	0.14
715	Rnf31	0.604	0.316618	0.208	0.456784	0.575	0.439
716	Wdr81	0.604	0.539229	0.208	0.777942	0.65	0.526
717	Agpat1	0.604	0.342708	0.208	0.494422	0.75	0.684
718	Tstd3	0.603	0.218067	0.206	0.314605	0.4	0.246
719	Arl10	0.603	0.442111	0.206	0.637831	0.6	0.509
720	Crat	0.603	0.438453	0.206	0.632554	0.675	0.596
721	Hist1h2bc	0.603	0.351115	0.206	0.506551	0.7	0.684
722	Ogdh	0.602	0.273328	0.204	0.394329	1	0.982
723	Slc4a8	0.602	0.606316	0.204	0.874729	0.575	0.474
724	Apod	0.602	0.860564	0.204	1.24153	0.825	0.754
725	Aldh6a1	0.602	0.202661	0.204	0.292378	0.8	0.719
726	Trip4	0.602	0.292848	0.204	0.422491	0.75	0.614
727	Sema4b	0.602	0.240342	0.204	0.34674	0.775	0.754
728	Nme7	0.602	0.311135	0.204	0.448873	0.575	0.439
729	Smg6	0.398	0.256417	0.204	0.369932	0.375	0.632
730	Gm10116	0.601	0.177547	0.202	0.256146	0.85	0.965
731	Ssbp4	0.601	0.343528	0.202	0.495607	0.35	0.193
732	Acap2	0.601	0.200231	0.202	0.288872	0.45	0.298
733	Pqlc2	0.399	0.260222	0.202	0.375421	0.225	0.456
734	Notch4	0.6	0.432026	0.2	0.623282	0.2	0
735	Map7d1	0.6	0.287696	0.2	0.415058	0.7	0.649
736	Pyurf	0.6	0.209409	0.2	0.302114	0.675	0.509
737	Wars	0.6	0.503597	0.2	0.726536	0.6	0.439
738	Mmachc	0.6	0.231767	0.2	0.334369	0.825	0.947
739	Idh3g	0.6	0.488641	0.2	0.70496	0.7	0.719
740	Gns	0.599	0.356668	0.198	0.514563	0.875	0.842
741	Cuta	0.599	0.386303	0.198	0.557318	0.625	0.632
742	Igsf8	0.599	0.349027	0.198	0.50354	0.725	0.772
743	Rab30	0.599	0.422639	0.198	0.609739	0.55	0.579
744	Tcirg1	0.599	0.402726	0.198	0.58101	0.625	0.544
745	Acyp2	0.599	0.210682	0.198	0.303949	0.425	0.316
746	Gba	0.599	0.288361	0.198	0.416017	0.6	0.491
747	Spred2	0.599	0.251725	0.198	0.363162	0.35	0.175
748	Mical1	0.598	0.269979	0.196	0.389498	0.5	0.386
749	Rarb	0.598	0.341066	0.196	0.492054	0.45	0.333
750	Serinc1	0.598	0.237087	0.196	0.342044	0.875	0.895
751	Adhfe1	0.598	0.31472	0.196	0.454045	0.225	0.035
752	Ifi35	0.598	0.32321	0.196	0.466294	0.775	0.719
753	Soga1	0.598	0.307292	0.196	0.443328	0.275	0.088
754	Polr3gl	0.598	0.196838	0.196	0.283977	0.55	0.456
755	Mccc1	0.598	0.200179	0.196	0.288797	0.75	0.702
756	Trp53bp2	0.598	0.177741	0.196	0.256426	0.7	0.579
757	Prodh	0.598	0.473221	0.196	0.682714	0.425	0.333
758	Fryl	0.598	0.21111	0.196	0.304567	0.9	0.772
759	Micall2	0.598	0.211356	0.196	0.304922	0.35	0.193
760	2023-09-08	0.598	0.247406	0.196	0.356932	0.6	0.491
761	Trim37	0.402	0.528447	0.196	0.762388	0.325	0.526
762	Bop1	0.597	0.475024	0.194	0.685315	0.35	0.193
763	Bahcc1	0.597	0.21254	0.194	0.30663	0.55	0.386
764	Ifit1	0.597	0.621066	0.194	0.896009	0.475	0.386
765	Rsrp1	0.596	0.308304	0.192	0.444788	0.775	0.807
766	Sptbn1	0.596	0.304718	0.192	0.439615	0.85	0.789
767	Pak2	0.596	0.444497	0.192	0.641273	1	0.982
768	Chchd7	0.596	0.246369	0.192	0.355436	0.7	0.596
769	Arl2	0.595	0.315023	0.19	0.454482	0.675	0.632
770	Grn	0.595	0.746844	0.19	1.07747	0.85	0.877
771	Coro1c	0.595	0.556194	0.19	0.802418	0.625	0.614
772	Gtf3a	0.595	0.35232	0.19	0.508291	0.575	0.421
773	Lyrm1	0.405	0.178097	0.19	0.25694	0.475	0.719
774	Gm10053	0.594	0.438639	0.188	0.632822	0.725	0.789
775	Ankrd28	0.594	0.480094	0.188	0.692629	0.425	0.333
776	Nbr1	0.594	0.24835	0.188	0.358294	0.825	0.807
777	Rsad2	0.594	0.344086	0.188	0.496411	0.35	0.228
778	Tmem41b	0.594	0.528748	0.188	0.762822	0.675	0.702
779	H2-T23	0.594	0.394756	0.188	0.569512	0.675	0.702
780	Rdh13	0.594	0.417489	0.188	0.60231	0.75	0.825
781	Pld1	0.593	0.202195	0.186	0.291706	0.75	0.825
782	2810403A07Rik	0.593	0.415183	0.186	0.598983	0.85	0.895
783	Nfyc	0.593	0.328894	0.186	0.474493	0.65	0.579
784	Akr1a1	0.593	0.269097	0.186	0.388224	1	0.982
785	Nipa2	0.408	0.256681	0.184	0.370312	0.35	0.561
786	Zbtb20	0.592	0.592516	0.184	0.85482	1	1
787	Gbgt1	0.592	0.285597	0.184	0.412029	0.25	0.088
788	St6gal1	0.592	0.240275	0.184	0.346643	0.625	0.526
789	Pck2	0.592	0.191166	0.184	0.275795	0.4	0.246
790	Ghitm	0.592	0.242313	0.184	0.349584	0.925	0.965
791	Mxd1	0.592	0.605324	0.184	0.873298	0.5	0.456
792	Zmat3	0.592	0.367361	0.184	0.52999	0.825	0.877
793	Zdhhc17	0.591	0.308935	0.182	0.445699	0.525	0.404
794	2510009E07Rik	0.591	0.463506	0.182	0.668698	0.325	0.175
795	Hddc3	0.59	0.184848	0.18	0.266679	0.775	0.895
796	Npc1	0.59	0.218084	0.18	0.314629	0.775	0.737
797	Mat2a	0.59	0.41948	0.18	0.605181	0.725	0.772
798	Prdx4	0.59	0.245458	0.18	0.354122	0.575	0.456
799	Zfp276	0.59	0.546239	0.18	0.788056	0.425	0.298
800	Bag6	0.59	0.573181	0.18	0.826926	0.875	0.825
801	Fam135a	0.59	0.532192	0.18	0.767791	0.45	0.368
802	Syt9	0.59	0.214767	0.18	0.309843	0.225	0.053
803	Gstt2	0.589	0.345184	0.178	0.497995	0.725	0.614
804	As3mt	0.589	0.432023	0.178	0.623277	0.4	0.228
805	Nfia	0.589	0.286905	0.178	0.413916	1	0.982
806	Atxn2l	0.589	0.315891	0.178	0.455734	1	0.965
807	Zfp335	0.589	0.397444	0.178	0.57339	0.65	0.561
808	Tmc6	0.589	0.739384	0.178	1.06671	0.675	0.649
809	Fam174b	0.589	0.22336	0.178	0.322241	0.725	0.702
810	Cdc42bpa	0.589	0.277746	0.178	0.400702	0.575	0.544
811	Ap1g2	0.589	0.22559	0.178	0.325458	0.425	0.263
812	Osbpl6	0.588	0.535915	0.176	0.773162	0.525	0.439
813	Vat1	0.588	0.472293	0.176	0.681374	0.8	0.86
814	Acot11	0.588	0.47637	0.176	0.687257	0.575	0.561
815	Zfp768	0.588	0.45476	0.176	0.656081	0.325	0.193
816	Osgin2	0.588	0.214136	0.176	0.308932	0.35	0.193
817	Spta1	0.413	0.253942	0.174	0.366361	0.05	0.228
818	Sash1	0.587	0.473628	0.174	0.683301	0.475	0.404
819	Oat	0.587	0.450408	0.174	0.649802	0.8	0.842
820	Il10rb	0.587	0.314414	0.174	0.453604	0.95	0.982
821	3110062M04Rik	0.587	0.263017	0.174	0.379453	0.3	0.14
822	Tnrc6c	0.587	0.199058	0.174	0.287181	0.675	0.596
823	Socs7	0.587	0.212849	0.174	0.307076	0.375	0.228
824	Enpp5	0.587	0.335511	0.174	0.48404	0.925	0.912
825	Tpgs2	0.587	0.258525	0.174	0.372973	0.975	0.947
826	Lmbrd1	0.587	0.220133	0.174	0.317584	0.925	0.93
827	D11Wsu47e	0.587	0.308517	0.174	0.445096	0.45	0.298
828	Wdr53	0.587	0.223636	0.174	0.322639	0.3	0.158
829	Spg11	0.414	0.251273	0.172	0.36251	0.125	0.316
830	Mtm1	0.414	0.303155	0.172	0.437361	0.25	0.491
831	Zdhhc14	0.586	0.414498	0.172	0.597994	0.275	0.123
832	Nav1	0.586	0.45996	0.172	0.663582	0.85	0.754
833	Amica1	0.586	0.456953	0.172	0.659244	0.275	0.123
834	Ptpn14	0.586	0.741377	0.172	1.06958	0.6	0.579
835	Tcf12	0.586	0.387125	0.172	0.558503	0.625	0.596
836	Aida	0.586	0.211469	0.172	0.305085	0.625	0.526
837	Dapl1	0.586	0.231	0.172	0.333262	0.375	0.263
838	Slc9a1	0.586	0.407914	0.172	0.588495	0.575	0.474
839	Dgcr6	0.586	0.276499	0.172	0.398904	0.575	0.561
840	Tns1	0.586	0.259247	0.172	0.374014	0.975	0.895
841	Ncapd3	0.415	0.218777	0.17	0.315628	0.175	0.386
842	Mrps31	0.585	0.2862	0.17	0.412899	0.35	0.211
843	Frs2	0.585	0.762863	0.17	1.10058	0.575	0.544
844	Cnot10	0.585	0.569594	0.17	0.82175	0.6	0.561
845	Zeb1	0.585	0.491501	0.17	0.709086	0.4	0.333
846	Nmi	0.585	0.442088	0.17	0.637799	0.3	0.158
847	Omg	0.585	0.426353	0.17	0.615097	0.3	0.175
848	Cerkl	0.585	0.188767	0.17	0.272333	0.375	0.263
849	Hbb-bs	0.585	2.9981	0.17	4.32535	0.75	0.772
850	Mfn2	0.585	0.184716	0.17	0.266489	0.65	0.526
851	Pitpnm1	0.585	0.633773	0.17	0.914341	0.4	0.263
852	Cul4a	0.585	0.57045	0.17	0.822985	0.775	0.86
853	Tbc1d9b	0.416	0.203607	0.168	0.293742	0.5	0.754
854	Atat1	0.584	0.392958	0.168	0.566918	0.575	0.491
855	Trio	0.584	0.252371	0.168	0.364094	0.425	0.281
856	Yod1	0.584	0.30031	0.168	0.433256	0.775	0.825
857	Tef	0.584	0.36884	0.168	0.532124	0.775	0.825
858	Ntmt1	0.584	0.207153	0.168	0.298858	0.575	0.579
859	Bicd1	0.584	0.286549	0.168	0.413402	0.975	0.965
860	Zfp866	0.417	0.197069	0.166	0.28431	0.25	0.456
861	Fzr1	0.417	0.253085	0.166	0.365125	0.525	0.667
862	Eftud1	0.417	0.527727	0.166	0.761349	0.3	0.491
863	B4gat1	0.583	0.219979	0.166	0.317363	0.45	0.351
864	Wdr48	0.583	0.458043	0.166	0.660817	0.725	0.667
865	Spry2	0.583	0.23683	0.166	0.341673	0.625	0.509
866	Ltn1	0.583	0.496606	0.166	0.716452	0.625	0.579
867	Parp4	0.583	0.360794	0.166	0.520515	0.775	0.754
868	Acadl	0.583	0.447716	0.166	0.645918	0.65	0.596
869	1700021F05Rik	0.583	0.255225	0.166	0.368213	0.575	0.509
870	Pros1	0.583	0.492739	0.166	0.710873	0.275	0.14
871	Kmt2d	0.583	0.293801	0.166	0.423865	0.975	0.947
872	Gnb4	0.583	0.470176	0.166	0.67832	0.425	0.351
873	Lnx2	0.418	0.27197	0.164	0.39237	0.1	0.281
874	Zbtb11	0.582	0.215207	0.164	0.310478	0.85	0.807
875	Cers5	0.582	0.424998	0.164	0.613142	0.825	0.754
876	Tsc2	0.582	0.318334	0.164	0.459258	0.8	0.684
877	Vipas39	0.582	0.232511	0.164	0.335443	0.425	0.298
878	Scamp5	0.582	0.269925	0.164	0.389419	0.45	0.298
879	Eno1b	0.582	0.209033	0.164	0.30157	0.975	0.93
880	Brd8	0.582	0.177372	0.164	0.255893	1	0.965
881	Rad54l2	0.582	0.334062	0.164	0.48195	0.6	0.474
882	Tap2	0.582	0.248649	0.164	0.358724	0.625	0.596
883	Atp6v1a	0.582	0.399943	0.164	0.576996	0.9	0.912
884	Usp50	0.582	0.194607	0.164	0.280759	0.825	0.737
885	Tesc	0.419	0.641579	0.162	0.925602	0.7	0.754
886	Pdap1	0.581	0.286093	0.162	0.412745	0.7	0.649
887	Dock1	0.581	0.176709	0.162	0.254937	0.3	0.158
888	Lipa	0.581	0.371473	0.162	0.535923	0.35	0.211
889	Src	0.581	0.207211	0.162	0.298943	0.575	0.474
890	Slc25a35	0.581	0.355522	0.162	0.51291	0.475	0.439
891	Fchsd2	0.581	0.332698	0.162	0.479982	0.7	0.737
892	Gcn1l1	0.581	0.248948	0.162	0.359156	1	1
893	Smim20	0.581	0.336266	0.162	0.485129	0.75	0.737
894	Ak3	0.581	0.410315	0.162	0.59196	0.875	0.86
895	Irgm2	0.58	0.190703	0.16	0.275126	0.225	0.07
896	Aph1c	0.58	0.207098	0.16	0.298779	0.525	0.526
897	Tnrc6b	0.58	0.320516	0.16	0.462406	0.825	0.789
898	Kif21a	0.58	0.181315	0.16	0.261583	0.55	0.421
899	Lnpep	0.58	0.262929	0.16	0.379327	0.8	0.702
900	Otos	0.58	1.16806	0.16	1.68516	0.725	0.667
901	Atp7a	0.58	0.224999	0.16	0.324605	0.625	0.561
902	Camkk2	0.58	0.451489	0.16	0.65136	0.675	0.649
903	Dnajc19	0.58	0.292232	0.16	0.421602	0.775	0.737
904	Plk4	0.421	0.192541	0.158	0.277779	0.175	0.368
905	1700066M21Rik	0.579	0.256188	0.158	0.369601	0.3	0.175
906	Olfm2	0.579	0.994854	0.158	1.43527	0.375	0.333
907	Lzts2	0.579	0.31887	0.158	0.460033	0.8	0.842
908	Arsg	0.579	0.211188	0.158	0.304681	0.275	0.123
909	Narf	0.579	0.645598	0.158	0.931401	0.6	0.649
910	Antxr2	0.579	0.277866	0.158	0.400875	0.45	0.333
911	Gusb	0.579	0.333353	0.158	0.480927	0.55	0.474
912	Vdac2	0.579	0.223732	0.158	0.322778	0.9	0.912
913	Rhbdd1	0.579	0.314299	0.158	0.453437	0.55	0.439
914	Vegfb	0.579	0.357759	0.158	0.516137	0.525	0.509
915	Nrde2	0.578	0.391217	0.156	0.564406	0.325	0.211
916	Deb1	0.578	0.179373	0.156	0.25878	0.65	0.737
917	Slc7a1	0.578	0.47495	0.156	0.685208	0.825	0.807
918	Eed	0.578	0.271169	0.156	0.391215	0.425	0.333
919	Uggt1	0.578	0.274379	0.156	0.395845	0.825	0.772
920	Ak2	0.578	0.232989	0.156	0.336132	0.75	0.807
921	Acot13	0.578	1.14106	0.156	1.64619	0.675	0.579
922	Ghr	0.577	0.323371	0.154	0.466526	0.425	0.281
923	Impact	0.577	0.2031	0.154	0.293011	0.5	0.439
924	Zfp282	0.577	0.407178	0.154	0.587433	0.4	0.333
925	Pqlc3	0.577	0.269677	0.154	0.389062	0.475	0.368
926	Rragc	0.577	0.336942	0.154	0.486104	0.475	0.404
927	Mthfr	0.577	0.44433	0.154	0.641033	0.4	0.281
928	Tmem181b-ps	0.577	0.432169	0.154	0.623488	0.725	0.737
929	Suv420h1	0.424	0.194584	0.152	0.280726	0.725	0.877
930	Rusc2	0.576	0.415547	0.152	0.599508	0.9	0.86
931	Adat2	0.576	0.210321	0.152	0.303429	0.3	0.14
932	Atp13a1	0.576	0.27632	0.152	0.398645	0.575	0.526
933	Clasp2	0.576	0.289204	0.152	0.417234	0.85	0.825
934	Tnfrsf18	0.576	0.426059	0.152	0.614674	0.225	0.088
935	Cycs	0.576	0.387057	0.152	0.558405	0.85	0.947
936	Ppm1m	0.576	0.231989	0.152	0.33469	0.325	0.211
937	H2-T24	0.576	0.179614	0.152	0.259128	0.35	0.228
938	Pigw	0.576	0.239162	0.152	0.345037	0.225	0.088
939	Lamtor1	0.576	0.226584	0.152	0.326892	0.8	0.789
940	St5	0.576	0.205034	0.152	0.295801	0.825	0.684
941	Parp6	0.425	0.308807	0.15	0.445515	0.2	0.386
942	Atxn2	0.575	0.279706	0.15	0.40353	0.675	0.684
943	Mical3	0.575	0.682515	0.15	0.984662	0.7	0.719
944	Nck2	0.575	0.704232	0.15	1.01599	0.625	0.614
945	Haghl	0.574	0.320718	0.148	0.462698	0.575	0.509
946	Nek8	0.574	0.257588	0.148	0.371621	0.35	0.228
947	Cox8a	0.574	0.23487	0.148	0.338845	1	0.982
948	Lbh	0.574	0.211244	0.148	0.304761	0.775	0.789
949	Pcyt2	0.574	0.391709	0.148	0.565116	0.55	0.561
950	Nr1h2	0.427	0.384237	0.146	0.554337	0.525	0.772
951	Trnp1	0.427	0.79905	0.146	1.15279	0.125	0.263
952	Bloc1s4	0.427	0.30811	0.146	0.444509	0.325	0.526
953	Tmem39a	0.573	0.221832	0.146	0.320036	0.4	0.281
954	Bcl9l	0.573	0.591704	0.146	0.853648	0.55	0.491
955	Bmp1	0.573	0.501606	0.146	0.723664	0.175	0.035
956	Lars2	0.573	1.00294	0.146	1.44694	1	1
957	Atp6v1e1	0.573	0.313785	0.146	0.452696	0.825	0.912
958	Abat	0.573	0.245742	0.146	0.354531	0.35	0.211
959	Coa4	0.573	0.203927	0.146	0.294204	0.5	0.439
960	Syvn1	0.573	0.213275	0.146	0.307691	0.925	0.842
961	Eno1	0.573	0.258292	0.146	0.372637	0.95	0.982
962	Peli1	0.573	0.336832	0.146	0.485946	0.375	0.281
963	Irak4	0.573	0.210432	0.146	0.303589	0.5	0.439
964	Csnk1a1	0.573	0.192533	0.146	0.277766	0.9	0.912
965	Arl5b	0.572	0.184624	0.144	0.266356	0.6	0.544
966	Crim1	0.572	0.641243	0.144	0.925118	0.625	0.614
967	Epdr1	0.572	0.280235	0.144	0.404293	0.5	0.439
968	Nlrx1	0.572	0.208053	0.144	0.300157	0.175	0.035
969	Luzp2	0.572	0.250865	0.144	0.361922	0.275	0.14
970	Lhpp	0.572	0.222348	0.144	0.320781	0.25	0.123
971	Aar2	0.572	0.345672	0.144	0.4987	0.575	0.544
972	Ssfa2	0.572	0.695963	0.144	1.00406	0.3	0.211
973	Lgals8	0.572	0.208165	0.144	0.300319	0.575	0.526
974	Pank4	0.572	0.340598	0.144	0.491379	0.325	0.193
975	Fam188b	0.571	0.363405	0.142	0.524283	0.275	0.158
976	Eml3	0.571	0.630374	0.142	0.909437	0.625	0.544
977	Thap11	0.571	0.298325	0.142	0.430392	0.35	0.228
978	Uqcr11	0.571	0.271941	0.142	0.392328	0.95	0.982
979	Plekha5	0.571	0.619776	0.142	0.894148	0.5	0.491
980	Mrgpre	0.571	0.21102	0.142	0.304438	0.6	0.596
981	Usp33	0.571	0.447715	0.142	0.645917	0.9	0.947
982	Pnpla7	0.571	0.481903	0.142	0.695239	0.425	0.333
983	Fbxo30	0.571	0.803906	0.142	1.15979	0.525	0.561
984	Zbtb9	0.571	0.211414	0.142	0.305006	0.3	0.175
985	Bbs9	0.43	0.37682	0.14	0.543637	0.2	0.368
986	Dnajc30	0.43	0.208125	0.14	0.300261	0.35	0.509
987	Tbc1d31	0.57	0.324736	0.14	0.468495	0.425	0.316
988	Npr2	0.57	0.269921	0.14	0.389413	0.325	0.193
989	Nid1	0.57	0.590235	0.14	0.851529	0.375	0.316
990	Mkks	0.57	0.283137	0.14	0.408481	0.375	0.281
991	Dagla	0.57	0.179074	0.14	0.258349	0.175	0.035
992	Agmo	0.57	0.201226	0.14	0.290308	0.4	0.368
993	Cntfr	0.57	0.341548	0.14	0.49275	0.35	0.246
994	Nudt2	0.57	0.251095	0.14	0.362253	0.375	0.246
995	Slc25a17	0.569	0.539875	0.138	0.778875	0.525	0.386
996	Gphn	0.569	0.402359	0.138	0.580482	0.425	0.333
997	Axin2	0.569	0.447089	0.138	0.645013	0.275	0.175
998	Usp18	0.569	0.394448	0.138	0.569069	0.225	0.105
999	Brd4	0.569	0.176181	0.138	0.254176	0.925	0.807
1000	Dennd2a	0.569	0.192145	0.138	0.277207	0.575	0.596
1001	Zfp771	0.569	0.17655	0.138	0.254708	0.35	0.228
1002	Slc39a6	0.569	0.419559	0.138	0.605296	0.45	0.404
1003	Prrt2	0.569	0.435323	0.138	0.628039	0.275	0.175
1004	Arsa	0.569	0.325243	0.138	0.469226	0.725	0.684
1005	Gk5	0.432	0.353739	0.136	0.510337	0.35	0.526
1006	Rraga	0.432	0.222171	0.136	0.320525	0.425	0.579
1007	Ralgds	0.568	0.552426	0.136	0.796982	0.625	0.544
1008	Enoph1	0.568	0.384028	0.136	0.554035	0.4	0.316
1009	Dusp6	0.568	0.635533	0.136	0.91688	0.5	0.509
1010	AW549877	0.568	0.313742	0.136	0.452634	0.575	0.579
1011	Shc4	0.568	0.476573	0.136	0.68755	0.3	0.228
1012	Trim26	0.568	0.380739	0.136	0.54929	0.675	0.702
1013	Ppp1cc	0.568	0.289308	0.136	0.417383	0.7	0.702
1014	Dcaf6	0.568	0.22521	0.136	0.324909	0.7	0.772
1015	Trim12c	0.568	0.523132	0.136	0.75472	0.525	0.439
1016	Fez1	0.568	0.217663	0.136	0.314021	0.25	0.14
1017	Alas2	0.433	0.2281	0.134	0.329079	0.075	0.211
1018	Rbms1	0.567	0.220208	0.134	0.317694	0.6	0.561
1019	Hdgfrp2	0.567	0.258627	0.134	0.37312	0.6	0.526
1020	Pcdhga4	0.567	0.23769	0.134	0.342913	0.15	0.018
1021	Abhd3	0.567	0.193872	0.134	0.279698	0.2	0.07
1022	Oas1a	0.567	0.442635	0.134	0.638587	0.325	0.228
1023	Rnf13	0.567	0.238539	0.134	0.344139	0.875	0.842
1024	Taco1	0.567	0.212575	0.134	0.306682	0.2	0.07
1025	Hnrnpll	0.567	0.335009	0.134	0.483316	0.7	0.719
1026	Farp2	0.567	0.465586	0.134	0.671698	0.525	0.491
1027	3110043O21Rik	0.567	0.348661	0.134	0.503011	0.425	0.316
1028	Cog2	0.567	0.423048	0.134	0.610329	0.65	0.667
1029	Slc25a40	0.566	0.380131	0.132	0.548413	0.6	0.509
1030	Itgb3bp	0.566	0.489611	0.132	0.70636	0.475	0.474
1031	Phf1	0.566	0.246412	0.132	0.355497	0.525	0.421
1032	Dlat	0.566	0.281251	0.132	0.405759	0.625	0.632
1033	Ythdf2	0.566	0.186911	0.132	0.269656	0.975	0.93
1034	Nup35	0.566	0.266481	0.132	0.384451	0.375	0.281
1035	Dgat1	0.566	0.344026	0.132	0.496325	0.575	0.579
1036	Cpped1	0.566	0.300881	0.132	0.43408	0.45	0.386
1037	Gmeb1	0.566	0.420843	0.132	0.607149	0.45	0.404
1038	Slitrk1	0.565	0.231466	0.13	0.333935	0.2	0.088
1039	Gm21769	0.565	0.33584	0.13	0.484515	0.9	0.895
1040	Stat2	0.565	0.302516	0.13	0.436438	0.375	0.263
1041	Sod3	0.565	0.189807	0.13	0.273834	0.325	0.228
1042	Lrrc14	0.565	0.245765	0.13	0.354564	0.7	0.596
1043	Slc25a29	0.565	0.17474	0.13	0.252097	0.425	0.298
1044	Elovl6	0.565	0.188408	0.13	0.271815	0.35	0.263
1045	Eif2ak2	0.565	0.340793	0.13	0.49166	0.65	0.772
1046	Zfp7	0.436	0.330164	0.128	0.476326	0.175	0.316
1047	Uba52	0.436	0.753788	0.128	1.08749	0.725	0.842
1048	Msl1	0.564	0.211498	0.128	0.305127	0.675	0.737
1049	Slc25a3	0.564	0.189255	0.128	0.273037	1	0.982
1050	Mkln1	0.564	0.395546	0.128	0.570653	1	0.947
1051	Tfdp2	0.564	0.453137	0.128	0.653739	0.675	0.614
1052	Zzef1	0.564	0.263925	0.128	0.380763	0.75	0.807
1053	Pgap2	0.564	0.277611	0.128	0.400509	0.425	0.333
1054	Gm42669	0.564	0.446571	0.128	0.644266	0.925	0.93
1055	Usp10	0.564	0.251696	0.128	0.363121	0.8	0.789
1056	Trim62	0.564	0.491163	0.128	0.708599	0.275	0.175
1057	Rhd	0.437	0.315645	0.126	0.455379	0.075	0.211
1058	Gramd1b	0.437	0.264335	0.126	0.381354	0.525	0.737
1059	Pop5	0.437	1.05874	0.126	1.52744	0.325	0.474
1060	Cs	0.563	0.375931	0.126	0.542354	0.9	0.912
1061	Acox1	0.563	0.363686	0.126	0.524688	0.675	0.719
1062	Gng12	0.563	0.259056	0.126	0.373739	0.575	0.544
1063	Dzip3	0.563	0.278512	0.126	0.401807	0.325	0.228
1064	Blvra	0.563	0.298398	0.126	0.430497	0.6	0.561
1065	Fgd4	0.563	0.319167	0.126	0.460461	0.8	0.947
1066	Pyroxd2	0.562	0.196922	0.124	0.284098	0.25	0.14
1067	Heatr5b	0.562	0.243375	0.124	0.351117	0.425	0.368
1068	Ptgr2	0.562	0.539846	0.124	0.778834	0.65	0.789
1069	Hes6	0.562	0.198306	0.124	0.286096	0.5	0.491
1070	Tmem106b	0.562	0.329293	0.124	0.475069	0.775	0.772
1071	Acly	0.562	0.321288	0.124	0.463521	0.825	0.877
1072	Nqo1	0.562	0.264157	0.124	0.381098	0.225	0.105
1073	Nr3c1	0.562	0.382749	0.124	0.55219	0.675	0.667
1074	Fez2	0.562	0.181287	0.124	0.261542	0.575	0.526
1075	Ppp1r10	0.562	0.232783	0.124	0.335835	0.375	0.263
1076	Tbl1xr1	0.438	0.284563	0.124	0.410538	0.45	0.667
1077	Fam120b	0.561	0.196487	0.122	0.28347	0.625	0.596
1078	Pgpep1	0.561	0.255052	0.122	0.367963	0.9	0.895
1079	Pcdhb7	0.561	0.186585	0.122	0.269186	0.3	0.211
1080	Ddx3y	0.561	0.206586	0.122	0.29804	0.55	0.474
1081	Ncoa3	0.561	0.236972	0.122	0.341878	0.825	0.825
1082	Sp100	0.561	0.173362	0.122	0.250109	0.5	0.404
1083	Slc35e4	0.561	0.365127	0.122	0.526767	0.4	0.316
1084	Slc2a1	0.561	0.375353	0.122	0.54152	0.525	0.474
1085	Map7d2	0.561	0.208373	0.122	0.300618	0.2	0.088
1086	Ints2	0.561	0.187813	0.122	0.270957	0.525	0.526
1087	Sfmbt1	0.561	0.232621	0.122	0.335601	0.275	0.175
1088	Rbsn	0.561	0.197278	0.122	0.284613	0.5	0.456
1089	Cbfa2t2	0.561	0.240755	0.122	0.347336	0.75	0.719
1090	Slc4a11	0.439	1.42571	0.122	2.05686	0.35	0.509
1091	Hbb-bt	0.439	2.02081	0.122	2.91541	0.3	0.439
1092	Stradb	0.439	0.431624	0.122	0.622701	0.225	0.386
1093	Rufy3	0.56	0.357185	0.12	0.515309	0.475	0.474
1094	Nt5c2	0.56	0.392536	0.12	0.566309	0.425	0.386
1095	Ddx26b	0.56	0.454616	0.12	0.655872	0.25	0.123
1096	P3h1	0.56	0.200501	0.12	0.289261	0.225	0.123
1097	Stx5a	0.56	0.378036	0.12	0.545391	0.775	0.719
1098	Nxf1	0.56	0.394716	0.12	0.569455	0.95	0.965
1099	Gm17132	0.56	0.458785	0.12	0.661887	0.975	0.877
1100	Mien1	0.44	0.280484	0.12	0.404652	0.625	0.667
1101	Ncor1	0.44	0.243018	0.12	0.350601	0.85	0.947
1102	Igf2r	0.559	0.323305	0.118	0.466431	0.575	0.526
1103	Bcas3	0.559	0.32203	0.118	0.464591	0.675	0.667
1104	Dnm1l	0.559	0.477846	0.118	0.689386	0.725	0.772
1105	Chmp6	0.559	0.51479	0.118	0.742685	0.45	0.421
1106	Rprd2	0.559	0.216842	0.118	0.312837	0.5	0.474
1107	Abhd12	0.559	0.258285	0.118	0.372627	0.85	0.825
1108	Decr1	0.559	0.1994	0.118	0.287674	0.4	0.298
1109	Sesn3	0.559	0.337319	0.118	0.486648	0.65	0.667
1110	Mef2d	0.559	0.292884	0.118	0.422542	0.625	0.596
1111	Hlcs	0.441	0.222494	0.118	0.320991	0.3	0.474
1112	Nbn	0.441	2.00487	0.118	2.89242	0.325	0.526
1113	Ginm1	0.558	0.175055	0.116	0.252551	0.7	0.702
1114	Ahi1	0.558	0.183227	0.116	0.26434	0.525	0.474
1115	2010107E04Rik	0.558	0.236752	0.116	0.341561	0.775	0.877
1116	Gm20604	0.558	0.187116	0.116	0.269951	0.25	0.14
1117	Kansl1l	0.558	0.214088	0.116	0.308863	0.25	0.14
1118	Hmgcll1	0.558	0.322773	0.116	0.465663	0.225	0.123
1119	Pdhx	0.558	0.190218	0.116	0.274427	0.6	0.579
1120	Gm17131	0.558	0.88832	0.116	1.28157	0.85	0.912
1121	mt-Co1	0.558	0.336149	0.116	0.48496	1	0.982
1122	6030458C11Rik	0.442	0.271897	0.116	0.392264	0.325	0.456
1123	Rab37	0.442	0.220627	0.116	0.318298	0.25	0.386
1124	Tsc1	0.442	0.182573	0.116	0.263398	0.55	0.667
1125	Mtcp1	0.557	0.347528	0.114	0.501376	0.275	0.193
1126	Cd151	0.557	0.346468	0.114	0.499848	0.725	0.737
1127	2023-03-06	0.557	0.343846	0.114	0.496066	0.55	0.491
1128	Slc38a7	0.557	0.199387	0.114	0.287654	0.475	0.404
1129	Mtmr10	0.557	0.358072	0.114	0.516588	0.775	0.667
1130	Hlf	0.557	0.567568	0.114	0.818828	0.55	0.596
1131	Sp1	0.557	0.479935	0.114	0.6924	0.45	0.404
1132	Sec14l1	0.557	0.276694	0.114	0.399185	0.65	0.684
1133	Preb	0.557	0.301023	0.114	0.434284	0.55	0.579
1134	Faxc	0.557	0.199581	0.114	0.287934	0.25	0.158
1135	Maz	0.557	0.459784	0.114	0.663328	0.45	0.386
1136	Zfp28	0.557	0.211832	0.114	0.305608	0.225	0.123
1137	Cwc25	0.443	0.42466	0.114	0.612655	0.275	0.404
1138	Yipf3	0.443	1.19198	0.114	1.71966	0.85	0.912
1139	Pcca	0.556	0.208217	0.112	0.300394	0.5	0.439
1140	Tia1	0.556	0.256518	0.112	0.370078	0.7	0.737
1141	Macf1	0.556	0.173793	0.112	0.250731	0.95	0.912
1142	Xrcc1	0.444	0.231579	0.112	0.334097	0.4	0.526
1143	Pcmt1	0.555	0.206824	0.11	0.298383	0.75	0.719
1144	Bcat2	0.555	0.396757	0.11	0.572399	0.35	0.263
1145	Dennd4a	0.555	0.700704	0.11	1.0109	0.45	0.404
1146	Zc3h7b	0.555	0.37276	0.11	0.537779	0.75	0.772
1147	Shmt2	0.555	0.231356	0.11	0.333776	0.325	0.246
1148	Slc38a2	0.555	0.223721	0.11	0.322761	0.95	0.947
1149	Rbm33	0.555	0.269778	0.11	0.389208	0.875	0.825
1150	Celf2	0.555	0.444935	0.11	0.641905	0.6	0.632
1151	Trim2	0.555	0.312868	0.11	0.451374	0.8	0.825
1152	Gm10925	0.555	0.498249	0.11	0.718821	0.775	0.702
1153	Ccdc50	0.555	0.221865	0.11	0.320083	0.625	0.649
1154	Atp5c1	0.555	0.201288	0.11	0.290397	0.975	0.982
1155	C1d	0.555	0.175728	0.11	0.253522	0.35	0.281
1156	Ptp4a3	0.445	0.246724	0.11	0.355948	0.325	0.456
1157	Tmem87b	0.445	0.213217	0.11	0.307607	0.475	0.649
1158	Arhgef5	0.445	0.210265	0.11	0.303348	0.475	0.667
1159	Ifit3b	0.554	0.478139	0.108	0.689809	0.35	0.333
1160	Ranbp10	0.554	0.378969	0.108	0.546736	0.475	0.368
1161	Tmem130	0.554	0.341707	0.108	0.492979	0.225	0.123
1162	Gm525	0.554	1.63654	0.108	2.36103	0.475	0.421
1163	Cox7b	0.554	0.204879	0.108	0.295577	0.675	0.667
1164	Ubox5	0.554	0.174635	0.108	0.251945	0.35	0.263
1165	Scap	0.554	0.512649	0.108	0.739597	0.775	0.789
1166	Pdxk	0.554	0.392377	0.108	0.56608	0.8	0.842
1167	Pigs	0.554	0.361651	0.108	0.521751	0.8	0.825
1168	Dnmt3a	0.554	0.417633	0.108	0.602516	0.8	0.895
1169	Fnip1	0.554	0.192217	0.108	0.277311	0.425	0.368
1170	Parp2	0.446	0.345662	0.108	0.498685	0.35	0.544
1171	Xrcc3	0.446	0.253662	0.108	0.365956	0.25	0.404
1172	Mrps7	0.446	0.181676	0.108	0.262103	0.55	0.684
1173	Tnfsf13	0.446	0.378597	0.108	0.5462	0.525	0.596
1174	Brpf3	0.446	0.277706	0.108	0.400645	0.125	0.228
1175	Per1	0.553	0.41425	0.106	0.597637	0.85	0.912
1176	Snrpa1	0.553	0.263259	0.106	0.379802	0.55	0.509
1177	Bloc1s6	0.553	0.488696	0.106	0.70504	0.475	0.368
1178	Mlxip	0.553	0.247294	0.106	0.35677	0.8	0.825
1179	Zfp358	0.553	0.234243	0.106	0.337941	0.25	0.175
1180	Lamtor3	0.553	0.178183	0.106	0.257064	0.55	0.544
1181	Mpv17	0.553	0.325615	0.106	0.469763	0.8	0.825
1182	Manea	0.553	0.270482	0.106	0.390223	0.425	0.368
1183	Diexf	0.447	0.231858	0.106	0.3345	0.05	0.158
1184	Hcfc1	0.552	0.432492	0.104	0.623953	0.625	0.561
1185	Trp53i13	0.552	0.203768	0.104	0.293975	0.4	0.316
1186	Ndufs3	0.552	0.448966	0.104	0.647721	0.75	0.842
1187	Mpg	0.448	0.38301	0.104	0.552567	0.325	0.474
1188	Amotl1	0.448	0.254466	0.104	0.367117	0.4	0.596
1189	Hnrnpdl	0.551	0.227027	0.102	0.32753	0.725	0.754
1190	Txn2	0.551	0.196022	0.102	0.282801	0.775	0.825
1191	Ago3	0.551	0.202892	0.102	0.292711	0.475	0.456
1192	Notch2	0.551	0.30675	0.102	0.442546	0.775	0.702
1193	Nrxn3	0.551	0.290459	0.102	0.419044	0.375	0.281
1194	Ipo8	0.551	0.438298	0.102	0.63233	0.675	0.649
1195	Mfsd9	0.551	0.189928	0.102	0.274009	0.2	0.105
1196	Ikbkg	0.551	0.353586	0.102	0.510116	0.375	0.298
1197	Dph3	0.449	1.25102	0.102	1.80484	0.325	0.421
1198	Gas8	0.449	0.364413	0.102	0.525737	0.275	0.439
1199	Mier1	0.449	0.327434	0.102	0.472387	0.475	0.614
1200	Zfp644	0.449	0.23823	0.102	0.343693	0.65	0.789
1201	Pole3	0.449	0.200365	0.102	0.289066	0.3	0.404
1202	Nkd1	0.55	0.544133	0.1	0.785018	0.35	0.333
1203	Gm20517	0.55	0.353037	0.1	0.509325	0.25	0.175
1204	Aco2	0.55	0.18516	0.1	0.267129	0.925	0.912
1205	Gpr88	0.55	0.19706	0.1	0.284298	0.1	0
1206	Wnt5b	0.55	0.233379	0.1	0.336695	0.15	0.053
1207	Comtd1	0.55	0.47545	0.1	0.685929	0.375	0.298
1208	Gbp6	0.55	0.648768	0.1	0.935974	0.35	0.316
1209	Itpkb	0.55	0.390575	0.1	0.563481	0.8	0.772
1210	Mettl23	0.55	0.214726	0.1	0.309784	0.35	0.263
1211	Aqp1	0.45	1.11652	0.1	1.61079	0.15	0.263
1212	Tinf2	0.45	0.251789	0.1	0.363255	0.25	0.404
1213	Igtp	0.549	0.179199	0.098	0.258529	0.375	0.333
1214	Slc27a1	0.549	0.261839	0.098	0.377753	0.925	0.877
1215	Dzip1l	0.549	0.41861	0.098	0.603927	0.5	0.544
1216	Hsp90aa1	0.549	0.307084	0.098	0.443029	0.675	0.614
1217	Cystm1	0.549	0.238089	0.098	0.343489	0.875	0.86
1218	Ptprj	0.549	0.627144	0.098	0.904778	0.375	0.368
1219	1600002H07Rik	0.549	0.242207	0.098	0.349431	0.275	0.193
1220	Arrb1	0.451	0.381631	0.098	0.550577	0.6	0.737
1221	Snx22	0.451	0.190845	0.098	0.275331	0.1	0.211
1222	Tmed10	0.548	0.227977	0.096	0.328901	1	0.982
1223	Metap2	0.548	0.4887	0.096	0.705045	0.875	0.86
1224	Tada1	0.548	0.430654	0.096	0.621303	0.55	0.614
1225	Kdm4b	0.548	0.334503	0.096	0.482586	0.475	0.421
1226	A230050P20Rik	0.548	0.287724	0.096	0.415098	0.35	0.316
1227	Fam214b	0.548	0.39464	0.096	0.569345	0.425	0.351
1228	Ap1s2	0.548	0.176013	0.096	0.253933	0.3	0.211
1229	Tbrg1	0.548	0.219881	0.096	0.317222	0.6	0.509
1230	Stim1	0.452	0.174236	0.096	0.251369	0.275	0.368
1231	Chad	0.452	0.235537	0.096	0.339808	0.125	0.228
1232	Ube2l6	0.452	0.187884	0.096	0.271059	0.35	0.439
1233	Dcaf11	0.452	0.180481	0.096	0.260379	0.625	0.737
1234	Prmt10	0.452	0.189517	0.096	0.273415	0.375	0.544
1235	Epn2	0.547	0.560479	0.094	0.808601	0.55	0.526
1236	Bdh1	0.547	0.25301	0.094	0.365016	0.4	0.316
1237	2810021J22Rik	0.547	0.230091	0.094	0.331951	0.25	0.158
1238	Tns2	0.547	0.314581	0.094	0.453844	0.8	0.737
1239	Ahnak	0.547	0.198915	0.094	0.286973	0.75	0.684
1240	Sec14l5	0.547	0.263167	0.094	0.379669	0.125	0.035
1241	Gtf2f1	0.547	0.258733	0.094	0.373273	0.525	0.509
1242	Pcdhb11	0.547	0.275721	0.094	0.397781	0.175	0.088
1243	Ptgis	0.547	0.445793	0.094	0.643143	0.2	0.123
1244	Btbd3	0.547	0.193248	0.094	0.278797	0.375	0.298
1245	Sptan1	0.547	0.371632	0.094	0.536152	0.7	0.737
1246	Atp5b	0.547	0.233393	0.094	0.336714	1	1
1247	Mrs2	0.547	0.243793	0.094	0.351719	0.675	0.649
1248	Eci2	0.547	0.242888	0.094	0.350413	0.625	0.702
1249	Homer3	0.547	0.36938	0.094	0.532903	0.4	0.368
1250	Tmem154	0.453	0.230377	0.094	0.332363	0.325	0.491
1251	Ctse	0.453	0.835953	0.094	1.20602	0.25	0.351
1252	Tmem132a	0.546	0.285116	0.092	0.411336	0.275	0.211
1253	Galk2	0.546	0.320389	0.092	0.462223	0.375	0.333
1254	Gstm5	0.546	0.212755	0.092	0.30694	0.375	0.351
1255	Aldh1l1	0.546	0.186229	0.092	0.268672	0.25	0.175
1256	Proser2	0.546	0.180941	0.092	0.261043	0.65	0.632
1257	Tmub2	0.546	0.22038	0.092	0.317941	0.625	0.667
1258	Hiatl1	0.546	0.398236	0.092	0.574532	0.8	0.789
1259	Rragd	0.546	0.351108	0.092	0.506542	0.525	0.491
1260	Ddx10	0.454	0.181008	0.092	0.261139	0.075	0.175
1261	Tmc8	0.454	0.24764	0.092	0.357269	0.125	0.228
1262	Phactr1	0.454	0.190082	0.092	0.27423	0.2	0.316
1263	E2f7	0.454	0.174553	0.092	0.251826	0.3	0.439
1264	Tmem109	0.545	0.458531	0.09	0.66152	0.625	0.737
1265	Cluh	0.545	0.182198	0.09	0.262856	0.625	0.579
1266	Arhgef6	0.545	0.902129	0.09	1.3015	0.525	0.456
1267	Reps2	0.545	0.337038	0.09	0.486243	0.275	0.211
1268	Urod	0.545	0.455782	0.09	0.657555	0.675	0.684
1269	Natd1	0.545	0.775887	0.09	1.11937	0.375	0.333
1270	Svep1	0.545	0.50654	0.09	0.730782	0.45	0.421
1271	Wdr33	0.455	0.188198	0.09	0.271512	0.575	0.737
1272	Pik3c2b	0.455	0.196231	0.09	0.283101	0.5	0.667
1273	Mfge8	0.544	0.377557	0.088	0.544699	0.35	0.316
1274	Narfl	0.544	0.305718	0.088	0.441058	0.475	0.439
1275	Memo1	0.544	0.506267	0.088	0.730389	0.25	0.193
1276	Tuba8	0.544	0.865787	0.088	1.24907	0.225	0.158
1277	Naf1	0.544	0.42056	0.088	0.60674	0.3	0.228
1278	Lonrf3	0.544	0.181012	0.088	0.261145	0.15	0.07
1279	Bag3	0.544	0.255272	0.088	0.368279	0.6	0.544
1280	Svop	0.544	0.357932	0.088	0.516387	0.15	0.07
1281	Ndufc1	0.544	0.199897	0.088	0.288391	0.775	0.895
1282	Ubr2	0.456	0.19926	0.088	0.287471	0.475	0.614
1283	Ahsa1	0.456	0.197406	0.088	0.284796	0.525	0.702
1284	Dmpk	0.543	0.204873	0.086	0.295569	0.15	0.07
1285	Atp2a2	0.543	0.2001	0.086	0.288683	0.45	0.439
1286	Wac	0.543	0.174895	0.086	0.25232	0.65	0.649
1287	Pigm	0.543	0.332174	0.086	0.479225	0.675	0.789
1288	Mrps26	0.543	0.19007	0.086	0.274213	0.575	0.632
1289	Fggy	0.543	0.191565	0.086	0.27637	0.475	0.351
1290	Hmgcl	0.543	0.310786	0.086	0.448369	0.675	0.702
1291	Supt6	0.543	0.203102	0.086	0.293014	0.75	0.684
1292	Tmem245	0.543	0.302479	0.086	0.436385	0.85	0.912
1293	Psmc4	0.543	0.23427	0.086	0.337981	0.775	0.702
1294	Zfyve26	0.457	0.327769	0.086	0.472871	0.4	0.526
1295	Diablo	0.457	0.242767	0.086	0.350239	0.425	0.684
1296	Gzf1	0.457	0.343931	0.086	0.496188	0.375	0.509
1297	Itpr3	0.457	0.307905	0.086	0.444213	0.125	0.228
1298	Uvssa	0.542	0.326555	0.084	0.47112	0.575	0.544
1299	Pkd2l1	0.542	0.177767	0.084	0.256463	0.1	0.018
1300	Fibp	0.542	0.208566	0.084	0.300897	0.7	0.667
1301	Il12rb1	0.542	0.354085	0.084	0.510836	0.175	0.105
1302	Lrrc16b	0.542	0.482785	0.084	0.696511	0.1	0.018
1303	Trappc9	0.542	0.22273	0.084	0.321331	0.575	0.561
1304	Med20	0.542	0.219621	0.084	0.316846	0.575	0.544
1305	Cspg5	0.542	0.214008	0.084	0.308748	0.475	0.491
1306	Prpf40b	0.542	0.319044	0.084	0.460283	0.475	0.386
1307	Vps52	0.542	0.278591	0.084	0.401922	0.6	0.649
1308	Mapre2	0.542	0.198325	0.084	0.286122	0.8	0.86
1309	Rbm6	0.542	0.241266	0.084	0.348073	0.85	0.912
1310	Cep170	0.542	0.330269	0.084	0.476478	0.45	0.491
1311	Eya3	0.542	0.204939	0.084	0.295665	0.35	0.281
1312	Zscan26	0.458	0.178809	0.084	0.257966	0.675	0.86
1313	Ddx1	0.458	0.230783	0.084	0.332949	0.5	0.684
1314	Ust	0.458	0.384144	0.084	0.554203	0.05	0.14
1315	Slc1a5	0.458	0.190799	0.084	0.275265	0.25	0.333
1316	Slc25a37	0.458	1.38624	0.084	1.99992	0.35	0.474
1317	Pik3r3	0.541	0.225767	0.082	0.325713	0.5	0.491
1318	Add3	0.541	0.507475	0.082	0.732131	0.625	0.561
1319	Vamp2	0.541	0.231732	0.082	0.334319	0.725	0.842
1320	Flcn	0.541	0.279486	0.082	0.403214	0.7	0.632
1321	Cpne2	0.541	0.249371	0.082	0.359766	0.175	0.105
1322	Xylt2	0.541	0.231684	0.082	0.33425	0.3	0.263
1323	Cyp4f13	0.541	0.197635	0.082	0.285127	0.55	0.491
1324	Gimap9	0.541	0.362995	0.082	0.523691	0.175	0.105
1325	Nvl	0.541	0.208257	0.082	0.300452	0.75	0.807
1326	Ice2	0.541	0.308131	0.082	0.444539	0.275	0.211
1327	Nek7	0.541	0.299298	0.082	0.431796	0.575	0.614
1328	Brd2	0.541	0.284255	0.082	0.410094	0.925	0.93
1329	Sgce	0.54	0.23225	0.08	0.335067	0.575	0.632
1330	Cdc37l1	0.54	0.244759	0.08	0.353113	0.525	0.526
1331	Slc39a1	0.54	0.283951	0.08	0.409654	1	0.982
1332	Trpm1	0.54	0.305192	0.08	0.440299	0.25	0.193
1333	Raph1	0.54	0.564624	0.08	0.81458	0.975	0.982
1334	Ccdc93	0.54	0.220048	0.08	0.317462	0.525	0.491
1335	Zfp952	0.54	0.20485	0.08	0.295536	0.4	0.333
1336	Ugp2	0.54	0.201456	0.08	0.29064	0.725	0.772
1337	Tnrc18	0.54	0.225158	0.08	0.324834	0.525	0.509
1338	Tmem185b	0.54	0.230838	0.08	0.333028	0.325	0.281
1339	Rfc1	0.54	0.187902	0.08	0.271085	0.575	0.596
1340	Cyb5d2	0.54	0.408707	0.08	0.58964	0.575	0.614
1341	Map2k2	0.54	0.346684	0.08	0.500159	0.875	0.912
1342	Nmt1	0.46	0.276893	0.08	0.399473	0.45	0.667
1343	Slc4a1	0.46	2.49181	0.08	3.59493	0.225	0.351
1344	Ank1	0.46	0.19998	0.08	0.28851	0.125	0.228
1345	Asnsd1	0.46	0.321477	0.08	0.463794	0.325	0.439
1346	Numa1	0.46	0.543943	0.08	0.784744	0.4	0.474
1347	Akna	0.539	0.36537	0.078	0.527118	0.35	0.316
1348	Sdhd	0.539	0.247148	0.078	0.356559	0.65	0.789
1349	Rtca	0.539	0.282947	0.078	0.408206	0.45	0.404
1350	Pde4c	0.539	0.334239	0.078	0.482205	0.3	0.263
1351	Akr1b10	0.539	0.301028	0.078	0.434292	0.425	0.439
1352	Cers1	0.539	0.201456	0.078	0.290639	0.125	0.053
1353	Commd3	0.539	0.179036	0.078	0.258295	0.45	0.386
1354	Trpm7	0.539	0.286457	0.078	0.41327	0.75	0.877
1355	Gtpbp1	0.461	0.256378	0.078	0.369875	0.275	0.333
1356	Klhl17	0.461	0.343654	0.078	0.495788	0.225	0.333
1357	Snn	0.461	0.22864	0.078	0.329858	0.325	0.421
1358	Reln	0.461	0.314893	0.078	0.454295	0.175	0.281
1359	Chuk	0.538	0.399465	0.076	0.576307	0.525	0.579
1360	Sdf2l1	0.538	0.299322	0.076	0.431831	0.575	0.596
1361	Slc25a44	0.538	0.606524	0.076	0.875029	0.425	0.404
1362	Zw10	0.538	0.244643	0.076	0.352945	0.25	0.211
1363	Acsf3	0.538	0.173361	0.076	0.250106	0.225	0.158
1364	Nfkb1	0.538	0.301196	0.076	0.434534	0.325	0.298
1365	Eps8l3	0.538	0.369665	0.076	0.533314	0.225	0.175
1366	4931422A03Rik	0.538	0.234697	0.076	0.338596	0.5	0.509
1367	Uqcrc2	0.538	0.329315	0.076	0.475101	0.7	0.702
1368	Trappc11	0.538	0.293669	0.076	0.423675	0.575	0.579
1369	Dlgap4	0.538	0.208301	0.076	0.300514	0.6	0.596
1370	Srek1ip1	0.538	0.283993	0.076	0.409716	0.35	0.316
1371	Arl15	0.538	0.18249	0.076	0.263277	0.65	0.614
1372	Smpx	0.538	0.659275	0.076	0.951132	0.2	0.14
1373	Hivep2	0.462	0.188019	0.076	0.271254	0.35	0.491
1374	Btbd6	0.462	0.475443	0.076	0.685919	0.25	0.316
1375	Nek2	0.462	0.248363	0.076	0.358312	0.075	0.158
1376	Large	0.462	0.220664	0.076	0.318351	0.125	0.211
1377	Adcy9	0.537	0.264735	0.074	0.381932	0.225	0.175
1378	Ndufb8	0.537	0.314747	0.074	0.454084	0.825	0.807
1379	Med17	0.537	0.376597	0.074	0.543314	0.45	0.474
1380	Eps15l1	0.537	0.174532	0.074	0.251797	0.425	0.386
1381	Alg10b	0.537	0.386101	0.074	0.557026	0.45	0.421
1382	Lemd2	0.537	0.186272	0.074	0.268734	0.275	0.211
1383	Acp5	0.537	0.38675	0.074	0.557963	0.15	0.088
1384	Pcdhb12	0.537	0.304472	0.074	0.439261	0.125	0.053
1385	Acp6	0.537	0.26263	0.074	0.378895	0.55	0.579
1386	Zeb2	0.537	0.344216	0.074	0.496599	0.7	0.789
1387	Pik3r2	0.537	0.528038	0.074	0.761798	0.55	0.526
1388	Mdm1	0.463	0.180513	0.074	0.260425	0.075	0.158
1389	Prickle2	0.463	0.336527	0.074	0.485505	0.125	0.211
1390	Nploc4	0.536	0.237228	0.072	0.342248	0.375	0.316
1391	Tep1	0.536	0.259888	0.072	0.37494	0.45	0.456
1392	Atp5l	0.536	0.240679	0.072	0.347226	0.7	0.895
1393	Ttc39b	0.536	0.470032	0.072	0.678113	0.525	0.544
1394	Cc2d2a	0.536	0.349149	0.072	0.503716	0.3	0.246
1395	Mecp2	0.536	0.27786	0.072	0.400867	0.525	0.579
1396	Cfb	0.536	0.188156	0.072	0.271451	0.15	0.088
1397	Dnajc1	0.536	0.277225	0.072	0.399951	0.7	0.737
1398	Cep63	0.464	0.187546	0.072	0.270572	0.25	0.368
1399	Atg12	0.464	0.189114	0.072	0.272834	0.225	0.298
1400	Baz2a	0.464	0.525539	0.072	0.758193	0.35	0.509
1401	Ppp1r1a	0.464	0.250448	0.072	0.36132	0.275	0.386
1402	Mras	0.464	0.318001	0.072	0.458779	0.225	0.351
1403	Zdhhc18	0.464	0.288136	0.072	0.415693	0.05	0.123
1404	Timm8a1	0.464	0.449755	0.072	0.64886	0.1	0.175
1405	Hn1	0.464	0.446486	0.072	0.644143	0.825	0.754
1406	Snap29	0.535	0.346415	0.07	0.499772	0.525	0.491
1407	Polr3a	0.535	0.230992	0.07	0.333251	0.4	0.368
1408	Phf20l1	0.535	0.390575	0.07	0.563481	0.725	0.842
1409	Tubgcp4	0.535	0.433568	0.07	0.625507	0.625	0.632
1410	Fstl3	0.535	0.267463	0.07	0.385867	0.225	0.175
1411	Acy1	0.535	0.221229	0.07	0.319165	0.275	0.228
1412	Otud7b	0.535	0.312117	0.07	0.45029	0.625	0.632
1413	Sort1	0.535	0.294035	0.07	0.424203	0.775	0.86
1414	Calcoco1	0.465	0.229714	0.07	0.331408	0.725	0.86
1415	Gap43	0.534	0.364703	0.068	0.526155	0.1	0.035
1416	Zwint	0.534	0.280977	0.068	0.405365	0.425	0.439
1417	Ptprt	0.534	0.324051	0.068	0.467507	0.25	0.211
1418	Dido1	0.534	0.42992	0.068	0.620244	0.675	0.754
1419	Gba2	0.534	0.403163	0.068	0.581642	0.325	0.263
1420	Smyd4	0.534	0.176833	0.068	0.255117	0.475	0.491
1421	Gak	0.534	0.313913	0.068	0.45288	0.925	0.895
1422	Klhl7	0.534	0.346449	0.068	0.49982	0.475	0.421
1423	Ppp2r5e	0.466	0.175929	0.068	0.253811	0.45	0.544
1424	Pgap1	0.466	0.183572	0.068	0.264838	0.25	0.333
1425	Dnajc11	0.466	0.24604	0.068	0.35496	0.475	0.684
1426	Wdr75	0.466	0.362508	0.068	0.522988	0.2	0.281
1427	AI987944	0.533	0.183934	0.066	0.265361	0.3	0.246
1428	Sugp2	0.533	0.282715	0.066	0.407872	0.6	0.614
1429	R3hcc1l	0.533	0.38967	0.066	0.562175	0.35	0.333
1430	Tnip2	0.467	0.227501	0.066	0.328214	0.3	0.421
1431	Katna1	0.467	0.179267	0.066	0.258628	0.325	0.439
1432	Thada	0.467	0.197569	0.066	0.285032	0.25	0.351
1433	Fancc	0.532	0.181809	0.064	0.262296	0.3	0.263
1434	Dclre1c	0.532	0.276978	0.064	0.399595	0.375	0.333
1435	Cemip	0.532	1.07807	0.064	1.55532	0.25	0.211
1436	Vps26a	0.532	0.229093	0.064	0.330512	0.525	0.561
1437	Ccng1	0.532	0.232235	0.064	0.335044	0.65	0.702
1438	Acrbp	0.532	0.311333	0.064	0.449159	0.125	0.07
1439	Erbb2ip	0.532	0.371942	0.064	0.536599	0.3	0.263
1440	Tmem161b	0.532	0.213377	0.064	0.307838	0.25	0.228
1441	Ammecr1l	0.468	0.186559	0.064	0.269148	0.575	0.667
1442	Sh2b3	0.468	0.280524	0.064	0.40471	0.1	0.175
1443	Shpk	0.468	0.283326	0.064	0.408753	0.1	0.175
1444	Gmppa	0.468	1.59402	0.064	2.29968	0.4	0.456
1445	Tmem30a	0.531	0.661946	0.062	0.954986	1	0.965
1446	2700029M09Rik	0.531	0.196387	0.062	0.283326	0.525	0.596
1447	Me2	0.531	0.175846	0.062	0.253693	0.325	0.298
1448	Kif13b	0.531	0.527194	0.062	0.76058	0.75	0.702
1449	Gpr137b	0.531	0.21374	0.062	0.308362	0.5	0.509
1450	Rab36	0.531	0.469608	0.062	0.677501	0.225	0.175
1451	Exosc4	0.531	0.336905	0.062	0.486051	0.525	0.579
1452	Akap2	0.531	0.207674	0.062	0.29961	0.3	0.298
1453	Fam58b	0.531	0.232518	0.062	0.335453	0.375	0.368
1454	Gpr157	0.531	0.308277	0.062	0.44475	0.525	0.509
1455	Myd88	0.531	0.195139	0.062	0.281526	0.375	0.386
1456	Zfp319	0.469	0.393433	0.062	0.567604	0.35	0.439
1457	Dnmt1	0.469	0.19829	0.062	0.286072	0.5	0.596
1458	Nxpe2	0.469	0.303565	0.062	0.437951	0.075	0.14
1459	Ubr1	0.53	0.260095	0.06	0.375238	0.625	0.649
1460	Cdkn1c	0.53	1.04164	0.06	1.50276	0.3	0.228
1461	Lmo2	0.53	0.243731	0.06	0.35163	0.125	0.07
1462	Fbxl14	0.53	0.214557	0.06	0.30954	0.225	0.175
1463	Ube2h	0.53	0.354291	0.06	0.511135	0.375	0.351
1464	Gemin7	0.53	0.185723	0.06	0.267942	0.525	0.509
1465	Ero1l	0.47	0.418595	0.06	0.603904	0.3	0.421
1466	Tnfaip2	0.47	0.486401	0.06	0.701728	0.125	0.193
1467	Setd1b	0.47	0.323895	0.06	0.467282	0.65	0.719
1468	Lrch4	0.47	0.265793	0.06	0.383458	0.5	0.614
1469	Rnf5	0.47	1.40741	0.06	2.03046	0.625	0.754
1470	Flad1	0.529	0.570372	0.058	0.822873	0.425	0.439
1471	Acsl6	0.529	0.336287	0.058	0.485159	0.225	0.193
1472	Aebp2	0.529	0.360814	0.058	0.520544	0.25	0.211
1473	Dffb	0.529	0.333854	0.058	0.481649	0.175	0.123
1474	Armc7	0.529	0.196677	0.058	0.283745	0.175	0.123
1475	Pan3	0.529	0.315058	0.058	0.454533	0.725	0.737
1476	Rxfp3	0.529	0.233936	0.058	0.337498	0.15	0.105
1477	Cyfip1	0.529	0.265189	0.058	0.382587	0.575	0.667
1478	Xkr8	0.529	0.268596	0.058	0.387502	0.275	0.246
1479	H6pd	0.529	0.176404	0.058	0.254497	0.375	0.316
1480	Actr1a	0.471	0.274719	0.058	0.396335	0.6	0.754
1481	Camk2g	0.471	0.32094	0.058	0.463019	0.35	0.474
1482	Col1a2	0.471	0.215674	0.058	0.311152	0.125	0.193
1483	Zyg11b	0.471	0.225743	0.058	0.325679	0.7	0.772
1484	Zfp488	0.471	0.181853	0.058	0.262358	0.6	0.702
1485	Utp14b	0.471	0.349877	0.058	0.504766	0.275	0.368
1486	Cybrd1	0.471	0.174051	0.058	0.251102	0.075	0.14
1487	Pitpnb	0.471	0.196423	0.058	0.283378	0.5	0.632
1488	Zfand3	0.528	0.278017	0.056	0.401093	0.55	0.491
1489	Fam35a	0.528	0.214228	0.056	0.309066	0.125	0.07
1490	Gsdma	0.528	0.277449	0.056	0.400274	0.125	0.07
1491	Dopey1	0.528	0.25866	0.056	0.373167	0.55	0.561
1492	Dnhd1	0.528	0.336035	0.056	0.484797	0.325	0.351
1493	Nhlrc1	0.472	0.224211	0.056	0.323468	0.125	0.193
1494	Wipi2	0.472	0.184615	0.056	0.266343	0.65	0.684
1495	1190007I07Rik	0.472	0.228218	0.056	0.329248	0.2	0.281
1496	Cadm3	0.527	0.2144	0.054	0.309314	0.125	0.07
1497	Cnpy2	0.527	0.226966	0.054	0.327442	0.7	0.754
1498	Ccar1	0.527	0.315778	0.054	0.455572	0.55	0.596
1499	Abce1	0.527	0.207912	0.054	0.299954	0.25	0.211
1500	Mcur1	0.527	0.176187	0.054	0.254184	0.45	0.404
1501	Klf7	0.527	0.206464	0.054	0.297864	0.175	0.14
1502	Nenf	0.527	0.472658	0.054	0.681902	0.675	0.737
1503	Mmgt1	0.527	0.219986	0.054	0.317373	0.5	0.509
1504	Abi1	0.527	0.26714	0.054	0.385401	0.625	0.667
1505	Rnf121	0.527	0.210821	0.054	0.304151	0.5	0.491
1506	1600012H06Rik	0.527	0.214133	0.054	0.308928	0.3	0.263
1507	Usp45	0.473	0.191326	0.054	0.276025	0.3	0.386
1508	Nme3	0.473	0.250226	0.054	0.361	0.45	0.509
1509	Tob2	0.526	0.216396	0.052	0.312194	0.35	0.333
1510	Ell	0.526	0.252352	0.052	0.364067	0.425	0.439
1511	Tbc1d22a	0.526	0.214404	0.052	0.30932	0.35	0.316
1512	Eprs	0.526	0.255397	0.052	0.368459	0.75	0.789
1513	Abhd4	0.526	0.245529	0.052	0.354224	0.675	0.632
1514	Hadhb	0.526	0.309969	0.052	0.44719	0.675	0.842
1515	Wdr13	0.526	0.180646	0.052	0.260616	0.425	0.439
1516	Prdx1	0.526	0.189549	0.052	0.273462	1	0.965
1517	Tpcn1	0.526	0.311464	0.052	0.449347	0.75	0.825
1518	Dnajc6	0.526	0.34615	0.052	0.499389	0.2	0.158
1519	Zfp369	0.526	0.229568	0.052	0.331197	0.375	0.351
1520	Slc4a10	0.526	0.321995	0.052	0.464541	0.1	0.053
1521	Prom1	0.526	0.3449	0.052	0.497586	0.25	0.193
1522	Uhmk1	0.474	0.205823	0.052	0.29694	0.475	0.561
1523	Bicd2	0.525	0.403255	0.05	0.581774	0.625	0.579
1524	Crtap	0.525	0.209117	0.05	0.301692	0.35	0.351
1525	Loxl3	0.525	0.411761	0.05	0.594046	0.1	0.053
1526	Mtpn	0.525	0.566926	0.05	0.817901	0.725	0.877
1527	Srxn1	0.525	0.260346	0.05	0.375599	0.25	0.228
1528	Tm9sf2	0.525	0.222841	0.05	0.321491	1	1
1529	Nf1	0.525	0.433261	0.05	0.625064	0.675	0.702
1530	Thnsl1	0.525	0.17712	0.05	0.25553	0.225	0.193
1531	Tmem135	0.525	0.199937	0.05	0.288448	0.525	0.509
1532	Telo2	0.525	0.202427	0.05	0.29204	0.5	0.544
1533	Sigmar1	0.525	0.242257	0.05	0.349504	0.4	0.421
1534	Coro7	0.525	0.4371	0.05	0.630602	0.75	0.807
1535	Tstd2	0.475	0.184461	0.05	0.266121	0.35	0.386
1536	Thumpd2	0.475	0.307373	0.05	0.443445	0.1	0.158
1537	Arih1	0.475	0.280438	0.05	0.404586	0.35	0.439
1538	Ube4b	0.475	0.24392	0.05	0.351902	0.475	0.491
1539	Slc14a1	0.475	0.410779	0.05	0.59263	0.15	0.211
1540	Zfp112	0.475	0.198934	0.05	0.287001	0.1	0.158
1541	Gid8	0.475	0.634889	0.05	0.915951	0.625	0.649
1542	Shc1	0.524	0.184022	0.048	0.265487	0.675	0.702
1543	Angptl2	0.524	0.290851	0.048	0.419609	0.575	0.614
1544	Tab2	0.524	0.230068	0.048	0.331918	0.425	0.474
1545	Mob3a	0.524	0.257896	0.048	0.372066	0.45	0.439
1546	Pkp1	0.524	0.20925	0.048	0.301884	0.1	0.053
1547	Dctn6	0.524	0.314591	0.048	0.453858	0.45	0.526
1548	Nfic	0.524	0.19879	0.048	0.286794	0.825	0.842
1549	E2f2	0.524	0.346877	0.048	0.500438	0.175	0.123
1550	Rabep2	0.524	0.324858	0.048	0.468671	0.55	0.596
1551	2410004B18Rik	0.524	0.196426	0.048	0.283383	0.3	0.246
1552	Ipo11	0.476	0.230255	0.048	0.332188	0.275	0.386
1553	Cyp4f17	0.476	0.194398	0.048	0.280457	0.15	0.211
1554	Zfp775	0.476	0.182871	0.048	0.263826	0.1	0.158
1555	Hnrnpul1	0.476	0.173528	0.048	0.250348	0.675	0.772
1556	Bach1	0.523	0.245016	0.046	0.353483	0.125	0.088
1557	Ubac1	0.523	0.262998	0.046	0.379426	0.425	0.456
1558	Syngap1	0.523	0.272805	0.046	0.393575	0.275	0.263
1559	Lrch3	0.523	0.190775	0.046	0.275231	0.5	0.544
1560	Hmox1	0.523	0.521673	0.046	0.752615	0.2	0.175
1561	Prpf18	0.477	0.176657	0.046	0.254862	0.45	0.632
1562	Ap3d1	0.477	0.389969	0.046	0.562607	0.725	0.877
1563	Fbxo28	0.477	0.195493	0.046	0.282037	0.275	0.351
1564	1600014C10Rik	0.477	0.262159	0.046	0.378216	0.225	0.281
1565	Fam73b	0.522	0.189157	0.044	0.272896	0.425	0.491
1566	Caskin1	0.522	0.274996	0.044	0.396736	0.2	0.175
1567	Brd9	0.522	0.245792	0.044	0.354602	0.575	0.632
1568	Map4k4	0.522	0.196807	0.044	0.283932	0.4	0.368
1569	Csrnp3	0.522	0.296587	0.044	0.427885	0.15	0.123
1570	Fbxl19	0.522	0.199607	0.044	0.287972	0.125	0.088
1571	Sbno1	0.522	0.269858	0.044	0.389322	0.65	0.789
1572	Bola1	0.522	0.203146	0.044	0.293077	0.375	0.404
1573	Ski	0.522	0.187923	0.044	0.271116	0.4	0.404
1574	Snapc4	0.522	0.504688	0.044	0.728111	0.25	0.246
1575	Aldh5a1	0.522	0.360457	0.044	0.520029	0.225	0.193
1576	Sorcs3	0.478	0.210862	0.044	0.304209	0.125	0.175
1577	Ap5b1	0.478	0.348357	0.044	0.502574	0.3	0.386
1578	Gpt	0.478	0.18619	0.044	0.268615	0.075	0.123
1579	Epb42	0.478	0.342234	0.044	0.493739	0.3	0.368
1580	Lats2	0.478	0.219237	0.044	0.316292	0.5	0.632
1581	Phc1	0.478	0.336892	0.044	0.486032	0.225	0.298
1582	Pcgf3	0.478	0.897229	0.044	1.29443	0.45	0.544
1583	Phc3	0.521	0.20533	0.042	0.296229	0.8	0.895
1584	5730409E04Rik	0.521	0.20024	0.042	0.288886	0.225	0.193
1585	Fcho2	0.521	0.254688	0.042	0.367437	0.4	0.404
1586	Herc1	0.521	0.268186	0.042	0.386911	0.85	0.86
1587	Mcm7	0.521	0.297195	0.042	0.428761	0.35	0.333
1588	Glmn	0.521	0.182777	0.042	0.263692	0.2	0.175
1589	Arid5b	0.479	0.307704	0.042	0.443923	0.35	0.439
1590	Adat3	0.479	0.202786	0.042	0.292558	0.075	0.123
1591	Rbm27	0.479	0.208147	0.042	0.300293	0.4	0.491
1592	Bcar1	0.479	0.193891	0.042	0.279725	0.6	0.702
1593	Cdc25b	0.479	0.772428	0.042	1.11438	0.325	0.421
1594	Trim25	0.479	0.187926	0.042	0.271119	0.275	0.333
1595	Dhrs1	0.479	0.221449	0.042	0.319483	0.65	0.719
1596	Qrsl1	0.479	0.174621	0.042	0.251924	0.175	0.228
1597	Synrg	0.479	0.246396	0.042	0.355474	0.4	0.474
1598	Lpcat3	0.479	0.357039	0.042	0.515099	0.55	0.684
1599	Tlr3	0.52	0.465923	0.04	0.672185	0.2	0.175
1600	Nup50	0.52	0.221917	0.04	0.320159	0.425	0.421
1601	Spidr	0.52	0.198538	0.04	0.286429	0.2	0.175
1602	Klc1	0.52	0.248705	0.04	0.358806	0.6	0.649
1603	Txndc12	0.52	0.192326	0.04	0.277467	0.375	0.421
1604	Foxk1	0.52	0.196694	0.04	0.283769	0.5	0.596
1605	Slc35e2	0.52	0.197213	0.04	0.284518	0.775	0.807
1606	Errfi1	0.52	0.257006	0.04	0.370782	0.525	0.614
1607	Hba-a2	0.52	2.55461	0.04	3.68552	0.625	0.614
1608	Gramd4	0.48	0.339139	0.04	0.489274	0.25	0.281
1609	Mars2	0.48	0.445481	0.04	0.642694	0.25	0.316
1610	Dgkq	0.48	0.266996	0.04	0.385195	0.225	0.281
1611	Rbm38	0.48	0.694194	0.04	1.00151	0.225	0.281
1612	Kctd5	0.519	0.271431	0.038	0.391592	0.325	0.333
1613	Amdhd2	0.519	0.217632	0.038	0.313977	0.45	0.544
1614	Gramd1a	0.519	0.549047	0.038	0.792107	0.45	0.491
1615	Cd200	0.519	0.180481	0.038	0.260379	0.475	0.509
1616	Pcdhb19	0.519	0.427857	0.038	0.617268	0.15	0.123
1617	Tmem159	0.519	0.173542	0.038	0.250368	0.3	0.281
1618	Derl2	0.519	0.312679	0.038	0.4511	0.65	0.807
1619	Tmem206	0.519	0.246505	0.038	0.355632	0.3	0.316
1620	Setx	0.519	0.318139	0.038	0.458978	0.3	0.298
1621	Rxra	0.519	0.178587	0.038	0.257647	0.275	0.263
1622	Gmppb	0.519	0.267052	0.038	0.385275	0.15	0.123
1623	Desi2	0.519	0.210047	0.038	0.303033	0.575	0.667
1624	Odf2	0.519	0.403697	0.038	0.582411	0.525	0.614
1625	Skiv2l	0.481	0.280015	0.038	0.403976	0.325	0.368
1626	Pkia	0.481	0.189542	0.038	0.273451	0.35	0.404
1627	Nsfl1c	0.481	0.204441	0.038	0.294946	0.85	0.772
1628	Wwp1	0.481	0.23221	0.038	0.335008	0.475	0.526
1629	Abcc10	0.481	0.228518	0.038	0.329682	0.45	0.544
1630	Usp1	0.518	0.253129	0.036	0.365188	0.2	0.193
1631	Eml5	0.518	0.347516	0.036	0.501359	0.375	0.368
1632	Zufsp	0.518	0.206234	0.036	0.297532	0.425	0.421
1633	Cep152	0.518	0.177734	0.036	0.256417	0.175	0.14
1634	Coq9	0.518	0.196794	0.036	0.283914	0.55	0.561
1635	Parp10	0.518	0.266488	0.036	0.384462	0.1	0.07
1636	Mdm4	0.518	0.175082	0.036	0.252589	0.8	0.86
1637	Jmjd1c	0.518	0.414416	0.036	0.597877	0.5	0.491
1638	Ube2e3	0.518	0.238744	0.036	0.344435	0.625	0.807
1639	Nbea	0.518	0.322625	0.036	0.46545	0.475	0.544
1640	Abcb10	0.518	0.57674	0.036	0.83206	0.45	0.456
1641	Garnl3	0.482	0.275937	0.036	0.398093	0.4	0.509
1642	Gna13	0.482	0.448865	0.036	0.647575	0.5	0.684
1643	Trmt2b	0.517	0.280057	0.034	0.404037	0.525	0.614
1644	Slc6a17	0.517	0.269668	0.034	0.389049	0.225	0.211
1645	Ktn1	0.517	0.242696	0.034	0.350137	0.875	0.895
1646	Rftn2	0.517	0.223014	0.034	0.321741	0.1	0.07
1647	Tfb2m	0.517	0.181767	0.034	0.262234	0.175	0.14
1648	Kmt2c	0.517	0.354503	0.034	0.511439	0.925	0.947
1649	Sfr1	0.483	0.302387	0.034	0.436253	0.65	0.772
1650	Pdrg1	0.483	0.23966	0.034	0.345757	0.65	0.702
1651	Ints4	0.483	0.186732	0.034	0.269398	0.7	0.825
1652	Tomm40	0.483	0.271302	0.034	0.391406	0.525	0.579
1653	Rac1	0.483	0.388484	0.034	0.560464	0.8	0.93
1654	Ncoa5	0.483	0.206542	0.034	0.297977	0.2	0.246
1655	Prps1l3	0.483	0.197818	0.034	0.285391	0.325	0.386
1656	Vhl	0.483	0.353436	0.034	0.5099	0.325	0.386
1657	Mtif3	0.483	0.251571	0.034	0.362941	0.375	0.439
1658	Foxo3	0.483	0.26888	0.034	0.387912	0.85	0.93
1659	Gtf3c2	0.483	0.260512	0.034	0.375839	0.325	0.439
1660	F3	0.516	0.311008	0.032	0.448689	0.95	0.93
1661	Arhgef37	0.516	0.266637	0.032	0.384676	0.475	0.474
1662	Timm17a	0.516	0.272408	0.032	0.393002	0.725	0.807
1663	Atp6v0d1	0.516	0.217969	0.032	0.314463	0.7	0.842
1664	Sh3glb1	0.516	0.258627	0.032	0.373119	0.625	0.737
1665	Bdp1	0.484	0.392573	0.032	0.566364	0.4	0.509
1666	Amotl2	0.484	0.192951	0.032	0.278369	0.375	0.439
1667	Sirt4	0.484	0.175341	0.032	0.252964	0.2	0.246
1668	1110008L16Rik	0.484	0.309572	0.032	0.446618	0.2	0.263
1669	Pomk	0.515	0.257999	0.03	0.372214	0.45	0.509
1670	Lamc1	0.515	0.467281	0.03	0.674143	0.45	0.544
1671	Aacs	0.515	0.211034	0.03	0.304458	0.35	0.333
1672	Rnd3	0.515	0.199803	0.03	0.288255	0.325	0.351
1673	Pnpla6	0.515	0.235292	0.03	0.339455	0.45	0.474
1674	Ctdsp1	0.515	0.1774	0.03	0.255935	0.4	0.368
1675	Xrn1	0.515	0.377642	0.03	0.544822	0.575	0.684
1676	Vcp	0.515	0.222949	0.03	0.321648	0.875	0.895
1677	Ndufa7	0.485	0.65316	0.03	0.942311	0.75	0.86
1678	Setd5	0.485	0.35234	0.03	0.508319	0.775	0.807
1679	Asb8	0.485	0.194083	0.03	0.280002	0.425	0.509
1680	Gypa	0.485	0.191952	0.03	0.276929	0.1	0.14
1681	Ints3	0.514	0.213966	0.028	0.308687	0.25	0.246
1682	Akap8l	0.514	0.189001	0.028	0.272671	0.825	0.842
1683	Vwa8	0.514	0.365748	0.028	0.527663	0.725	0.789
1684	Dtx4	0.514	0.204509	0.028	0.295044	0.275	0.228
1685	Pitpnc1	0.514	0.211334	0.028	0.304891	0.725	0.702
1686	Ikbip	0.514	0.234793	0.028	0.338735	0.45	0.491
1687	Rhobtb3	0.514	0.427694	0.028	0.617033	0.275	0.298
1688	Ndufv2	0.514	0.241639	0.028	0.348611	0.95	0.93
1689	Praf2	0.514	0.220455	0.028	0.318049	0.3	0.281
1690	Hs2st1	0.514	0.275675	0.028	0.397714	0.2	0.175
1691	Srpk2	0.514	0.458556	0.028	0.661556	0.725	0.842
1692	Ppp2r2d	0.514	0.224167	0.028	0.323404	0.375	0.386
1693	Rnft2	0.514	0.187286	0.028	0.270197	0.125	0.105
1694	Map2k5	0.486	0.276668	0.028	0.399147	0.5	0.526
1695	Zfp51	0.486	0.310746	0.028	0.448311	0.2	0.263
1696	Ubp1	0.486	0.216968	0.028	0.313019	0.375	0.439
1697	Setd6	0.486	0.219505	0.028	0.316679	0.15	0.175
1698	Zfand2b	0.486	0.213907	0.028	0.308603	0.325	0.421
1699	Ints10	0.486	0.205684	0.028	0.29674	0.4	0.526
1700	Rchy1	0.486	1.23807	0.028	1.78616	0.875	0.86
1701	2610507B11Rik	0.486	0.2349	0.028	0.33889	0.825	0.877
1702	Fgd6	0.513	0.688807	0.026	0.993738	0.4	0.456
1703	Ubl7	0.513	0.230566	0.026	0.332637	0.575	0.702
1704	Bhlha15	0.513	0.231854	0.026	0.334495	0.125	0.105
1705	Zbtb37	0.513	0.199659	0.026	0.288046	0.525	0.632
1706	Kdm2b	0.513	0.181811	0.026	0.262298	0.475	0.509
1707	Rnf25	0.513	0.23997	0.026	0.346203	0.4	0.386
1708	Tfip11	0.513	0.17848	0.026	0.257492	0.3	0.298
1709	Rabl6	0.513	0.27441	0.026	0.39589	0.55	0.632
1710	Top3a	0.513	0.194414	0.026	0.280481	0.175	0.175
1711	Kif18a	0.487	0.329071	0.026	0.474749	0.525	0.737
1712	Trim10	0.487	0.253285	0.026	0.365413	0.075	0.105
1713	Capn6	0.487	0.243248	0.026	0.350933	0.275	0.333
1714	Slc8a3	0.487	0.271664	0.026	0.391928	0.075	0.105
1715	Fam83d	0.487	0.233699	0.026	0.337156	0.075	0.105
1716	Pprc1	0.487	0.372492	0.026	0.537393	0.35	0.421
1717	Pigg	0.487	0.303606	0.026	0.438011	0.475	0.474
1718	Dhx16	0.512	0.181494	0.024	0.261841	0.65	0.684
1719	Vps13c	0.512	0.180172	0.024	0.259933	0.275	0.246
1720	Tnfrsf19	0.512	0.250148	0.024	0.360887	0.375	0.404
1721	Vps13a	0.512	0.218449	0.024	0.315155	0.525	0.632
1722	Irf7	0.512	0.520728	0.024	0.751251	0.175	0.175
1723	Kansl3	0.512	0.263247	0.024	0.379786	0.6	0.579
1724	Acad10	0.488	0.347349	0.024	0.501118	0.375	0.456
1725	Rnf115	0.488	0.271551	0.024	0.391766	0.425	0.509
1726	Tnip1	0.488	1.29915	0.024	1.87428	0.475	0.474
1727	Fam98a	0.488	0.201486	0.024	0.290682	0.375	0.439
1728	AI464131	0.488	0.259318	0.024	0.374117	0.325	0.386
1729	Ylpm1	0.488	0.498697	0.024	0.719467	0.475	0.526
1730	Fbxo34	0.511	0.190087	0.022	0.274237	0.275	0.298
1731	Tmem136	0.511	0.356636	0.022	0.514516	0.175	0.175
1732	Rock1	0.511	0.22124	0.022	0.319182	0.85	0.825
1733	Ipo9	0.511	0.379299	0.022	0.547213	0.4	0.404
1734	Luzp1	0.511	0.17988	0.022	0.259512	0.575	0.579
1735	Hip1	0.511	0.319666	0.022	0.461181	0.45	0.544
1736	Gm15662	0.511	0.245882	0.022	0.354733	1	1
1737	Kel	0.511	0.993457	0.022	1.43326	0.15	0.14
1738	Ankrd52	0.489	0.482223	0.022	0.695701	0.5	0.614
1739	Incenp	0.489	0.223813	0.022	0.322893	0.125	0.158
1740	Mpo	0.489	0.19054	0.022	0.274891	0.225	0.263
1741	Zmym5	0.489	0.262809	0.022	0.379153	0.625	0.807
1742	Ndufa9	0.489	0.230631	0.022	0.332731	0.575	0.684
1743	Lrpprc	0.489	0.19791	0.022	0.285523	0.275	0.351
1744	Zfp11	0.489	0.21853	0.022	0.315272	0.2	0.246
1745	Taf9b	0.489	0.198476	0.022	0.28634	0.225	0.263
1746	Snap47	0.489	0.253351	0.022	0.365509	0.5	0.579
1747	mt-Nd1	0.489	0.330946	0.022	0.477454	1	0.965
1748	Thap7	0.51	0.228753	0.02	0.330021	0.4	0.404
1749	Nub1	0.51	0.288086	0.02	0.415621	0.475	0.561
1750	Fam3a	0.51	0.365297	0.02	0.527012	0.375	0.421
1751	Vps37c	0.51	0.441778	0.02	0.637351	0.475	0.526
1752	Ptar1	0.51	0.454114	0.02	0.655148	0.45	0.509
1753	2210408I21Rik	0.51	0.235655	0.02	0.339979	0.325	0.316
1754	Ehbp1	0.51	0.330382	0.02	0.476641	0.375	0.386
1755	Pxdn	0.51	0.225588	0.02	0.325454	0.1	0.088
1756	Il1rap	0.51	0.189883	0.02	0.273943	0.225	0.228
1757	Abcd4	0.49	0.201587	0.02	0.290829	0.3	0.386
1758	E430025E21Rik	0.49	0.244002	0.02	0.352021	0.575	0.614
1759	Pofut2	0.49	0.306806	0.02	0.442628	0.425	0.474
1760	Cdt1	0.49	0.233393	0.02	0.336715	0.1	0.123
1761	Trp53rkb	0.49	0.196175	0.02	0.283021	0.4	0.491
1762	Zfp574	0.49	0.248145	0.02	0.357998	0.425	0.526
1763	Snx17	0.49	0.30691	0.02	0.442777	0.7	0.737
1764	U2af1l4	0.509	0.21072	0.018	0.304005	0.375	0.421
1765	Osbpl9	0.509	0.181959	0.018	0.262512	0.825	0.947
1766	Hook3	0.509	0.432011	0.018	0.62326	0.65	0.702
1767	Arfgef2	0.509	0.249167	0.018	0.359473	0.45	0.439
1768	Kcnt1	0.509	0.630208	0.018	0.909198	0.1	0.088
1769	Peg3	0.509	0.250223	0.018	0.360995	0.325	0.351
1770	Akr1e1	0.491	0.286893	0.018	0.413899	0.3	0.368
1771	Slc10a3	0.491	0.233686	0.018	0.337137	0.2	0.228
1772	Jtb	0.508	0.446524	0.016	0.644199	0.65	0.772
1773	Taf15	0.508	0.254701	0.016	0.367455	0.2	0.193
1774	Slc39a14	0.508	0.411128	0.016	0.593132	0.45	0.596
1775	Ttll5	0.508	0.390302	0.016	0.563087	0.675	0.632
1776	Kat6a	0.508	0.37042	0.016	0.534404	0.575	0.596
1777	Atg4a	0.492	0.195962	0.016	0.282713	0.225	0.281
1778	Ankrd49	0.492	0.23215	0.016	0.334921	0.175	0.211
1779	Gatad2b	0.492	0.364338	0.016	0.525628	0.575	0.649
1780	Fam109b	0.507	0.193514	0.014	0.279182	0.125	0.123
1781	Il15ra	0.507	0.255083	0.014	0.368007	0.25	0.263
1782	Zdhhc12	0.507	0.305023	0.014	0.440055	0.3	0.316
1783	Golm1	0.507	0.17542	0.014	0.253078	0.3	0.333
1784	Plcb3	0.507	0.279497	0.014	0.403229	0.375	0.404
1785	Peli2	0.507	0.198393	0.014	0.28622	0.325	0.333
1786	Fgd1	0.507	0.217237	0.014	0.313406	0.15	0.14
1787	Atrn	0.507	0.318775	0.014	0.459895	0.9	0.947
1788	Slc35a2	0.507	0.25087	0.014	0.361929	0.375	0.421
1789	Rhag	0.507	0.322984	0.014	0.465968	0.2	0.211
1790	Kif24	0.507	0.175071	0.014	0.252575	0.4	0.439
1791	Amot	0.493	0.56332	0.014	0.812699	0.3	0.351
1792	Rcbtb1	0.493	0.341294	0.014	0.492384	0.7	0.789
1793	Ppp6r2	0.493	0.21499	0.014	0.310165	0.275	0.333
1794	Ppp2r3a	0.493	0.209923	0.014	0.302855	0.475	0.561
1795	Tsg101	0.493	0.207901	0.014	0.299938	0.7	0.754
1796	Tcp11l1	0.493	0.471475	0.014	0.680195	0.425	0.596
1797	Atp5g3	0.493	0.221905	0.014	0.320141	0.7	0.912
1798	Map4k5	0.493	0.300997	0.014	0.434247	0.5	0.649
1799	Tprn	0.493	0.200727	0.014	0.289588	0.575	0.649
1800	Rictor	0.506	0.289233	0.012	0.417275	0.375	0.404
1801	Dctn4	0.506	0.203081	0.012	0.292984	0.75	0.842
1802	Gm15800	0.506	0.304507	0.012	0.439311	0.75	0.807
1803	Tomm40l	0.506	0.353491	0.012	0.50998	0.2	0.211
1804	Med12	0.506	0.374992	0.012	0.540999	0.525	0.667
1805	Scamp3	0.506	0.218021	0.012	0.314538	0.575	0.632
1806	Ttc13	0.506	0.339478	0.012	0.489763	0.625	0.737
1807	Ikbkap	0.494	0.263945	0.012	0.380792	0.4	0.439
1808	Snca	0.494	0.19227	0.012	0.277386	0.15	0.158
1809	Zfp871	0.494	0.280677	0.012	0.404931	0.275	0.351
1810	1700030K09Rik	0.505	0.317125	0.01	0.457515	0.2	0.211
1811	Zkscan3	0.505	0.227276	0.01	0.32789	0.85	0.86
1812	Sec22b	0.505	0.18959	0.01	0.273521	0.8	0.912
1813	Chm	0.505	0.596316	0.01	0.860302	0.175	0.175
1814	Ube3b	0.505	0.237532	0.01	0.342686	0.75	0.789
1815	Gm5113	0.505	0.231966	0.01	0.334656	0.35	0.404
1816	Fxn	0.505	0.261551	0.01	0.377338	0.5	0.509
1817	Zkscan6	0.495	0.218104	0.01	0.314657	0.175	0.193
1818	Ing4	0.495	0.320425	0.01	0.462276	0.475	0.579
1819	Cdc16	0.504	0.188238	0.008	0.27157	0.475	0.474
1820	Sugp1	0.504	0.188558	0.008	0.272032	0.4	0.421
1821	Kbtbd3	0.504	0.263145	0.008	0.379637	0.2	0.211
1822	Hal	0.504	0.275146	0.008	0.396952	0.275	0.316
1823	Clk2	0.504	1.33066	0.008	1.91974	0.45	0.491
1824	Zfp182	0.504	0.428127	0.008	0.617657	0.225	0.246
1825	Slc43a1	0.504	0.20093	0.008	0.289881	0.175	0.175
1826	Shroom2	0.504	0.452866	0.008	0.653347	0.45	0.474
1827	Abt1	0.504	0.197372	0.008	0.284747	0.125	0.123
1828	Rmdn2	0.496	0.230993	0.008	0.333252	0.15	0.158
1829	Chst14	0.496	0.193023	0.008	0.278473	0.225	0.263
1830	Smarcd2	0.496	0.249464	0.008	0.3599	0.55	0.667
1831	Srsf3	0.496	0.246853	0.008	0.356134	0.825	0.895
1832	Kdelc1	0.496	0.249265	0.008	0.359614	0.25	0.281
1833	Zfp740	0.496	0.51793	0.008	0.747216	0.475	0.614
1834	Gpd1	0.503	0.20272	0.006	0.292464	0.2	0.193
1835	Cxxc1	0.503	0.239478	0.006	0.345494	0.325	0.351
1836	Acadvl	0.503	0.271476	0.006	0.391658	0.675	0.772
1837	Atg4b	0.503	0.181894	0.006	0.262417	0.7	0.754
1838	Krba1	0.503	0.322055	0.006	0.464626	0.3	0.333
1839	4931414P19Rik	0.497	0.216953	0.006	0.312997	0.125	0.14
1840	Tubgcp3	0.497	0.304267	0.006	0.438964	0.4	0.456
1841	Lrrc8a	0.497	0.272274	0.006	0.392808	0.95	0.895
1842	E2f1	0.497	0.229197	0.006	0.330662	0.2	0.228
1843	Dmwd	0.502	0.269897	0.004	0.389379	0.175	0.175
1844	Zfp955b	0.502	0.213252	0.004	0.307657	0.15	0.158
1845	Sfxn2	0.502	0.175675	0.004	0.253445	0.375	0.491
1846	Lpp	0.502	0.176204	0.004	0.254209	0.7	0.825
1847	Atp1a2	0.502	0.378756	0.004	0.546429	0.325	0.351
1848	Tmem260	0.502	0.188334	0.004	0.271708	0.425	0.491
1849	Nap1l3	0.502	0.184952	0.004	0.266829	0.1	0.105
1850	Gm20605	0.502	0.20943	0.004	0.302144	0.225	0.246
1851	Ptpn4	0.502	0.361781	0.004	0.52194	0.275	0.316
1852	Trip6	0.502	0.23522	0.004	0.339351	0.3	0.333
1853	1110001J03Rik	0.502	0.217954	0.004	0.314442	0.375	0.386
1854	Lurap1	0.498	0.299988	0.004	0.432792	0.55	0.632
1855	Rpgrip1l	0.498	0.384255	0.004	0.554362	0.35	0.421
1856	Cog1	0.498	0.662727	0.004	0.956113	0.475	0.561
1857	Brwd1	0.501	0.383057	0.002	0.552634	0.625	0.772
1858	Clcn3	0.501	0.34855	0.002	0.502852	0.75	0.842
1859	Clec16a	0.501	0.200303	0.002	0.288975	0.4	0.404
1860	Mtfr1	0.501	0.558859	0.002	0.806264	0.475	0.579
1861	Nudt4	0.499	0.273176	0.002	0.394109	0.5	0.596
1862	Ppfia1	0.499	0.775573	0.002	1.11891	0.45	0.526
1863	Arl4d	0.499	0.315129	0.002	0.454636	0.1	0.105
1864	Mlx	0.499	0.261599	0.002	0.377408	0.35	0.386
1865	Vps8	0.499	0.32156	0.002	0.463914	0.525	0.596
1866	Lactb2	0.499	0.21606	0.002	0.311709	0.6	0.754
1867	Myadm	0.5	0.244664	0	0.352975	0.65	0.772
1868	Syde1	0.5	0.246805	0	0.356065	0.2	0.246
1869	Nrp1	0.5	0.185177	0	0.267154	0.15	0.158
1870	Kat6b	0.5	0.24213	0	0.34932	0.7	0.737
1871	Snx29	0.5	0.23992	0	0.346131	0.125	0.123
1872	Eif1ax	0.5	0.276819	0	0.399366	0.55	0.649
1873	Srsf11	0.5	0.217686	0	0.314054	0.75	0.895
1874	Fam76b	0.5	0.291194	0	0.420105	0.4	0.474
1875	Zfp667	0.5	0.226988	0	0.327475	0.15	0.158

## Sheet: Table S3
SC cluster-defining genes.
Rank	Gene	AUC	avg_diff	power	avg_log2FC	pct.1	pct.2
1	Anxa1	1	3.89037	1	5.61262	1	0.595
2	Krt8	0.999	3.145	0.998	4.53728	1	0.649
3	Anxa5	0.994	2.54303	0.988	3.66882	1	0.986
4	Krt18	0.991	2.67596	0.982	3.86059	1	0.689
5	Wfdc18	0.978	4.85572	0.956	7.00532	1	0.743
6	Ltbp1	0.975	2.09984	0.95	3.02942	1	0.635
7	Cldn11	0.969	1.7972	0.938	2.59281	1	0.878
8	P2rx2	0.965	2.70451	0.93	3.90178	1	0.459
9	Ly6e	0.965	1.91746	0.93	2.76631	1	0.838
10	Kif19a	0.961	2.0544	0.922	2.96387	1	0.662
11	Slc41a2	0.958	1.46872	0.916	2.11891	1	0.514
12	Lect1	0.955	2.41162	0.91	3.47923	1	0.905
13	Capg	0.953	1.60114	0.906	2.30995	1	0.662
14	Epcam	0.951	1.56909	0.902	2.26372	1	0.689
15	Sptssa	0.949	2.25704	0.898	3.25622	0.957	0.784
16	Plat	0.948	1.51382	0.896	2.18398	1	0.419
17	Mmp15	0.947	2.04812	0.894	2.95481	1	0.676
18	Hspb1	0.945	1.24235	0.89	1.79233	0.957	0.27
19	Acpp	0.945	2.07026	0.89	2.98676	1	0.581
20	Thsd4	0.941	1.43799	0.882	2.07459	0.957	0.432
21	Cryab	0.938	1.40816	0.876	2.03154	1	0.811
22	Sh3bgrl3	0.936	1.39408	0.872	2.01123	1	0.635
23	Cdon	0.935	1.7871	0.87	2.57824	1	0.5
24	Camk2d	0.929	1.64703	0.858	2.37616	0.957	0.986
25	Mboat1	0.928	1.35035	0.856	1.94815	0.957	0.351
26	Arl4c	0.927	1.4435	0.854	2.08253	0.957	0.297
27	Cpxm2	0.925	2.27545	0.85	3.28278	0.957	0.324
28	Anxa2	0.925	1.839	0.85	2.65312	1	0.878
29	Fads1	0.924	1.10465	0.848	1.59367	1	0.486
30	St14	0.924	1.29259	0.848	1.86481	1	0.581
31	Stim2	0.92	1.20121	0.84	1.73299	1	0.716
32	Tmem176b	0.92	1.5137	0.84	2.1838	1	0.986
33	Cxcl16	0.917	1.42885	0.834	2.0614	0.913	0.297
34	Tacstd2	0.916	1.8394	0.832	2.6537	0.913	0.351
35	Dpp4	0.915	1.87906	0.83	2.71091	0.913	0.392
36	Cldn3	0.912	1.24511	0.824	1.79631	0.957	0.419
37	Ptprf	0.911	1.51574	0.822	2.18676	1	0.919
38	Ptprz1	0.91	2.24511	0.82	3.239	0.913	0.392
39	Myl12a	0.91	1.21525	0.82	1.75324	0.957	0.797
40	Cnn2	0.91	1.43828	0.82	2.075	1	0.568
41	Tbx3	0.909	1.14824	0.818	1.65655	0.957	0.446
42	Myl12b	0.907	1.04964	0.814	1.51431	1	0.73
43	Cldn7	0.904	1.52648	0.808	2.20225	0.957	0.784
44	Rgs5	0.904	3.16041	0.808	4.5595	0.957	0.541
45	Cldn9	0.904	1.28596	0.808	1.85525	1	0.932
46	Ezr	0.904	1.20345	0.808	1.73621	1	0.73
47	S100a6	0.902	0.758726	0.804	1.09461	0.87	0.095
48	Fam101b	0.9	1.12742	0.8	1.62652	1	0.622
49	Tmem176a	0.894	1.56872	0.788	2.26318	1	1
50	Cd9	0.892	1.10276	0.784	1.59095	1	0.878
51	Ctnna1	0.891	0.976881	0.782	1.40934	1	0.865
52	Cdo1	0.891	1.38595	0.782	1.99951	0.957	0.527
53	Ppp1r12b	0.89	1.12967	0.78	1.62977	0.957	0.527
54	Snx2	0.889	1.14298	0.778	1.64897	0.957	0.581
55	Cldn4	0.888	1.36854	0.776	1.97438	0.913	0.378
56	C1qtnf1	0.881	1.24935	0.762	1.80243	0.826	0.176
57	Tspan8	0.88	1.09876	0.76	1.58517	0.87	0.311
58	Sbspon	0.88	1.51593	0.76	2.18703	0.826	0.23
59	Prrg4	0.878	1.23828	0.756	1.78646	0.87	0.297
60	Man1a	0.875	1.46401	0.75	2.11212	0.913	0.486
61	Tspan13	0.874	1.4178	0.748	2.04545	1	0.662
62	Tmsb10	0.873	0.574391	0.746	0.82867	0.957	0.622
63	Sdc4	0.871	0.886335	0.742	1.27871	1	0.986
64	Actg1	0.87	0.940571	0.74	1.35696	1	1
65	Id4	0.869	1.6719	0.738	2.41204	0.87	0.311
66	Mall	0.869	1.02023	0.738	1.47187	0.957	0.365
67	Krt7	0.868	1.81779	0.736	2.62252	0.957	0.676
68	Tmed2	0.868	0.871133	0.736	1.25678	1	0.959
69	Prr15l	0.868	0.811726	0.736	1.17107	0.913	0.365
70	Cldn6	0.868	1.4216	0.736	2.05094	0.783	0.135
71	F11r	0.866	1.04459	0.732	1.50702	0.957	0.595
72	S100a11	0.862	1.01279	0.724	1.46114	0.87	0.419
73	Lad1	0.862	1.60254	0.724	2.31198	0.957	0.527
74	Pttg1ip	0.861	0.891184	0.722	1.28571	1	0.959
75	Cyb5r3	0.861	1.18526	0.722	1.70997	0.957	0.878
76	Sparc	0.86	1.12323	0.72	1.62048	1	0.973
77	Tpm4	0.857	1.17834	0.714	1.69998	0.957	0.568
78	Arhgef26	0.857	1.13427	0.714	1.63641	0.957	0.595
79	Chst9	0.856	0.779265	0.712	1.12424	0.913	0.284
80	Cd24a	0.855	0.755088	0.71	1.08936	0.957	0.676
81	Pgrmc1	0.855	0.893439	0.71	1.28896	0.957	0.784
82	Sorbs2	0.855	1.03266	0.71	1.48981	0.957	0.689
83	Mllt4	0.854	1.02093	0.708	1.47289	0.957	0.595
84	Dstn	0.849	0.880469	0.698	1.27025	1	0.757
85	Lamc2	0.847	1.23809	0.694	1.78619	0.826	0.324
86	Capn1	0.846	0.904902	0.692	1.3055	0.87	0.311
87	Cnn3	0.846	0.774409	0.692	1.11724	1	0.932
88	Fam20a	0.845	1.18453	0.69	1.70892	0.957	0.581
89	Rbp1	0.845	0.811958	0.69	1.17141	0.957	0.784
90	Ctnnd1	0.841	1.01704	0.682	1.46728	0.913	0.554
91	Clic3	0.841	0.820145	0.682	1.18322	0.826	0.257
92	Synpo	0.84	1.44657	0.68	2.08697	0.783	0.203
93	Nov	0.84	1.62511	0.68	2.34453	0.739	0.176
94	Chst5	0.839	0.818765	0.678	1.18123	0.783	0.176
95	Cacna2d1	0.837	1.47194	0.674	2.12357	0.913	0.473
96	Spint1	0.837	0.977581	0.674	1.41035	0.957	0.622
97	Fam129b	0.837	0.842536	0.674	1.21552	1	0.541
98	S100a10	0.835	0.82311	0.67	1.1875	0.87	0.338
99	Junb	0.834	1.04644	0.668	1.50969	0.826	0.284
100	Itgb1	0.834	0.830132	0.668	1.19763	1	0.797
101	Rbm47	0.833	0.823403	0.666	1.18792	1	0.635
102	Cldn23	0.832	0.918471	0.664	1.32507	0.739	0.149
103	Klc3	0.831	1.12036	0.662	1.61634	0.783	0.189
104	Anxa6	0.829	0.830315	0.658	1.19789	0.957	0.838
105	Rcn1	0.829	1.13344	0.658	1.6352	0.87	0.554
106	H2-D1	0.828	1.13243	0.656	1.63376	0.957	0.622
107	Cldn8	0.827	1.14104	0.654	1.64618	0.826	0.324
108	Mcf2l	0.827	0.752526	0.654	1.08567	0.826	0.27
109	Cd81	0.827	0.629453	0.654	0.908108	1	1
110	Rnf149	0.824	1.2069	0.648	1.74118	0.957	0.797
111	Ssc4d	0.824	1.08081	0.648	1.55927	0.696	0.081
112	Slc44a2	0.823	1.17224	0.646	1.69118	1	0.865
113	Mal2	0.823	0.821614	0.646	1.18534	0.826	0.284
114	Chrnb1	0.822	0.682437	0.644	0.984549	0.696	0.108
115	Fzd3	0.822	1.01968	0.644	1.47108	0.87	0.419
116	Gsn	0.819	1.58216	0.638	2.28257	0.87	0.77
117	Entpd3	0.819	1.02415	0.638	1.47753	0.783	0.257
118	Gpx3	0.818	1.07576	0.636	1.552	1	0.932
119	Ccni	0.818	0.966072	0.636	1.39375	0.957	0.797
120	Actn4	0.817	0.568055	0.634	0.81953	1	0.986
121	Ecel1	0.816	2.08505	0.632	3.00809	0.696	0.122
122	Spata13	0.816	0.95188	0.632	1.37327	0.87	0.378
123	Crip2	0.814	1.05211	0.628	1.51787	0.913	0.838
124	Mybpc2	0.813	1.5876	0.626	2.29042	0.739	0.23
125	Tprgl	0.813	0.772366	0.626	1.11429	1	0.838
126	Lurap1l	0.813	1.03166	0.626	1.48837	0.696	0.135
127	Rab38	0.813	0.961528	0.626	1.38719	0.739	0.284
128	Bcam	0.812	0.644791	0.624	0.930237	0.957	0.689
129	Adgrg6	0.812	1.10345	0.624	1.59194	0.957	0.446
130	Tm9sf3	0.811	0.879162	0.622	1.26836	0.957	0.703
131	Aktip	0.811	0.879497	0.622	1.26885	0.87	0.608
132	Mgst1	0.81	0.63382	0.62	0.914409	0.957	0.662
133	Bhlhe41	0.81	0.775004	0.62	1.11809	1	1
134	Xpo1	0.81	0.574557	0.62	0.82891	0.739	0.23
135	Asah1	0.809	0.763372	0.618	1.10131	0.957	0.757
136	Podxl	0.809	0.979351	0.618	1.41291	0.739	0.216
137	Endod1	0.808	1.08843	0.616	1.57027	0.913	0.514
138	Tmsb4x	0.808	0.281831	0.616	0.406597	0.957	0.797
139	Emp2	0.807	1.05326	0.614	1.51954	0.783	0.351
140	Lsr	0.807	0.8453	0.614	1.21951	0.957	0.595
141	Akap12	0.807	0.485373	0.614	0.700245	0.696	0.108
142	Mcoln3	0.806	0.807792	0.612	1.1654	1	0.838
143	Tmod1	0.805	0.799871	0.61	1.15397	1	0.905
144	Slco1a5	0.804	0.953237	0.608	1.37523	0.87	0.459
145	Irf6	0.804	0.80745	0.608	1.1649	0.87	0.378
146	Fzd7	0.802	0.63976	0.604	0.922979	0.87	0.311
147	Faah	0.802	1.17057	0.604	1.68877	0.957	0.622
148	Add1	0.801	0.850005	0.602	1.2263	0.957	0.959
149	Ptma	0.8	0.573851	0.6	0.827892	0.913	0.757
150	Slc9a4	0.8	0.697362	0.6	1.00608	0.652	0.095
151	Paqr4	0.799	0.980816	0.598	1.41502	0.913	0.568
152	Stx8	0.798	0.580534	0.596	0.837534	0.957	0.73
153	Pvrl2	0.798	0.809495	0.596	1.16786	0.826	0.514
154	Spats2l	0.797	0.786584	0.594	1.1348	0.739	0.23
155	Cntn1	0.796	1.25674	0.592	1.8131	0.739	0.365
156	Mgat5	0.796	1.04986	0.592	1.51463	0.913	0.595
157	Flna	0.796	0.731747	0.592	1.05569	0.913	0.5
158	Cdh1	0.796	0.647587	0.592	0.934271	0.957	0.568
159	L1cam	0.794	1.49507	0.588	2.15693	0.739	0.351
160	Arhgef19	0.792	0.409269	0.584	0.59045	0.826	0.284
161	Pacsin3	0.792	0.749127	0.584	1.08076	0.87	0.473
162	H2-K1	0.791	0.763766	0.582	1.10188	0.957	0.527
163	Pcdh20	0.791	0.9693	0.582	1.3984	0.696	0.189
164	Map4	0.79	0.770617	0.58	1.11177	1	0.811
165	Shisa4	0.789	0.874854	0.578	1.26215	0.696	0.176
166	Sppl2a	0.789	0.614775	0.578	0.886933	1	0.824
167	Cav2	0.788	0.671693	0.576	0.969049	0.913	0.527
168	S100a16	0.788	0.88449	0.576	1.27605	0.783	0.446
169	Cdc42ep3	0.788	0.973678	0.576	1.40472	0.696	0.203
170	Ppp2r2b	0.788	0.717112	0.576	1.03457	0.783	0.324
171	Ano6	0.787	0.882535	0.574	1.27323	1	0.892
172	Actb	0.787	0.704569	0.574	1.01648	1	1
173	Frem1	0.787	0.810588	0.574	1.16943	0.87	0.527
174	Hspg2	0.786	0.843111	0.572	1.21635	0.87	0.486
175	Zfp316	0.786	0.620402	0.572	0.895051	0.913	0.405
176	Efna5	0.786	0.534062	0.572	0.770488	0.783	0.365
177	Plp2	0.785	0.907571	0.57	1.30935	0.783	0.405
178	Plscr2	0.784	0.778251	0.568	1.12278	0.87	0.514
179	Slc26a4	0.783	1.07088	0.566	1.54496	0.826	0.514
180	Tapbpl	0.783	0.582792	0.566	0.840792	0.783	0.27
181	Meis2	0.783	0.658593	0.566	0.950149	0.783	0.351
182	Pthlh	0.783	0.692063	0.566	0.998437	0.565	0
183	Gata2	0.783	0.610338	0.566	0.880532	0.87	0.446
184	Prss8	0.783	0.837303	0.566	1.20797	0.826	0.446
185	Actr3	0.782	0.960121	0.564	1.38516	0.826	0.581
186	Erbb2	0.781	0.778429	0.562	1.12303	0.957	0.5
187	Zfp36l2	0.781	0.293931	0.562	0.424053	0.826	0.311
188	Rasgrp1	0.781	0.629509	0.562	0.90819	0.739	0.297
189	Tmc4	0.78	0.699305	0.56	1.00888	1	0.676
190	Rheb	0.78	0.626289	0.56	0.903544	0.957	0.743
191	Palld	0.78	1.28169	0.56	1.84909	0.957	0.689
192	Meis1	0.78	0.626958	0.56	0.904509	0.783	0.392
193	App	0.778	0.685851	0.556	0.989475	1	0.973
194	Masp1	0.778	1.48092	0.556	2.13651	0.652	0.176
195	Anxa7	0.777	0.707662	0.554	1.02094	0.913	0.554
196	B3gnt7	0.777	0.434441	0.554	0.626767	0.565	0.014
197	Ptk2b	0.777	1.00788	0.554	1.45406	0.652	0.189
198	Otx1	0.776	0.679729	0.552	0.980642	0.739	0.311
199	Ildr1	0.776	0.559513	0.552	0.807207	0.87	0.486
200	Mtch1	0.775	0.728302	0.55	1.05072	1	0.838
201	Misp	0.774	0.587336	0.548	0.847347	0.696	0.162
202	Samd12	0.774	0.44622	0.548	0.64376	0.696	0.189
203	Vldlr	0.773	0.581277	0.546	0.838605	0.826	0.351
204	Klf6	0.772	1.10762	0.544	1.59796	0.913	0.757
205	Celsr1	0.772	0.838701	0.544	1.20999	0.696	0.203
206	Mfi2	0.772	0.723602	0.544	1.04394	0.87	0.568
207	Nucb1	0.771	0.512615	0.542	0.739546	0.826	0.608
208	Rpn2	0.771	0.668039	0.542	0.963776	1	0.932
209	Mxra7	0.771	1.09787	0.542	1.5839	0.826	0.608
210	Pvrl4	0.77	0.684509	0.54	0.987537	0.609	0.135
211	Sox9	0.77	0.818727	0.54	1.18117	1	0.784
212	Fam107a	0.769	0.847733	0.538	1.22302	0.87	0.622
213	Arhgdia	0.768	0.622813	0.536	0.898529	1	0.932
214	Ddah2	0.767	0.708449	0.534	1.02208	0.783	0.351
215	Arhgap8	0.767	0.595293	0.534	0.858826	0.913	0.486
216	Clcnka	0.766	0.964681	0.532	1.39174	0.87	0.622
217	Tmem30b	0.766	0.754986	0.532	1.08921	0.87	0.622
218	Rbms3	0.766	0.647195	0.532	0.933704	0.826	0.486
219	Esrp1	0.766	0.539022	0.532	0.777645	0.696	0.189
220	Fads2	0.765	0.576901	0.53	0.832293	0.913	0.554
221	Ier2	0.765	0.711614	0.53	1.02664	0.739	0.351
222	Bub3	0.765	0.840243	0.53	1.21221	0.957	0.797
223	Agrn	0.763	0.715907	0.526	1.03284	0.739	0.297
224	4930523C07Rik	0.763	0.656411	0.526	0.947001	0.826	0.392
225	Serinc3	0.763	0.631417	0.526	0.910942	1	0.865
226	Cst3	0.763	0.515307	0.526	0.743431	1	0.905
227	Tmem238	0.761	0.428953	0.522	0.618849	0.739	0.243
228	Scnn1b	0.761	0.993833	0.522	1.4338	0.652	0.189
229	Arl6ip5	0.761	0.586687	0.522	0.846411	0.913	0.649
230	Hyi	0.761	0.621918	0.522	0.897238	0.696	0.351
231	Nipsnap3b	0.761	0.732801	0.522	1.05721	0.739	0.392
232	Socs2	0.761	0.713723	0.522	1.02968	0.957	0.932
233	Pdgfc	0.761	0.371626	0.522	0.536142	0.652	0.162
234	Tbc1d1	0.76	0.77031	0.52	1.11132	0.739	0.311
235	Secisbp2l	0.76	0.638255	0.52	0.920808	0.957	0.676
236	Creg2	0.76	0.655251	0.52	0.945328	0.696	0.324
237	Rab27b	0.76	0.76775	0.52	1.10763	0.87	0.554
238	Myo9b	0.759	0.804157	0.518	1.16015	0.783	0.405
239	Arpc1b	0.758	0.660002	0.516	0.952182	1	0.986
240	Fam198a	0.758	0.577957	0.516	0.833815	0.739	0.311
241	Tgm2	0.758	1.20325	0.516	1.73593	0.609	0.149
242	Asap3	0.758	0.987454	0.516	1.4246	0.696	0.311
243	Sugt1	0.757	0.625932	0.514	0.903029	0.957	0.581
244	Gpx8	0.757	0.500883	0.514	0.722622	0.739	0.311
245	Ywhah	0.757	0.769007	0.514	1.10944	0.913	0.824
246	Nebl	0.757	0.727621	0.514	1.04973	1	0.797
247	Fam177a	0.756	0.351446	0.512	0.50703	0.913	0.419
248	Os9	0.756	0.469794	0.512	0.67777	0.957	0.77
249	Nsun4	0.756	0.730237	0.512	1.05351	0.739	0.297
250	Cobl	0.756	0.318893	0.512	0.460066	0.783	0.392
251	Marcksl1	0.756	0.278328	0.512	0.401543	0.957	0.689
252	Capns1	0.756	0.470301	0.512	0.678501	0.957	0.757
253	Tril	0.756	1.02394	0.512	1.47724	0.609	0.243
254	Plxdc2	0.754	0.516335	0.508	0.744915	1	0.743
255	Greb1l	0.754	0.804919	0.508	1.16125	0.826	0.324
256	P3h4	0.754	0.488233	0.508	0.704371	0.783	0.351
257	Sri	0.754	0.374252	0.508	0.539931	0.913	0.851
258	Arf1	0.754	0.617532	0.508	0.890911	0.957	0.892
259	Mapk13	0.754	0.618555	0.508	0.892387	0.696	0.243
260	Stard3nl	0.753	0.619385	0.506	0.893584	0.783	0.432
261	Abhd2	0.753	0.602744	0.506	0.869575	0.913	0.878
262	Pde4dip	0.753	0.667894	0.506	0.963567	0.913	0.554
263	Fam213a	0.753	0.767948	0.506	1.10792	0.913	0.784
264	Arrdc4	0.752	0.892147	0.504	1.2871	0.652	0.216
265	Eya4	0.752	0.481358	0.504	0.694453	0.696	0.284
266	Fuca1	0.752	0.580404	0.504	0.837345	1	0.959
267	Rhou	0.752	0.389498	0.504	0.561927	0.783	0.419
268	Apbb2	0.751	0.507015	0.502	0.731469	0.826	0.568
269	Fam32a	0.751	0.607695	0.502	0.876719	0.957	0.716
270	Nt5dc3	0.751	0.57484	0.502	0.829319	0.783	0.378
271	Pnpla3	0.751	1.03515	0.502	1.4934	0.696	0.297
272	Cd34	0.751	1.36238	0.502	1.96549	0.783	0.446
273	Arl1	0.751	0.535578	0.502	0.772675	0.87	0.689
274	Sntb1	0.75	0.600403	0.5	0.866198	0.826	0.5
275	Dnajc3	0.75	0.754954	0.5	1.08917	0.913	0.689
276	Afap1l2	0.75	0.757806	0.5	1.09328	0.826	0.514
277	Cetn3	0.749	0.35549	0.498	0.512864	0.913	0.581
278	Vps37b	0.749	0.336268	0.498	0.485133	0.739	0.257
279	Rab2a	0.749	0.610187	0.498	0.880313	0.957	0.689
280	Tmprss3	0.748	1.03765	0.496	1.49702	0.826	0.5
281	Ralbp1	0.748	0.609199	0.496	0.878888	0.87	0.635
282	Amer2	0.748	0.561463	0.496	0.81002	0.609	0.135
283	Tbx1	0.748	0.626171	0.496	0.903374	0.913	0.568
284	Rala	0.748	0.541699	0.496	0.781506	0.826	0.5
285	Alad	0.748	0.614077	0.496	0.885926	0.913	0.851
286	Dock9	0.747	0.540914	0.494	0.780374	0.826	0.432
287	Pea15a	0.747	0.718011	0.494	1.03587	0.957	0.649
288	Hspa8	0.747	0.382636	0.494	0.552027	1	1
289	Gprc5c	0.746	0.498945	0.492	0.719825	0.87	0.5
290	Tulp4	0.746	0.86517	0.492	1.24818	0.913	0.716
291	Asap1	0.744	0.516353	0.488	0.74494	0.957	0.595
292	1700047I17Rik2	0.744	0.322359	0.488	0.465066	0.826	0.459
293	Lamp1	0.744	0.520919	0.488	0.751527	1	1
294	Emp1	0.744	0.461039	0.488	0.665139	0.739	0.324
295	Parm1	0.744	0.382899	0.488	0.552407	0.87	0.432
296	Psmd6	0.744	0.50583	0.488	0.729758	0.913	0.541
297	Aldoc	0.744	0.78917	0.488	1.13853	0.739	0.365
298	Pdia6	0.744	0.620756	0.488	0.895562	0.957	0.73
299	Oasl2	0.743	0.453473	0.486	0.654223	0.696	0.23
300	Tln2	0.742	0.795641	0.484	1.14787	0.826	0.554
301	Fbxl4	0.742	0.453301	0.484	0.653975	0.826	0.432
302	Litaf	0.742	0.593482	0.484	0.856213	0.87	0.635
303	Ank	0.741	0.520942	0.482	0.751561	0.87	0.446
304	Wnt7b	0.741	0.831027	0.482	1.19892	0.609	0.162
305	Anapc4	0.741	0.607192	0.482	0.875993	0.739	0.378
306	Slc44a3	0.741	0.581764	0.482	0.839308	0.957	0.716
307	Hid1	0.741	0.779599	0.482	1.12472	0.739	0.365
308	Rps6ka1	0.741	0.699539	0.482	1.00922	0.826	0.473
309	Gnb2	0.741	0.296182	0.482	0.4273	0.957	0.811
310	Ccdc8	0.741	0.601173	0.482	0.86731	0.696	0.324
311	Etl4	0.741	0.423182	0.482	0.610523	0.783	0.459
312	Arhgef10	0.74	0.741798	0.48	1.07019	0.87	0.662
313	Itgb4	0.74	0.922521	0.48	1.33092	0.739	0.378
314	Hectd3	0.74	0.547224	0.48	0.789477	0.739	0.257
315	Pygb	0.74	0.749437	0.48	1.08121	0.87	0.568
316	Ctsc	0.74	0.944126	0.48	1.36209	0.652	0.257
317	Rps20	0.739	0.389246	0.478	0.561564	0.87	0.554
318	Lyn	0.739	0.768215	0.478	1.1083	0.609	0.216
319	Il17rd	0.739	0.950148	0.478	1.37077	0.696	0.351
320	Lpo	0.739	0.551733	0.478	0.795982	0.522	0.068
321	Tmem47	0.739	0.629438	0.478	0.908087	0.739	0.392
322	AU021092	0.739	0.959638	0.478	1.38446	0.609	0.162
323	Map3k1	0.739	0.646609	0.478	0.932859	0.957	0.824
324	Ctsh	0.738	0.668448	0.476	0.964367	0.739	0.514
325	Plscr1	0.738	0.475349	0.476	0.685784	0.652	0.162
326	Ppp2r2a	0.736	0.46372	0.472	0.669007	0.913	0.608
327	Man1b1	0.736	0.572979	0.472	0.826634	0.957	0.676
328	Tmbim6	0.735	0.431914	0.47	0.62312	1	0.986
329	Hmgn1	0.735	0.527773	0.47	0.761416	0.913	0.649
330	Nfix	0.735	0.176233	0.47	0.254251	0.957	0.581
331	Rcsd1	0.735	0.702066	0.47	1.01287	0.783	0.351
332	Spint2	0.735	0.422333	0.47	0.609298	1	0.892
333	Calml4	0.734	0.627957	0.468	0.90595	0.87	0.662
334	Sema3b	0.733	0.633797	0.466	0.914376	0.739	0.338
335	Plet1	0.733	0.772931	0.466	1.1151	0.783	0.405
336	Cbx5	0.733	0.543616	0.466	0.784272	0.913	0.811
337	Ripk4	0.733	0.324174	0.466	0.467685	0.783	0.365
338	2023-09-11	0.733	0.615762	0.466	0.888357	0.783	0.554
339	Ost4	0.733	0.353201	0.466	0.509561	0.87	0.486
340	Gstt1	0.732	0.248202	0.464	0.35808	0.609	0.189
341	Dynll1	0.732	0.547578	0.464	0.789988	0.913	0.716
342	Tpm1	0.732	0.624018	0.464	0.900268	0.87	0.541
343	Erbb3	0.732	0.722548	0.464	1.04242	0.739	0.351
344	Dync1li2	0.731	0.34961	0.462	0.504381	0.826	0.419
345	Metrnl	0.731	0.74535	0.462	1.07531	0.652	0.203
346	Mtus1	0.731	0.869915	0.462	1.25502	0.913	0.851
347	Mkrn1	0.731	0.511897	0.462	0.738512	0.87	0.595
348	Rarres2	0.731	0.678505	0.462	0.978876	0.522	0.081
349	Ywhae	0.731	0.44593	0.462	0.643341	1	0.932
350	Rit1	0.731	0.480382	0.462	0.693044	0.87	0.527
351	Lrpap1	0.731	0.518788	0.462	0.748453	1	0.959
352	Prrg3	0.73	0.712325	0.46	1.02767	0.696	0.392
353	Acsl5	0.73	0.585554	0.46	0.844777	0.783	0.378
354	Tshz2	0.73	0.368135	0.46	0.531107	0.739	0.324
355	Mrap2	0.73	0.759863	0.46	1.09625	0.696	0.432
356	Txnip	0.73	0.615049	0.46	0.887328	0.652	0.297
357	Map2	0.73	0.286188	0.46	0.412882	0.696	0.27
358	Ubtf	0.73	0.433391	0.46	0.625251	0.913	0.595
359	Mvp	0.73	0.58154	0.46	0.838986	0.913	0.649
360	Ocln	0.73	0.357582	0.46	0.515882	0.87	0.432
361	Robo1	0.729	0.694403	0.458	1.00181	0.783	0.514
362	Palm	0.729	0.348566	0.458	0.502874	0.826	0.324
363	Cadps2	0.729	0.627055	0.458	0.904649	0.565	0.176
364	Calm1	0.729	0.468963	0.458	0.676571	1	1
365	Mia	0.729	0.619064	0.458	0.89312	0.565	0.122
366	Pla2g5	0.729	0.301143	0.458	0.434457	0.87	0.473
367	Kifc3	0.728	0.502448	0.456	0.724879	0.87	0.473
368	Pdlim1	0.728	0.701969	0.456	1.01273	0.609	0.284
369	Sel1l3	0.728	0.25261	0.456	0.364439	1	0.676
370	2023-09-02	0.728	0.648022	0.456	0.934899	0.87	0.73
371	Rtn4	0.728	0.487201	0.456	0.702882	0.87	0.824
372	Hnrnpk	0.727	0.396542	0.454	0.572089	1	0.986
373	Ccng2	0.727	0.579941	0.454	0.836679	0.826	0.5
374	Amotl1	0.727	0.398866	0.454	0.575442	0.783	0.432
375	Pik3ip1	0.727	0.625521	0.454	0.902436	1	0.595
376	Adamts1	0.726	0.809879	0.452	1.16841	0.696	0.27
377	Dnajc14	0.726	0.651219	0.452	0.939511	0.87	0.635
378	Cul1	0.726	0.769635	0.452	1.11035	0.913	0.676
379	Pdpn	0.726	0.315585	0.452	0.455293	0.609	0.176
380	Prtg	0.726	0.657725	0.452	0.948897	0.609	0.284
381	Rubcn	0.726	0.557085	0.452	0.803704	0.783	0.405
382	Tpd52	0.726	0.478955	0.452	0.690986	0.957	0.797
383	Nipal2	0.725	0.77845	0.45	1.12307	0.696	0.324
384	Cldnd1	0.725	0.73782	0.45	1.06445	0.783	0.527
385	Ptrf	0.725	0.218324	0.45	0.314976	0.652	0.203
386	Prkag2	0.724	0.411821	0.448	0.594133	0.783	0.473
387	Pwwp2b	0.724	0.492657	0.448	0.710754	0.652	0.243
388	Slc30a2	0.724	0.779365	0.448	1.12439	0.522	0.108
389	Rev3l	0.724	0.321024	0.448	0.46314	0.826	0.473
390	Degs1	0.724	0.754664	0.448	1.08875	0.957	0.797
391	Six4	0.724	0.576866	0.448	0.832242	0.739	0.473
392	Ahnak	0.723	0.659289	0.446	0.951152	0.826	0.676
393	Rab6a	0.723	0.595451	0.446	0.859054	0.913	0.77
394	Srpr	0.723	0.4139	0.446	0.597131	1	0.838
395	Rpl10	0.723	0.356279	0.446	0.514002	0.957	0.703
396	Dclk1	0.723	0.473909	0.446	0.683706	1	0.973
397	Cstb	0.722	0.321058	0.444	0.463189	0.87	0.541
398	Dusp3	0.722	0.404046	0.444	0.582914	1	0.757
399	Sptlc2	0.722	0.536282	0.444	0.773692	0.913	0.649
400	Blnk	0.722	0.290047	0.444	0.418449	0.652	0.257
401	Tuba1a	0.722	0.520912	0.444	0.751517	1	0.905
402	Car13	0.721	0.39179	0.442	0.565234	0.957	0.649
403	Ppp1r13l	0.721	0.490777	0.442	0.708042	0.565	0.176
404	Dtna	0.72	0.349088	0.44	0.503627	0.826	0.473
405	Nosip	0.72	0.270307	0.44	0.389971	0.826	0.419
406	Prom2	0.72	0.474649	0.44	0.684774	1	0.649
407	Twf1	0.72	0.452299	0.44	0.652529	0.87	0.703
408	Ppl	0.719	0.678177	0.438	0.978402	0.522	0.108
409	Fzd6	0.719	0.175789	0.438	0.25361	0.652	0.243
410	Kif5b	0.719	0.440025	0.438	0.634822	0.957	0.824
411	Gsr	0.719	0.643229	0.438	0.927983	0.739	0.459
412	Enpep	0.719	0.216213	0.438	0.311929	0.913	0.743
413	Ccdc91	0.719	0.469591	0.438	0.677476	0.783	0.351
414	Gpbp1	0.719	0.685234	0.438	0.988584	0.739	0.446
415	Vapb	0.719	0.433035	0.438	0.624737	0.87	0.689
416	Gprc5b	0.719	0.452317	0.438	0.652555	0.957	0.838
417	Arrdc1	0.719	0.500668	0.438	0.722311	0.783	0.514
418	Bik	0.718	0.416163	0.436	0.600396	0.609	0.23
419	Fat1	0.718	0.637599	0.436	0.919861	0.913	0.689
420	Ralb	0.718	0.673812	0.436	0.972105	0.826	0.608
421	Dkk2	0.718	1.2176	0.436	1.75663	0.652	0.311
422	Apobec2	0.717	0.442998	0.434	0.63911	0.435	0
423	Sestd1	0.717	0.460332	0.434	0.664118	0.739	0.351
424	Sema3d	0.717	0.58508	0.434	0.844092	0.565	0.216
425	Rgl3	0.716	0.51432	0.432	0.742007	0.609	0.216
426	Ano10	0.716	0.361065	0.432	0.520906	0.87	0.5
427	Ccdc171	0.716	0.346294	0.432	0.499596	0.652	0.243
428	Ddost	0.716	0.537357	0.432	0.775243	0.957	0.919
429	Lmna	0.716	0.474676	0.432	0.684812	0.957	0.851
430	Tgfa	0.715	0.56512	0.43	0.815296	0.696	0.365
431	Scnn1a	0.715	0.493149	0.43	0.711464	0.565	0.189
432	Ywhaq	0.715	0.367246	0.43	0.529824	0.957	0.919
433	2023-03-08	0.714	0.324951	0.428	0.468805	0.826	0.527
434	Plekha2	0.714	0.535987	0.428	0.773266	0.696	0.351
435	Eif3c	0.714	0.351426	0.428	0.507	0.87	0.541
436	Anxa3	0.714	0.904989	0.428	1.30562	0.522	0.135
437	Plcb4	0.714	0.48193	0.428	0.695278	0.826	0.541
438	Pkp4	0.714	0.581471	0.428	0.838885	0.739	0.473
439	Fkbp10	0.714	0.631017	0.428	0.910366	0.478	0.068
440	Galnt10	0.714	0.733788	0.428	1.05863	0.87	0.676
441	Rnf19a	0.713	0.795965	0.426	1.14834	0.739	0.378
442	Nfe2l1	0.713	0.473365	0.426	0.682922	0.913	0.676
443	Ywhaz	0.713	0.50616	0.426	0.730235	1	1
444	Gna14	0.712	0.409902	0.424	0.591363	0.696	0.324
445	Snx18	0.712	0.354343	0.424	0.511208	0.565	0.162
446	Rpl10-ps3	0.712	0.257563	0.424	0.371585	0.913	0.622
447	Zfp36l1	0.712	0.692569	0.424	0.999165	0.957	0.838
448	Ptpn13	0.712	0.703409	0.424	1.0148	0.783	0.486
449	Tsc22d1	0.712	0.834391	0.424	1.20377	0.913	0.757
450	Capn2	0.712	0.49212	0.424	0.709979	0.826	0.459
451	Ccpg1	0.712	0.495548	0.424	0.714925	0.957	0.811
452	Ror1	0.711	0.45785	0.422	0.660538	0.783	0.405
453	Cap1	0.711	0.478872	0.422	0.690867	1	0.892
454	Grhl2	0.711	0.551908	0.422	0.796235	0.609	0.311
455	Pdxdc1	0.711	0.706325	0.422	1.01901	0.913	0.797
456	Tpm3-rs7	0.71	0.467774	0.42	0.674856	0.826	0.649
457	Nfib	0.71	0.341217	0.42	0.492272	1	0.865
458	Clip1	0.71	0.600024	0.42	0.865652	0.957	0.703
459	Rnf170	0.71	0.442529	0.42	0.638435	0.609	0.243
460	Mat2b	0.71	0.432683	0.42	0.624229	0.913	0.689
461	Ube2d3	0.71	0.457435	0.42	0.659939	0.957	0.905
462	Pja2	0.71	0.438413	0.42	0.632496	1	0.865
463	Plpp1	0.709	0.415428	0.418	0.599336	0.739	0.365
464	Arf6	0.709	0.490004	0.418	0.706927	0.957	0.851
465	Lama5	0.709	0.529557	0.418	0.763989	0.957	0.797
466	Rnf130	0.709	0.433775	0.418	0.625805	0.87	0.568
467	Bspry	0.709	0.458302	0.418	0.661191	0.609	0.23
468	Clip2	0.709	0.484574	0.418	0.699093	0.522	0.108
469	Parva	0.708	0.482582	0.416	0.696219	0.913	0.784
470	Ubxn2a	0.708	0.514352	0.416	0.742054	0.826	0.649
471	Ephx1	0.708	0.700816	0.416	1.01106	0.87	0.743
472	Poldip3	0.707	0.718421	0.414	1.03646	0.87	0.622
473	Vcl	0.707	0.808442	0.414	1.16634	0.826	0.514
474	Myo1e	0.707	0.792083	0.414	1.14273	0.783	0.514
475	Stx3	0.707	0.370041	0.414	0.533856	0.522	0.135
476	Ttc8	0.707	0.365855	0.414	0.527818	0.522	0.122
477	Fkbp1a	0.707	0.52819	0.414	0.762017	1	0.919
478	Cltb	0.707	0.33938	0.414	0.489622	0.913	0.703
479	Ctnnal1	0.707	0.309792	0.414	0.446935	0.783	0.432
480	Ptdss1	0.706	0.579172	0.412	0.835569	0.783	0.541
481	Rab10	0.706	0.514685	0.412	0.742534	0.913	0.757
482	Cdc42	0.706	0.471631	0.412	0.68042	0.913	0.973
483	Eif5b	0.706	0.319798	0.412	0.461371	0.739	0.378
484	Cirbp	0.706	0.416559	0.412	0.600968	0.87	0.703
485	Unc13b	0.706	0.796168	0.412	1.14863	0.826	0.541
486	Efhd2	0.706	0.51773	0.412	0.746926	0.913	0.622
487	Rab34	0.706	0.498288	0.412	0.718877	0.913	0.608
488	Tspo	0.706	0.462691	0.412	0.667522	1	0.865
489	Clic1	0.705	0.476006	0.41	0.686732	0.957	0.77
490	Tmem50a	0.705	0.29699	0.41	0.428466	0.957	0.878
491	Tmem59	0.705	0.446382	0.41	0.643993	0.957	0.932
492	Med25	0.705	0.351017	0.41	0.50641	0.913	0.703
493	Arhgap28	0.705	0.549476	0.41	0.792726	0.565	0.176
494	Parl	0.704	0.518572	0.408	0.748141	0.739	0.365
495	Dapk1	0.704	0.536163	0.408	0.773519	0.739	0.446
496	Ajuba	0.704	0.665131	0.408	0.95958	0.522	0.176
497	Pmm1	0.704	0.175002	0.408	0.252474	0.87	0.554
498	Lmx1a	0.704	0.291817	0.408	0.421003	0.87	0.541
499	Mrpl3	0.704	0.664464	0.408	0.958619	0.696	0.378
500	Hspd1	0.704	0.492922	0.408	0.711137	0.87	0.581
501	Fam20b	0.704	0.544863	0.408	0.786071	0.87	0.649
502	9030624J02Rik	0.704	0.477714	0.408	0.689196	0.826	0.581
503	Stoml1	0.703	0.423271	0.406	0.61065	0.696	0.297
504	Zbtb16	0.703	0.326291	0.406	0.470738	0.565	0.176
505	Prkcdbp	0.703	0.629213	0.406	0.907762	0.565	0.216
506	Ngfrap1	0.703	0.359121	0.406	0.518102	0.826	0.581
507	Psph	0.703	0.317186	0.406	0.457602	0.826	0.514
508	Hsp90b1	0.703	0.407537	0.406	0.587951	1	1
509	Syne4	0.703	0.538301	0.406	0.776604	0.739	0.419
510	Srsf10	0.703	0.437532	0.406	0.631225	0.913	0.635
511	Ctage5	0.703	0.636257	0.406	0.917924	1	0.824
512	1190002N15Rik	0.703	0.235658	0.406	0.339982	0.609	0.189
513	Rcan3	0.703	0.526374	0.406	0.759397	0.739	0.419
514	Gtf3c5	0.703	0.464289	0.406	0.669827	0.609	0.284
515	Nxph3	0.702	0.525015	0.404	0.757436	0.435	0.054
516	Tm4sf1	0.702	0.614492	0.404	0.886525	0.652	0.257
517	Vsig10	0.702	0.78218	0.404	1.12845	0.739	0.459
518	Hmgn3	0.702	0.292998	0.404	0.422707	0.913	0.608
519	Lpcat2	0.702	0.560149	0.404	0.808124	0.478	0.095
520	Pkp2	0.702	0.732839	0.404	1.05726	0.522	0.162
521	Oxr1	0.701	0.25995	0.402	0.375029	0.957	0.635
522	Tpm3	0.701	0.338188	0.402	0.487902	0.957	0.905
523	Psat1	0.701	0.483421	0.402	0.697429	0.826	0.5
524	Slc25a24	0.701	0.305198	0.402	0.440307	0.609	0.257
525	Rrbp1	0.7	0.396297	0.4	0.571736	0.826	0.595
526	D230025D16Rik	0.7	0.6281	0.4	0.906157	0.652	0.311
527	Ppia	0.7	0.465645	0.4	0.671784	1	0.959
528	Rsu1	0.699	0.489273	0.398	0.705872	0.87	0.743
529	Tagln2	0.699	0.735195	0.398	1.06066	0.565	0.257
530	Ganc	0.699	0.462892	0.398	0.667813	0.783	0.568
531	Jun	0.699	0.521011	0.398	0.75166	0.696	0.378
532	Sgsm2	0.699	0.804154	0.398	1.16015	0.739	0.486
533	Tram1	0.699	0.408189	0.398	0.588893	0.957	0.797
534	Tgfb3	0.698	0.555856	0.396	0.801931	0.652	0.338
535	Fads3	0.698	0.589198	0.396	0.850033	0.783	0.459
536	Krtcap3	0.698	0.423735	0.396	0.61132	0.609	0.311
537	Pax2	0.697	0.450163	0.394	0.649449	0.739	0.486
538	Pde6d	0.697	0.633106	0.394	0.913378	0.739	0.527
539	Tmtc2	0.697	0.696541	0.394	1.0049	0.478	0.122
540	Psme1	0.697	0.366552	0.394	0.528822	0.739	0.405
541	Elovl1	0.697	0.490615	0.394	0.707808	0.87	0.662
542	Ifnlr1	0.697	0.375955	0.394	0.542389	0.478	0.108
543	Morn4	0.696	0.271348	0.392	0.391473	0.609	0.203
544	Ctsl	0.696	0.407751	0.392	0.58826	0.826	0.568
545	Morf4l1	0.696	0.434754	0.392	0.627218	0.957	0.973
546	Nphp1	0.696	0.458872	0.392	0.662012	0.565	0.243
547	Plekhg1	0.696	0.660181	0.392	0.95244	0.739	0.446
548	Plpp6	0.696	0.410143	0.392	0.591711	0.87	0.514
549	Rbm5	0.696	0.319473	0.392	0.460902	1	0.878
550	Fam83h	0.695	0.412354	0.39	0.594901	0.478	0.108
551	Pdcd6ip	0.695	0.483287	0.39	0.697236	0.957	0.689
552	Fut9	0.695	0.239667	0.39	0.345767	0.783	0.473
553	Tspan15	0.694	0.546549	0.388	0.788504	0.913	0.676
554	Srp54b	0.694	0.314138	0.388	0.453205	0.87	0.703
555	Lifr	0.694	0.631761	0.388	0.911438	0.826	0.541
556	Smarcc2	0.694	0.360268	0.388	0.519757	0.957	0.905
557	Nrtn	0.694	0.220325	0.388	0.317861	0.609	0.216
558	Kcnj16	0.694	0.495591	0.388	0.714987	0.652	0.351
559	Frmd8	0.694	0.54822	0.388	0.790914	0.739	0.527
560	F3	0.693	0.251726	0.386	0.363163	1	0.919
561	Tmem184b	0.693	0.541765	0.386	0.781602	0.739	0.459
562	9230110C19Rik	0.693	0.202652	0.386	0.292366	0.565	0.203
563	Itpr1	0.693	0.271498	0.386	0.391688	1	1
564	Nucb2	0.693	0.511155	0.386	0.73744	0.609	0.311
565	Ppip5k2	0.693	0.374093	0.386	0.539703	0.739	0.378
566	Anks1	0.693	0.561609	0.386	0.810231	0.87	0.554
567	Tmem171	0.693	0.218741	0.386	0.315576	0.652	0.257
568	Plec	0.693	0.347573	0.386	0.501442	0.87	0.622
569	Asph	0.693	0.418117	0.386	0.603215	0.739	0.5
570	Hs3st6	0.692	0.291534	0.384	0.420595	0.87	0.527
571	Bcl2	0.692	0.62777	0.384	0.905681	0.652	0.541
572	Gm1821	0.692	0.326327	0.384	0.47079	0.957	0.905
573	Apobec3	0.692	0.215597	0.384	0.311041	0.826	0.392
574	Pdgfa	0.691	0.699033	0.382	1.00849	0.522	0.189
575	Chordc1	0.691	0.432564	0.382	0.624058	0.739	0.514
576	Eif4h	0.691	0.457071	0.382	0.659413	0.957	0.797
577	Rhoc	0.69	0.30738	0.38	0.443456	0.826	0.608
578	Cyp39a1	0.69	0.364104	0.38	0.525291	0.652	0.27
579	Serbp1	0.69	0.380923	0.38	0.549555	1	1
580	Pi4k2b	0.69	0.423328	0.38	0.610734	0.696	0.351
581	Atp2b4	0.69	0.693388	0.38	1.00035	0.783	0.541
582	Rhoa	0.69	0.343104	0.38	0.494995	1	0.986
583	Fgfr2	0.69	0.391661	0.38	0.565048	0.87	0.595
584	Knop1	0.69	0.260204	0.38	0.375395	0.87	0.635
585	Shisa5	0.69	0.615863	0.38	0.888502	1	0.932
586	Ets2	0.689	0.23581	0.378	0.340202	0.652	0.351
587	Igdcc3	0.689	0.284604	0.378	0.410596	0.478	0.095
588	Ngrn	0.689	0.263414	0.378	0.380026	0.652	0.27
589	Ston2	0.689	0.610342	0.378	0.880538	0.435	0.081
590	Slc9a2	0.689	0.408234	0.378	0.588957	0.565	0.23
591	Rab4a	0.689	0.359119	0.378	0.518099	0.913	0.716
592	Vapa	0.688	0.326285	0.376	0.47073	0.913	0.757
593	Mapkapk3	0.688	0.673025	0.376	0.970969	0.565	0.311
594	Zbtb38	0.688	0.304687	0.376	0.43957	0.957	0.689
595	Chmp1a	0.688	0.437408	0.376	0.631047	0.957	0.716
596	Csnk1e	0.687	0.272286	0.374	0.392826	0.652	0.338
597	Tspan31	0.687	0.346872	0.374	0.50043	0.913	0.676
598	Tmem53	0.687	0.207262	0.374	0.299016	0.696	0.297
599	Tax1bp3	0.687	0.451972	0.374	0.652058	0.87	0.514
600	Rbpms	0.687	0.29305	0.374	0.422782	0.826	0.581
601	Katnbl1	0.687	0.521232	0.374	0.751979	0.478	0.122
602	Wnt11	0.687	0.46624	0.374	0.672643	0.391	0.027
603	Slco2a1	0.687	0.893808	0.374	1.28949	0.826	0.527
604	Ppp1cb	0.686	0.287284	0.372	0.414464	0.826	0.568
605	Sntb2	0.686	0.710366	0.372	1.02484	0.739	0.568
606	AU019823	0.686	0.399636	0.372	0.576554	0.696	0.405
607	Sptlc3	0.686	0.616827	0.372	0.889893	0.478	0.149
608	Kdelr2	0.686	0.226221	0.372	0.326368	0.87	0.649
609	Tmem229b	0.686	0.249369	0.372	0.359764	0.609	0.243
610	Grb10	0.686	0.348956	0.372	0.503438	0.522	0.176
611	P2ry2	0.685	0.185517	0.37	0.267645	0.652	0.257
612	Nudt16	0.685	0.487972	0.37	0.703995	0.783	0.527
613	Ssb	0.685	0.296724	0.37	0.428082	0.87	0.554
614	Dbnl	0.685	0.484332	0.37	0.698743	0.913	0.73
615	Usp43	0.684	0.48861	0.368	0.704916	0.391	0.027
616	Glt8d1	0.684	0.29953	0.368	0.432131	0.739	0.446
617	Nrbp2	0.684	0.421389	0.368	0.607937	0.87	0.676
618	Tm2d2	0.684	0.349713	0.368	0.504529	0.87	0.703
619	Pccb	0.684	0.457691	0.368	0.660309	0.696	0.432
620	Szrd1	0.684	0.2124	0.368	0.306428	0.913	0.527
621	Slmap	0.684	0.265459	0.368	0.382976	0.913	0.797
622	Lman2l	0.684	0.418975	0.368	0.604453	0.87	0.797
623	Tmem127	0.684	0.365016	0.368	0.526607	0.913	0.784
624	Myh14	0.684	0.650751	0.368	0.938835	0.739	0.541
625	Kif1a	0.684	0.282246	0.368	0.407195	0.609	0.365
626	Prkcd	0.683	0.585695	0.366	0.844979	0.783	0.486
627	Usp9x	0.683	0.334301	0.366	0.482295	1	0.865
628	Bzw2	0.683	0.282819	0.366	0.408022	0.522	0.162
629	Lrrn4cl	0.683	0.66524	0.366	0.959738	0.696	0.486
630	Chrdl1	0.683	1.00608	0.366	1.45146	0.609	0.392
631	Vamp3	0.683	0.339025	0.366	0.48911	0.783	0.459
632	Phldb2	0.683	0.538279	0.366	0.776572	0.609	0.311
633	Rps25	0.682	0.277457	0.364	0.400285	0.826	0.541
634	Krt80	0.682	0.508096	0.364	0.733028	0.435	0.095
635	Bin3	0.682	0.243168	0.364	0.350817	0.696	0.351
636	Lrrc59	0.682	0.39919	0.364	0.575909	0.739	0.392
637	Timp2	0.682	0.778873	0.364	1.12368	0.913	0.784
638	Srp14	0.682	0.407205	0.364	0.587473	0.957	0.77
639	Ezh1	0.682	0.388561	0.364	0.560575	0.913	0.703
640	Atp6v0e2	0.682	0.563425	0.364	0.81285	0.826	0.622
641	Tgfb1i1	0.682	0.263497	0.364	0.380146	0.478	0.122
642	Fnbp1l	0.682	0.238974	0.364	0.344767	0.826	0.703
643	Sephs1	0.682	0.535811	0.364	0.773011	0.522	0.216
644	Ypel3	0.681	0.299353	0.362	0.431876	0.87	0.77
645	Mfsd6	0.681	0.604459	0.362	0.872049	0.739	0.595
646	Il17re	0.681	0.539535	0.362	0.778384	0.913	0.932
647	Gm2a	0.68	0.345144	0.36	0.497938	0.957	0.811
648	Tmed9	0.68	0.376661	0.36	0.543407	0.87	0.676
649	Zfp706	0.68	0.513167	0.36	0.740343	0.957	0.838
650	Cep85	0.68	0.461026	0.36	0.66512	0.652	0.405
651	Tceal8	0.68	0.452353	0.36	0.652607	0.652	0.351
652	Plpp2	0.68	0.29533	0.36	0.426071	0.652	0.365
653	Cobll1	0.68	0.273854	0.36	0.395088	0.913	0.568
654	Tnks1bp1	0.68	0.393054	0.36	0.567057	0.609	0.311
655	Ccdc64	0.68	0.632385	0.36	0.912339	0.565	0.297
656	Pafah1b1	0.68	0.386092	0.36	0.557013	1	0.919
657	Csde1	0.679	0.444862	0.358	0.6418	0.913	0.959
658	Rps4x	0.679	0.4263	0.358	0.615021	0.826	0.622
659	Herpud2	0.679	0.404948	0.358	0.584217	0.739	0.459
660	Klf10	0.679	0.48442	0.358	0.69887	0.652	0.365
661	Kcnk18	0.679	0.488841	0.358	0.705248	0.391	0.041
662	Samd10	0.679	0.406072	0.358	0.585838	0.565	0.203
663	Rab9	0.679	0.343454	0.358	0.495499	0.565	0.27
664	Rbbp7	0.679	0.594139	0.358	0.857161	0.87	0.77
665	Epb41	0.679	0.490605	0.358	0.707793	0.783	0.554
666	Fbxw9	0.679	0.482471	0.358	0.696058	0.522	0.23
667	Foxo1	0.679	0.490689	0.358	0.707914	0.739	0.541
668	Plbd2	0.679	0.300922	0.358	0.434138	0.957	0.797
669	Efhd1	0.679	0.312116	0.358	0.450288	0.783	0.595
670	Nptn	0.678	0.424934	0.356	0.613049	0.826	0.757
671	Rab15	0.678	0.212246	0.356	0.306206	0.913	0.595
672	Phtf1	0.678	0.253057	0.356	0.365084	0.522	0.176
673	Mal	0.678	0.376416	0.356	0.543054	0.783	0.581
674	Serf2	0.678	0.353015	0.356	0.509293	0.957	0.946
675	Flot1	0.678	0.318142	0.356	0.458983	0.783	0.581
676	Srgap2	0.677	0.663076	0.354	0.956617	0.783	0.622
677	Kcnq5	0.677	0.413791	0.354	0.596974	0.478	0.176
678	Twsg1	0.677	0.600573	0.354	0.866443	0.913	0.77
679	Vcpkmt	0.677	0.311144	0.354	0.448886	0.565	0.243
680	H3f3b	0.677	0.441401	0.354	0.636807	0.957	0.973
681	Epn3	0.677	0.214406	0.354	0.309322	0.87	0.622
682	Adgrl3	0.677	0.250096	0.354	0.360813	0.913	0.635
683	Psd3	0.677	0.311198	0.354	0.448964	0.522	0.203
684	Pxn	0.677	0.424228	0.354	0.612032	0.913	0.77
685	Gm15459	0.677	0.295912	0.354	0.426911	0.957	0.932
686	Fam208a	0.676	0.297433	0.352	0.429105	0.826	0.5
687	Nsd1	0.676	0.437364	0.352	0.630983	0.913	0.919
688	Psmd3	0.676	0.633483	0.352	0.913923	0.739	0.622
689	Vopp1	0.676	0.322558	0.352	0.465352	0.652	0.324
690	Syngr2	0.676	0.365794	0.352	0.527729	0.783	0.514
691	Tiprl	0.676	0.44464	0.352	0.64148	0.609	0.432
692	Hdac5	0.676	0.234471	0.352	0.33827	0.652	0.365
693	Dsel	0.676	0.425111	0.352	0.613305	0.609	0.27
694	Angptl2	0.675	0.432849	0.35	0.624469	0.739	0.554
695	Paip1	0.675	0.410031	0.35	0.591549	0.826	0.581
696	Erlin2	0.675	0.388232	0.35	0.5601	0.957	0.892
697	Vps13b	0.675	0.647901	0.35	0.934724	0.739	0.5
698	Fdft1	0.675	0.44501	0.35	0.642014	0.652	0.365
699	Necap2	0.675	0.489053	0.35	0.705554	0.696	0.365
700	Cebpb	0.675	0.271327	0.35	0.391442	0.565	0.297
701	Sel1l	0.675	0.380511	0.35	0.548961	0.913	0.811
702	Fam46b	0.675	0.714301	0.35	1.03052	0.435	0.122
703	P4ha3	0.675	0.904986	0.35	1.30562	0.565	0.324
704	Boc	0.675	0.323215	0.35	0.4663	0.522	0.176
705	Cfdp1	0.674	0.436767	0.348	0.630122	0.783	0.554
706	Cfap20	0.674	0.203789	0.348	0.294005	0.696	0.419
707	Epb41l1	0.674	0.494005	0.348	0.712698	0.87	0.689
708	Ptp4a2	0.674	0.419655	0.348	0.605434	0.87	0.77
709	Bnipl	0.674	0.245193	0.348	0.353738	0.348	0
710	Ssrp1	0.674	0.436917	0.348	0.630338	0.783	0.527
711	Foxp4	0.673	0.305512	0.346	0.44076	0.826	0.5
712	Ptprk	0.673	0.323076	0.346	0.4661	0.652	0.365
713	Ddx50	0.673	0.378576	0.346	0.54617	0.652	0.351
714	Sh3kbp1	0.673	0.241543	0.346	0.348472	0.783	0.486
715	Bpgm	0.673	0.367681	0.346	0.530452	0.609	0.338
716	Serpinb9	0.672	0.595591	0.344	0.859256	0.435	0.135
717	Gipc1	0.672	0.521004	0.344	0.75165	0.826	0.5
718	Loxl1	0.672	0.444149	0.344	0.640771	0.391	0.054
719	Vwa9	0.672	0.408006	0.344	0.588628	0.522	0.176
720	Lins1	0.672	0.194088	0.344	0.28001	0.565	0.257
721	Afg3l1	0.672	0.335046	0.344	0.483369	0.783	0.432
722	Pvrl3	0.672	0.553025	0.344	0.797847	0.696	0.405
723	Txn1	0.672	0.271941	0.344	0.392328	0.87	0.662
724	Sdc2	0.672	0.346238	0.344	0.499516	0.696	0.459
725	Supt20	0.672	0.567147	0.344	0.818221	0.739	0.432
726	Anapc2	0.672	0.473559	0.344	0.683202	0.783	0.568
727	Fuca2	0.671	0.523617	0.342	0.75542	0.783	0.703
728	Macc1	0.671	0.341806	0.342	0.493122	0.391	0.054
729	Cgn	0.671	0.346049	0.342	0.499243	0.783	0.554
730	Calm2	0.671	0.394395	0.342	0.568992	0.87	0.797
731	Vti1b	0.671	0.391792	0.342	0.565236	0.87	0.716
732	Tpbg	0.671	0.253551	0.342	0.365797	0.522	0.176
733	Dnajb11	0.671	0.316277	0.342	0.456292	0.826	0.689
734	Mgat4a	0.671	0.442375	0.342	0.638212	0.87	0.622
735	Otud4	0.671	0.235304	0.342	0.339471	0.87	0.73
736	1810037I17Rik	0.671	0.2081	0.342	0.300225	0.783	0.541
737	Ccdc90b	0.671	0.421129	0.342	0.607561	0.783	0.459
738	Plod2	0.671	0.308729	0.342	0.445402	0.609	0.311
739	Hpn	0.67	0.566675	0.34	0.817539	0.522	0.257
740	Gm3608	0.67	0.398414	0.34	0.57479	0.87	0.662
741	Dennd6b	0.67	0.397419	0.34	0.573355	0.565	0.243
742	Wls	0.67	0.245387	0.34	0.354019	0.957	0.892
743	Cnnm4	0.67	0.334786	0.34	0.482994	0.87	0.743
744	Rapgef2	0.67	0.529284	0.34	0.763596	0.783	0.527
745	Kctd10	0.67	0.484976	0.34	0.699673	0.609	0.392
746	Tox	0.67	0.241818	0.34	0.34887	0.696	0.432
747	Nedd4l	0.669	0.263666	0.338	0.38039	0.826	0.581
748	Vezf1	0.669	0.189117	0.338	0.272838	0.652	0.365
749	Bcl9	0.669	0.319151	0.338	0.460437	0.652	0.311
750	Fam89b	0.669	0.319547	0.338	0.461009	0.783	0.5
751	Gtpbp2	0.669	0.360559	0.338	0.520176	0.565	0.243
752	Hebp2	0.668	0.320844	0.336	0.46288	0.609	0.365
753	Arhgap5	0.668	0.577339	0.336	0.832925	0.609	0.311
754	Elf3	0.668	0.419317	0.336	0.604947	0.522	0.189
755	Kdf1	0.668	0.336966	0.336	0.486139	0.565	0.243
756	Sh3bp5l	0.667	0.52417	0.334	0.756218	0.609	0.27
757	Perp	0.667	0.189419	0.334	0.273274	0.957	0.73
758	Rab18	0.667	0.42175	0.334	0.608456	0.783	0.649
759	Eif3g	0.667	0.408804	0.334	0.589779	0.957	0.622
760	Rnf2	0.667	0.346624	0.334	0.500073	0.609	0.297
761	Ywhag	0.667	0.298286	0.334	0.430336	0.87	0.73
762	Smarcb1	0.667	0.225472	0.334	0.325288	0.957	0.77
763	Thumpd1	0.667	0.278347	0.334	0.40157	0.522	0.189
764	Epb41l5	0.667	0.489418	0.334	0.706081	0.826	0.554
765	Piezo1	0.667	0.447753	0.334	0.645972	0.826	0.608
766	Morc2a	0.667	0.520962	0.334	0.751589	0.609	0.351
767	Abca3	0.667	0.445283	0.334	0.642408	0.87	0.662
768	Pabpc1	0.667	0.303999	0.334	0.438578	0.957	0.784
769	Napa	0.667	0.5148	0.334	0.7427	0.957	0.919
770	Myo1d	0.666	0.448856	0.332	0.647563	0.652	0.378
771	Clmn	0.666	0.231406	0.332	0.333849	0.826	0.635
772	Nemf	0.666	0.321465	0.332	0.463776	0.783	0.554
773	Rassf1	0.666	0.364444	0.332	0.525781	0.652	0.338
774	A830018L16Rik	0.666	0.339824	0.332	0.490262	0.565	0.27
775	Hmx3	0.666	0.238635	0.332	0.344278	0.609	0.284
776	Fgfr1	0.666	0.418804	0.332	0.604206	0.739	0.459
777	Nedd4	0.666	0.289673	0.332	0.417909	1	0.973
778	Mul1	0.666	0.243416	0.332	0.351175	0.739	0.432
779	Gng5	0.666	0.380892	0.332	0.549511	0.913	0.743
780	Stk39	0.665	0.180032	0.33	0.259731	1	0.77
781	Rrp7a	0.665	0.175303	0.33	0.252908	0.783	0.392
782	Cyp2d22	0.665	0.197363	0.33	0.284735	0.696	0.365
783	Ldlrad3	0.665	0.248958	0.33	0.359171	0.87	0.635
784	Tnfaip1	0.665	0.466905	0.33	0.673602	0.609	0.297
785	B4galt4	0.664	0.798689	0.328	1.15226	0.609	0.473
786	Gab1	0.664	0.333118	0.328	0.480587	0.87	0.743
787	Tppp3	0.664	0.668043	0.328	0.963782	0.435	0.149
788	Zc3h15	0.664	0.396748	0.328	0.572386	0.783	0.527
789	Hsp90ab1	0.664	0.339143	0.328	0.48928	0.957	1
790	Arvcf	0.664	0.364985	0.328	0.526562	0.609	0.297
791	Ube2v2	0.663	0.345753	0.326	0.498816	0.652	0.405
792	Cmpk1	0.663	0.49156	0.326	0.709172	0.652	0.446
793	Glmp	0.663	0.33673	0.326	0.485798	1	0.986
794	Tmem214	0.663	0.386191	0.326	0.557156	0.739	0.541
795	Vps35	0.663	0.562781	0.326	0.811921	0.957	0.757
796	Srp54a	0.663	0.438039	0.326	0.631957	0.652	0.473
797	Rab3d	0.663	0.295069	0.326	0.425694	0.739	0.473
798	Cdca7l	0.663	0.285574	0.326	0.411997	0.522	0.189
799	Strada	0.663	0.507089	0.326	0.731575	0.565	0.297
800	Il4ra	0.663	0.258086	0.326	0.37234	0.609	0.378
801	Gspt1	0.663	0.313928	0.326	0.452903	0.87	0.595
802	0610007P14Rik	0.663	0.218931	0.326	0.31585	0.739	0.5
803	Wdr73	0.663	0.328841	0.326	0.474418	0.565	0.284
804	Rab22a	0.663	0.557614	0.326	0.804467	0.696	0.432
805	Bcorl1	0.662	0.292683	0.324	0.422253	0.522	0.203
806	Vasp	0.662	0.185643	0.324	0.267827	0.696	0.405
807	Snw1	0.662	0.445376	0.324	0.642541	0.913	0.757
808	Ankrd46	0.662	0.300401	0.324	0.433387	0.913	0.581
809	Zc3h14	0.662	0.261339	0.324	0.377033	0.826	0.608
810	Rexo2	0.662	0.240289	0.324	0.346664	0.87	0.689
811	H13	0.662	0.332803	0.324	0.480133	0.87	0.797
812	Man1a2	0.662	0.385923	0.324	0.55677	0.565	0.284
813	Magt1	0.662	0.267665	0.324	0.386159	0.826	0.568
814	Slc2a10	0.662	0.29962	0.324	0.43226	0.435	0.122
815	Nbeal1	0.662	0.221432	0.324	0.319459	0.913	0.811
816	Pcolce	0.662	0.834368	0.324	1.20374	0.652	0.486
817	Jup	0.662	0.488776	0.324	0.705154	0.913	0.905
818	Utp11l	0.662	0.326784	0.324	0.47145	0.696	0.446
819	Sh3rf2	0.662	0.464134	0.324	0.669604	0.391	0.108
820	Sbds	0.661	0.395932	0.322	0.571209	0.783	0.595
821	Ss18	0.661	0.593972	0.322	0.856921	0.783	0.581
822	Rint1	0.661	0.185019	0.322	0.266926	0.957	0.608
823	Crtc3	0.661	0.471166	0.322	0.679749	0.783	0.595
824	Tmem98	0.661	0.471865	0.322	0.680758	0.652	0.432
825	Hnrnpm	0.66	0.322467	0.32	0.465222	0.652	0.378
826	Mapk12	0.66	0.769027	0.32	1.10947	0.478	0.189
827	Bcap29	0.66	0.425707	0.32	0.614165	0.652	0.446
828	Atp9a	0.66	0.576999	0.32	0.832434	0.783	0.703
829	Gm1661	0.66	0.608053	0.32	0.877236	0.391	0.108
830	2010107G23Rik	0.66	0.305158	0.32	0.44025	0.652	0.405
831	Metap1	0.66	0.51461	0.32	0.742425	0.565	0.365
832	Map6	0.66	0.430966	0.32	0.621753	0.478	0.243
833	Zfr	0.66	0.375572	0.32	0.541835	0.783	0.568
834	Rab1a	0.66	0.350459	0.32	0.505606	0.87	0.743
835	Spns2	0.66	0.18991	0.32	0.273983	0.391	0.081
836	Diaph1	0.66	0.215196	0.32	0.310463	0.478	0.176
837	Hnrnpf	0.66	0.49598	0.32	0.715547	0.913	0.716
838	Aggf1	0.66	0.585838	0.32	0.845186	0.478	0.203
839	Nans	0.659	0.271384	0.318	0.391525	0.609	0.324
840	Itm2b	0.659	0.228126	0.318	0.329116	1	1
841	Cpsf7	0.659	0.187326	0.318	0.270254	0.609	0.324
842	Thumpd3	0.659	0.36896	0.318	0.532297	0.826	0.581
843	Zfand5	0.659	0.463596	0.318	0.668828	0.913	0.676
844	Cct7	0.659	0.49419	0.318	0.712965	0.913	0.73
845	Pms2	0.659	0.316026	0.318	0.455929	0.522	0.216
846	Pias3	0.659	0.510048	0.318	0.735843	0.565	0.324
847	Plxnb1	0.659	0.477767	0.318	0.689272	0.913	0.676
848	Rpl24	0.658	0.246541	0.316	0.355684	0.913	0.676
849	Heatr5a	0.658	0.232797	0.316	0.335856	0.609	0.338
850	Rin2	0.658	0.537331	0.316	0.775205	0.565	0.297
851	Golt1b	0.658	0.190944	0.316	0.275474	0.87	0.541
852	Nab2	0.658	0.435377	0.316	0.628117	0.522	0.23
853	Rnf44	0.658	0.429732	0.316	0.619973	0.783	0.635
854	Fibin	0.658	0.346895	0.316	0.500464	0.391	0.081
855	Hipk2	0.658	0.232385	0.316	0.335261	0.739	0.514
856	Htatsf1	0.657	0.174533	0.314	0.251798	0.826	0.554
857	Trim7	0.657	0.315738	0.314	0.455514	0.478	0.216
858	Eml2	0.657	0.414549	0.314	0.598068	0.609	0.419
859	Cndp2	0.657	0.544382	0.314	0.785377	0.957	0.811
860	Kcns3	0.657	0.443302	0.314	0.639549	0.348	0.041
861	Tmem170b	0.657	0.213144	0.314	0.307501	0.783	0.446
862	Cryzl1	0.657	0.198318	0.314	0.286113	0.783	0.514
863	Gm15500	0.657	0.289437	0.314	0.41757	0.957	0.676
864	Ubxn4	0.657	0.211589	0.314	0.305258	0.913	0.608
865	Caml	0.657	0.380239	0.314	0.548568	0.609	0.351
866	Mgat4b	0.657	0.525297	0.314	0.757843	0.696	0.514
867	Papl	0.656	0.322595	0.312	0.465406	0.609	0.324
868	Gm21596	0.656	0.225339	0.312	0.325096	0.739	0.527
869	Mtmr6	0.656	0.391641	0.312	0.565018	0.565	0.311
870	Nol7	0.656	0.230558	0.312	0.332624	0.783	0.5
871	Tsnax	0.656	0.467672	0.312	0.674707	0.739	0.486
872	Apobec1	0.656	0.397286	0.312	0.573162	0.565	0.297
873	Rassf7	0.656	0.480812	0.312	0.693665	0.435	0.135
874	Pbx1	0.656	0.565514	0.312	0.815864	0.739	0.5
875	2810474O19Rik	0.656	0.463076	0.312	0.668078	0.957	0.973
876	Rgs3	0.656	0.626774	0.312	0.904244	0.435	0.176
877	Tcte2	0.656	0.230207	0.312	0.332119	0.652	0.392
878	Slc6a9	0.655	0.239812	0.31	0.345975	0.522	0.23
879	Rassf4	0.655	0.409019	0.31	0.59009	0.696	0.486
880	Zhx1	0.655	0.399332	0.31	0.576114	0.739	0.5
881	Spin1	0.655	0.29979	0.31	0.432506	0.783	0.649
882	Dhx57	0.655	0.28834	0.31	0.415986	0.522	0.203
883	3830406C13Rik	0.655	0.197444	0.31	0.284851	0.652	0.378
884	E130114P18Rik	0.655	0.301286	0.31	0.434664	0.435	0.149
885	Cnot4	0.655	0.323459	0.31	0.466653	0.696	0.514
886	Tgfb2	0.655	0.337102	0.31	0.486335	0.783	0.527
887	Tonsl	0.655	0.240616	0.31	0.347135	0.913	0.77
888	Cat	0.655	0.465575	0.31	0.671683	0.565	0.324
889	Tor3a	0.655	0.724367	0.31	1.04504	0.478	0.216
890	Ddr1	0.655	0.373763	0.31	0.539226	0.826	0.689
891	Chdh	0.654	0.460154	0.308	0.663861	0.696	0.473
892	Aagab	0.654	0.398544	0.308	0.574978	0.696	0.554
893	Cttn	0.654	0.349044	0.308	0.503564	0.957	0.77
894	Tnk1	0.654	0.241494	0.308	0.348402	0.435	0.135
895	Fndc4	0.654	0.440276	0.308	0.635183	0.348	0.041
896	Mettl20	0.654	0.277866	0.308	0.400876	0.522	0.216
897	Tax1bp1	0.654	0.253199	0.308	0.365289	0.957	0.932
898	Lin7c	0.654	0.315468	0.308	0.455124	0.696	0.486
899	2310030G06Rik	0.653	0.248446	0.306	0.358432	0.522	0.243
900	Rps6ka2	0.653	0.245628	0.306	0.354366	0.609	0.311
901	Zbtb42	0.653	0.393	0.306	0.56698	0.435	0.135
902	Mef2a	0.653	0.207098	0.306	0.29878	0.913	0.797
903	Gpr107	0.653	0.36291	0.306	0.523568	0.87	0.635
904	Cops5	0.653	0.191051	0.306	0.275628	0.652	0.311
905	Gars	0.653	0.280391	0.306	0.404519	0.826	0.527
906	Heatr6	0.653	0.536366	0.306	0.773813	0.652	0.5
907	Llph	0.653	0.317747	0.306	0.458412	0.565	0.324
908	Chid1	0.653	0.298131	0.306	0.430112	0.565	0.338
909	Tmem167	0.652	0.261873	0.304	0.377802	0.696	0.473
910	Josd1	0.652	0.48886	0.304	0.705275	0.435	0.176
911	Taldo1	0.652	0.353863	0.304	0.510516	0.913	0.757
912	Srsf5	0.652	0.206171	0.304	0.297442	1	0.865
913	Arfgef1	0.652	0.228049	0.304	0.329005	0.609	0.311
914	Cyb5r4	0.652	0.25461	0.304	0.367325	0.87	0.703
915	Aldh7a1	0.652	0.399383	0.304	0.576188	0.739	0.459
916	Znrf1	0.652	0.310389	0.304	0.447797	0.565	0.297
917	Rif1	0.652	0.383132	0.304	0.552743	0.565	0.297
918	Canx	0.652	0.422133	0.304	0.609009	1	0.946
919	Cds2	0.652	0.29548	0.304	0.426288	0.913	0.838
920	Ostc	0.652	0.392816	0.304	0.566714	0.696	0.554
921	Ip6k1	0.652	0.240038	0.304	0.346301	0.696	0.446
922	2900026A02Rik	0.652	0.450857	0.304	0.650449	0.739	0.595
923	Opn3	0.652	0.363541	0.304	0.524478	0.348	0.054
924	Tusc3	0.651	0.204474	0.302	0.294994	0.696	0.405
925	Mapre1	0.651	0.507826	0.302	0.732638	0.87	0.73
926	Ufc1	0.651	0.309138	0.302	0.445992	0.609	0.392
927	Smchd1	0.651	0.22122	0.302	0.319153	0.87	0.635
928	Gmfb	0.651	0.309668	0.302	0.446756	0.565	0.351
929	Vamp8	0.651	0.204317	0.302	0.294767	0.826	0.743
930	Papola	0.651	0.255999	0.302	0.369328	0.783	0.581
931	Nsmce1	0.651	0.310902	0.302	0.448537	0.609	0.446
932	Zdhhc15	0.651	0.287163	0.302	0.414288	0.391	0.108
933	Akr1a1	0.651	0.210525	0.302	0.303723	1	0.986
934	Sf3b5	0.651	0.191699	0.302	0.276563	0.783	0.608
935	Rnf10	0.651	0.263871	0.302	0.380685	0.826	0.73
936	Npepl1	0.651	0.223231	0.302	0.322055	0.739	0.446
937	Snapin	0.65	0.324425	0.3	0.468046	0.826	0.635
938	Zcchc6	0.65	0.198903	0.3	0.286956	0.826	0.581
939	Rab31	0.65	0.287549	0.3	0.414845	0.826	0.568
940	Rrs1	0.65	0.206959	0.3	0.298579	0.565	0.243
941	Me1	0.65	0.394793	0.3	0.569566	0.696	0.473
942	Mtcl1	0.65	0.279685	0.3	0.403501	0.522	0.23
943	Tmem141	0.65	0.260732	0.3	0.376157	0.522	0.243
944	Sema3e	0.65	0.24232	0.3	0.349593	0.478	0.23
945	Plrg1	0.65	0.333346	0.3	0.480916	0.565	0.351
946	Brd7	0.65	0.37249	0.3	0.53739	0.696	0.473
947	Btd	0.65	0.204246	0.3	0.294665	0.565	0.257
948	Vwa5a	0.65	0.369294	0.3	0.532779	0.652	0.378
949	Pacs2	0.649	0.374881	0.298	0.540839	0.826	0.554
950	Vmac	0.649	0.369042	0.298	0.532414	0.522	0.27
951	Tra2b	0.649	0.192051	0.298	0.277071	0.913	0.73
952	Sqstm1	0.649	0.291698	0.298	0.420832	0.957	0.919
953	Spen	0.649	0.225017	0.298	0.324631	0.783	0.514
954	Gramd2	0.649	0.29188	0.298	0.421094	0.609	0.324
955	Mme	0.648	0.425414	0.296	0.613743	0.609	0.392
956	Vdac3	0.648	0.494968	0.296	0.714088	0.87	0.77
957	Stau1	0.648	0.298512	0.296	0.430662	0.87	0.635
958	Ankrd23	0.648	0.278343	0.296	0.401564	0.696	0.527
959	Myzap	0.648	0.388786	0.296	0.560899	0.522	0.257
960	Stxbp2	0.648	0.397822	0.296	0.573936	0.87	0.662
961	Rhbdd3	0.648	0.274065	0.296	0.395392	0.522	0.23
962	Sdccag3	0.648	0.36886	0.296	0.532153	0.696	0.527
963	Btf3	0.648	0.232741	0.296	0.335774	0.783	0.811
964	Rpn1	0.648	0.193349	0.296	0.278944	0.957	0.946
965	Armc10	0.647	0.220282	0.294	0.3178	0.522	0.243
966	Ubash3b	0.647	0.303692	0.294	0.438135	0.522	0.27
967	Nalcn	0.647	0.276738	0.294	0.399249	0.609	0.338
968	Bricd5	0.647	0.485468	0.294	0.700382	0.565	0.324
969	Hook2	0.647	0.460993	0.294	0.665073	0.391	0.108
970	Dcp1a	0.647	0.304849	0.294	0.439804	0.565	0.338
971	Tnfrsf12a	0.647	0.316012	0.294	0.455908	0.565	0.405
972	Mgrn1	0.647	0.444704	0.294	0.641573	0.783	0.595
973	Chmp2b	0.647	0.432384	0.294	0.623798	0.826	0.689
974	Itpk1	0.647	0.379416	0.294	0.547382	0.826	0.622
975	Serpinb5	0.647	0.367646	0.294	0.530401	0.304	0.014
976	Pex26	0.647	0.268918	0.294	0.387967	0.522	0.257
977	Lrrc1	0.647	0.273705	0.294	0.394873	0.565	0.311
978	Api5	0.647	0.317565	0.294	0.45815	0.783	0.459
979	Rab43	0.647	0.420693	0.294	0.606932	0.565	0.284
980	Phax	0.647	0.616953	0.294	0.890076	0.565	0.419
981	Nfu1	0.647	0.219046	0.294	0.316017	0.652	0.419
982	Lztfl1	0.647	0.27462	0.294	0.396193	0.696	0.405
983	Igsf9b	0.647	0.553134	0.294	0.798004	0.435	0.176
984	Rnft1	0.647	0.336387	0.294	0.485303	0.696	0.419
985	Stk3	0.647	0.219742	0.294	0.31702	0.609	0.365
986	Gpx4	0.647	0.184915	0.294	0.266776	1	0.986
987	Igsf1	0.647	0.303796	0.294	0.438285	0.348	0.068
988	Plekhb2	0.647	0.289555	0.294	0.417739	0.913	0.757
989	4930452B06Rik	0.647	0.179003	0.294	0.258247	0.435	0.135
990	Scrn1	0.647	0.349333	0.294	0.503982	0.348	0.068
991	Hdac3	0.647	0.525573	0.294	0.758242	0.913	0.838
992	Mark2	0.646	0.459101	0.292	0.662343	0.739	0.554
993	Eif1a	0.646	0.386372	0.292	0.557418	0.565	0.338
994	Gm10451	0.646	0.1835	0.292	0.264735	0.391	0.122
995	S1pr2	0.646	0.550543	0.292	0.794265	0.739	0.554
996	Ckap4	0.646	0.379404	0.292	0.547365	0.565	0.324
997	Golph3	0.646	0.299686	0.292	0.432355	0.913	0.689
998	Zfp809	0.646	0.471036	0.292	0.679562	0.696	0.432
999	Hars	0.646	0.347297	0.292	0.501044	0.696	0.432
1000	Akt1	0.646	0.343333	0.292	0.495326	0.522	0.27
1001	Slc35g2	0.646	0.459673	0.292	0.663168	0.391	0.122
1002	Ttc39a	0.646	0.204525	0.292	0.295068	0.348	0.068
1003	Ptges	0.646	0.505636	0.292	0.729478	0.391	0.122
1004	Stat6	0.646	0.298648	0.292	0.430858	0.696	0.486
1005	Chadl	0.646	0.236347	0.292	0.340977	0.478	0.189
1006	Serinc2	0.646	0.388197	0.292	0.560049	0.609	0.405
1007	Dap3	0.646	0.322029	0.292	0.464589	0.87	0.73
1008	Rab7	0.646	0.243948	0.292	0.351942	1	0.851
1009	Zfhx4	0.645	0.255094	0.29	0.368023	0.478	0.189
1010	Chmp5	0.645	0.299836	0.29	0.432572	0.696	0.5
1011	Cd276	0.645	0.67123	0.29	0.96838	0.348	0.081
1012	1700128F08Rik	0.645	0.264258	0.29	0.381244	0.652	0.365
1013	Shtn1	0.645	0.359395	0.29	0.518497	0.739	0.568
1014	Hspa12a	0.645	0.177309	0.29	0.255804	0.348	0.054
1015	Pnn	0.645	0.25228	0.29	0.363963	0.826	0.595
1016	Elmo3	0.645	0.292342	0.29	0.42176	0.652	0.392
1017	Bcl2l1	0.645	0.293989	0.29	0.424137	0.957	0.959
1018	Psmd1	0.645	0.519855	0.29	0.749993	0.739	0.716
1019	Mmp14	0.645	0.363975	0.29	0.525105	0.957	0.77
1020	Zfp563	0.645	0.332793	0.29	0.480119	0.391	0.095
1021	Irf9	0.645	0.369383	0.29	0.532907	0.739	0.5
1022	Ccdc59	0.645	0.339992	0.29	0.490504	0.696	0.419
1023	Lrrc8d	0.645	0.195325	0.29	0.281794	1	0.878
1024	Papss1	0.645	0.4138	0.29	0.596987	0.696	0.527
1025	Adcy3	0.645	0.430602	0.29	0.621227	0.478	0.216
1026	Tspan6	0.645	0.404436	0.29	0.583477	0.391	0.122
1027	Pnpo	0.645	0.186205	0.29	0.268638	0.565	0.284
1028	Hgf	0.645	0.327209	0.29	0.472062	0.522	0.27
1029	Efemp1	0.644	0.299983	0.288	0.432783	0.348	0.068
1030	Ece1	0.644	0.256811	0.288	0.370499	0.696	0.392
1031	Tubb2a	0.644	0.417155	0.288	0.601827	0.565	0.297
1032	Sec24c	0.644	0.356944	0.288	0.514962	0.87	0.743
1033	Agps	0.644	0.370957	0.288	0.535178	0.522	0.284
1034	Itga2b	0.644	0.26887	0.288	0.387897	0.391	0.108
1035	Bmpr1b	0.644	0.192062	0.288	0.277087	0.652	0.378
1036	Rars2	0.644	0.27356	0.288	0.394664	0.565	0.297
1037	Gpc3	0.644	0.710589	0.288	1.02516	0.652	0.432
1038	Rbm42	0.644	0.285207	0.288	0.411467	0.826	0.649
1039	Bsdc1	0.644	0.203567	0.288	0.293684	0.609	0.351
1040	Tjp2	0.643	0.191625	0.286	0.276457	0.826	0.635
1041	Rab11fip1	0.643	0.188115	0.286	0.271393	0.696	0.432
1042	Ssr1	0.643	0.359614	0.286	0.518813	0.87	0.757
1043	Kcnk5	0.643	0.509091	0.286	0.734463	0.348	0.081
1044	Itgb8	0.643	0.307975	0.286	0.444313	0.522	0.284
1045	Cers2	0.643	0.410017	0.286	0.59153	0.87	0.878
1046	Lrrc8b	0.643	0.460047	0.286	0.663707	0.652	0.432
1047	Galnt2	0.643	0.26466	0.286	0.381823	0.435	0.162
1048	Ntan1	0.643	0.343807	0.286	0.496009	0.826	0.716
1049	Appl1	0.642	0.305261	0.284	0.440399	0.87	0.662
1050	Stub1	0.642	0.309924	0.284	0.447126	0.957	0.878
1051	Lrch1	0.642	0.364236	0.284	0.525482	0.739	0.662
1052	Itgbl1	0.642	0.279872	0.284	0.403769	0.478	0.189
1053	Supv3l1	0.642	0.220004	0.284	0.317398	0.522	0.27
1054	Pkp3	0.642	0.525001	0.284	0.757416	0.478	0.203
1055	Strbp	0.642	0.450235	0.284	0.649552	0.957	0.946
1056	Lasp1	0.642	0.392096	0.284	0.565675	0.652	0.473
1057	Ube2g1	0.642	0.314942	0.284	0.454365	0.739	0.446
1058	Pold3	0.642	0.353212	0.284	0.509578	0.652	0.432
1059	Dpf2	0.642	0.342891	0.284	0.494687	0.783	0.568
1060	Sh3bp2	0.641	0.239614	0.282	0.34569	0.435	0.176
1061	Chmp7	0.641	0.325148	0.282	0.469089	0.87	0.608
1062	Lrrfip2	0.641	0.277285	0.282	0.400038	0.783	0.5
1063	Ttc21b	0.641	0.324966	0.282	0.468827	0.522	0.257
1064	Acot9	0.641	0.413024	0.282	0.595867	0.478	0.189
1065	Snrk	0.641	0.387119	0.282	0.558495	0.652	0.405
1066	Pdp1	0.641	0.303365	0.282	0.437663	0.435	0.176
1067	Eif2s2	0.641	0.230276	0.282	0.332218	0.826	0.703
1068	Bfar	0.641	0.35284	0.282	0.50904	0.87	0.595
1069	Tmem199	0.64	0.51786	0.28	0.747114	0.565	0.378
1070	Siah1a	0.64	0.227104	0.28	0.327642	0.435	0.162
1071	Fam120a	0.64	0.306354	0.28	0.441976	0.609	0.351
1072	Plekhh1	0.64	0.557355	0.28	0.804093	0.478	0.23
1073	Epb41l4a	0.64	0.338267	0.28	0.488017	0.609	0.392
1074	Sae1	0.64	0.317717	0.28	0.458369	0.739	0.486
1075	Cdkl2	0.64	0.17878	0.28	0.257924	0.435	0.189
1076	Ubb	0.64	0.291699	0.28	0.420832	1	1
1077	Malsu1	0.64	0.212733	0.28	0.306908	0.565	0.338
1078	Rab14	0.64	0.391317	0.28	0.564552	1	0.811
1079	Mnat1	0.64	0.270265	0.28	0.38991	0.565	0.351
1080	Pigp	0.64	0.174382	0.28	0.25158	0.783	0.568
1081	Epha7	0.64	0.842381	0.28	1.2153	0.739	0.581
1082	Golga2	0.639	0.23392	0.278	0.337476	0.783	0.5
1083	Mpp7	0.639	0.306377	0.278	0.442009	0.652	0.459
1084	R3hdm4	0.639	0.494517	0.278	0.713438	0.87	0.743
1085	Vezt	0.639	0.429758	0.278	0.620009	0.783	0.649
1086	2310011J03Rik	0.639	0.369905	0.278	0.533661	0.696	0.5
1087	Cyb5r1	0.639	0.448275	0.278	0.646724	0.652	0.446
1088	Ostf1	0.639	0.276924	0.278	0.399516	0.913	0.878
1089	Cnp	0.639	0.495264	0.278	0.714515	0.609	0.405
1090	Qser1	0.639	0.460419	0.278	0.664244	0.391	0.122
1091	Usp22	0.639	0.652486	0.278	0.941339	0.87	0.716
1092	Arnt2	0.639	0.575624	0.278	0.830449	0.478	0.216
1093	Sun1	0.639	0.325458	0.278	0.469536	0.783	0.676
1094	Rrp1	0.638	0.521501	0.276	0.752367	0.826	0.676
1095	Yae1d1	0.638	0.423942	0.276	0.611619	0.696	0.568
1096	Cdc23	0.638	0.382207	0.276	0.551408	0.783	0.689
1097	Scin	0.638	0.728811	0.276	1.05145	0.478	0.324
1098	Maea	0.638	0.361077	0.276	0.520924	0.739	0.676
1099	Muc15	0.638	0.226833	0.276	0.327251	0.652	0.419
1100	Six1	0.638	0.318869	0.276	0.460031	0.522	0.297
1101	Lrp5	0.638	0.291503	0.276	0.42055	0.957	0.824
1102	Cadm4	0.637	0.301169	0.274	0.434495	0.478	0.216
1103	Sgms1	0.637	0.368912	0.274	0.532228	0.913	0.878
1104	Ppp3r1	0.637	0.519403	0.274	0.74934	0.696	0.514
1105	Nme2	0.637	0.507256	0.274	0.731816	0.87	0.716
1106	Elof1	0.637	0.406896	0.274	0.587027	0.739	0.568
1107	Asf1a	0.637	0.192879	0.274	0.278265	0.739	0.473
1108	2310036O22Rik	0.637	0.182608	0.274	0.263447	0.783	0.581
1109	Sp3	0.637	0.25457	0.274	0.367267	0.522	0.324
1110	Dnm2	0.637	0.233749	0.274	0.337229	1	0.892
1111	BC052040	0.637	0.286581	0.274	0.413449	0.435	0.176
1112	Micu3	0.637	0.178942	0.274	0.258159	0.652	0.486
1113	D5Ertd579e	0.636	0.207101	0.272	0.298784	1	0.905
1114	Pacs1	0.636	0.490631	0.272	0.707831	0.652	0.554
1115	Bbs1	0.636	0.179967	0.272	0.259637	0.478	0.23
1116	Eaf1	0.636	0.191648	0.272	0.27649	0.522	0.27
1117	Trappc4	0.636	0.240826	0.272	0.347439	0.696	0.486
1118	Mbd4	0.636	0.355726	0.272	0.513204	0.522	0.297
1119	Smu1	0.636	0.414376	0.272	0.597818	0.739	0.541
1120	2023-09-15	0.636	0.304636	0.272	0.439498	0.739	0.649
1121	Cebpg	0.636	0.281475	0.272	0.406083	0.652	0.351
1122	Gm4202	0.636	0.211726	0.272	0.305456	0.913	0.743
1123	Iqgap2	0.635	0.198812	0.27	0.286825	0.913	0.676
1124	G3bp2	0.635	0.275407	0.27	0.397328	0.957	0.905
1125	Vgll4	0.635	0.339859	0.27	0.490313	0.652	0.5
1126	4933434E20Rik	0.635	0.275187	0.27	0.397011	0.87	0.716
1127	Sowahb	0.635	0.329821	0.27	0.475831	0.478	0.243
1128	Ppp2r1a	0.634	0.192891	0.268	0.278282	1	0.973
1129	Clpb	0.634	0.475219	0.268	0.685596	0.652	0.5
1130	Zfyve1	0.634	0.214493	0.268	0.309448	0.609	0.405
1131	Rbbp8	0.634	0.238583	0.268	0.344203	0.696	0.432
1132	Inadl	0.634	0.423115	0.268	0.610426	0.565	0.365
1133	Klf13	0.634	0.344854	0.268	0.497519	0.957	0.851
1134	Cish	0.634	0.320019	0.268	0.46169	0.435	0.176
1135	Wbp5	0.634	0.216628	0.268	0.312529	0.87	0.649
1136	Tsg101	0.634	0.201615	0.268	0.29087	0.783	0.716
1137	Rbm17	0.634	0.273436	0.268	0.394485	0.696	0.5
1138	Mospd1	0.634	0.358526	0.268	0.517244	0.348	0.095
1139	Pebp1	0.634	0.257487	0.268	0.371476	0.957	0.986
1140	Sec61b	0.634	0.175979	0.268	0.253884	0.739	0.581
1141	Hip1r	0.634	0.378658	0.268	0.546288	0.609	0.446
1142	Tmem161a	0.633	0.297945	0.266	0.429844	0.826	0.581
1143	Sgk3	0.633	0.189411	0.266	0.273262	0.957	0.973
1144	Rpl18a	0.633	0.23279	0.266	0.335845	1	0.851
1145	Zfp395	0.633	0.206075	0.266	0.297303	0.522	0.297
1146	Pqlc1	0.633	0.275425	0.266	0.397354	0.478	0.257
1147	Crbn	0.633	0.201845	0.266	0.291201	0.435	0.189
1148	Psmf1	0.633	0.432319	0.266	0.623704	0.696	0.5
1149	Dbndd2	0.633	0.288158	0.266	0.415723	0.609	0.405
1150	Srp9	0.633	0.174498	0.266	0.251748	0.826	0.635
1151	Glg1	0.633	0.316862	0.266	0.457135	1	0.919
1152	Atxn7l3b	0.633	0.262403	0.266	0.378568	0.957	0.919
1153	Exph5	0.633	0.284598	0.266	0.410588	0.652	0.351
1154	Cbfb	0.633	0.322526	0.266	0.465307	0.565	0.324
1155	Ttc33	0.632	0.261112	0.264	0.376705	0.478	0.243
1156	Thoc2	0.632	0.339783	0.264	0.490203	0.696	0.473
1157	Tomm20	0.632	0.215831	0.264	0.311378	0.783	0.649
1158	Rab1b	0.632	0.264051	0.264	0.380945	1	0.851
1159	Zfp280b	0.632	0.182888	0.264	0.263851	0.348	0.081
1160	Esyt1	0.632	0.509512	0.264	0.73507	0.652	0.486
1161	Rnpepl1	0.632	0.603683	0.264	0.870931	0.652	0.527
1162	Tom1l1	0.632	0.270483	0.264	0.390225	0.696	0.514
1163	Pgap3	0.632	0.292092	0.264	0.421399	0.435	0.189
1164	Sumo1	0.632	0.222957	0.264	0.321659	0.87	0.703
1165	Gabarapl2	0.632	0.177888	0.264	0.256638	0.957	0.851
1166	Klhl9	0.632	0.191249	0.264	0.275915	0.957	0.878
1167	Ing5	0.632	0.179664	0.264	0.2592	0.391	0.122
1168	Ifrd1	0.632	0.42685	0.264	0.615815	0.652	0.378
1169	Prmt2	0.632	0.338722	0.264	0.488673	0.826	0.689
1170	Rbbp4	0.632	0.281113	0.264	0.40556	0.957	0.838
1171	Agpat5	0.632	0.442813	0.264	0.638845	0.522	0.284
1172	Ttyh2	0.632	0.273405	0.264	0.39444	0.652	0.473
1173	Pias4	0.632	0.281448	0.264	0.406043	0.826	0.635
1174	Wfs1	0.632	0.631165	0.264	0.910578	0.652	0.541
1175	Pigz	0.632	0.56611	0.264	0.816723	0.435	0.189
1176	Lrrc8e	0.631	0.243437	0.262	0.351205	0.478	0.243
1177	Chpt1	0.631	0.258652	0.262	0.373155	0.957	0.973
1178	Rras	0.631	0.196127	0.262	0.282952	0.435	0.176
1179	Rapgef5	0.631	0.295625	0.262	0.426497	0.348	0.095
1180	Htr1d	0.631	0.288182	0.262	0.415759	0.435	0.203
1181	Per3	0.631	0.349086	0.262	0.503625	0.957	0.986
1182	Mturn	0.631	0.236464	0.262	0.341145	0.348	0.095
1183	Itgb3	0.631	0.200555	0.262	0.28934	0.478	0.203
1184	9530068E07Rik	0.63	0.239406	0.26	0.34539	0.87	0.689
1185	Eif2b5	0.63	0.378394	0.26	0.545907	0.783	0.622
1186	Cetn2	0.63	0.3611	0.26	0.520958	0.609	0.473
1187	Phf8	0.63	0.4309	0.26	0.621657	0.565	0.324
1188	Cdc42ep1	0.63	0.187182	0.26	0.270046	0.783	0.595
1189	Frg1	0.63	0.174081	0.26	0.251145	0.783	0.581
1190	Lats2	0.63	0.264083	0.26	0.380991	0.739	0.527
1191	Armcx3	0.63	0.194416	0.26	0.280483	0.696	0.432
1192	Antxr2	0.63	0.327858	0.26	0.472998	0.565	0.324
1193	Rhbdd2	0.63	0.206368	0.26	0.297726	0.87	0.608
1194	Rpl15	0.63	0.202894	0.26	0.292715	0.739	0.622
1195	Usp4	0.63	0.360048	0.26	0.51944	0.913	0.865
1196	Nop58	0.63	0.303213	0.26	0.437444	0.87	0.595
1197	Arid5a	0.63	0.225197	0.26	0.32489	0.783	0.5
1198	Zyx	0.63	0.225842	0.26	0.325821	0.652	0.378
1199	Hdac1	0.63	0.199242	0.26	0.287445	0.739	0.473
1200	Efnb2	0.63	0.203746	0.26	0.293944	0.522	0.284
1201	Hgs	0.63	0.390867	0.26	0.563902	0.609	0.459
1202	Sec62	0.629	0.350197	0.258	0.505228	0.913	0.865
1203	Tdrd3	0.629	0.18713	0.258	0.269971	0.565	0.351
1204	Dhx29	0.629	0.403893	0.258	0.582695	0.478	0.243
1205	Daam1	0.629	0.367256	0.258	0.529839	0.783	0.622
1206	Usp25	0.629	0.245013	0.258	0.353479	0.87	0.716
1207	Nap1l4	0.629	0.30208	0.258	0.435809	0.783	0.581
1208	Ndnl2	0.629	0.27383	0.258	0.395053	0.522	0.324
1209	Usp6nl	0.629	0.232332	0.258	0.335184	0.739	0.541
1210	Dusp8	0.629	0.294481	0.258	0.424847	0.435	0.216
1211	Gpbp1l1	0.629	0.253249	0.258	0.365361	0.609	0.514
1212	Sgpl1	0.629	0.184414	0.258	0.266053	0.826	0.649
1213	Tdrp	0.628	0.371859	0.256	0.536479	0.609	0.405
1214	Gnai3	0.628	0.39047	0.256	0.563329	0.696	0.622
1215	Arhgef16	0.628	0.392679	0.256	0.566516	0.609	0.432
1216	Pdia4	0.628	0.379211	0.256	0.547086	0.913	0.892
1217	Ssu72	0.628	0.285631	0.256	0.412079	0.913	0.811
1218	Qdpr	0.628	0.374078	0.256	0.539681	0.783	0.595
1219	Zdhhc3	0.628	0.252116	0.256	0.363727	0.826	0.676
1220	Nsmf	0.628	0.308355	0.256	0.444863	0.783	0.595
1221	Zfp868	0.627	0.301775	0.254	0.435369	0.609	0.432
1222	Mcrs1	0.627	0.28374	0.254	0.40935	0.609	0.419
1223	Gde1	0.627	0.366564	0.254	0.52884	0.739	0.581
1224	Zbtb1	0.627	0.202378	0.254	0.291969	0.87	0.568
1225	Flii	0.627	0.571924	0.254	0.825112	0.696	0.554
1226	Ociad2	0.627	0.287903	0.254	0.415357	0.652	0.405
1227	Ptprg	0.627	0.319168	0.254	0.460462	0.565	0.311
1228	2023-09-09	0.627	0.190936	0.254	0.275462	0.957	0.878
1229	Mrpl9	0.627	0.34023	0.254	0.490848	0.609	0.419
1230	Pon2	0.626	0.397838	0.252	0.573959	0.957	0.811
1231	Bcap31	0.626	0.235582	0.252	0.339873	0.913	0.919
1232	Cmtm6	0.626	0.277642	0.252	0.400552	0.652	0.446
1233	9330151L19Rik	0.626	0.226959	0.252	0.327433	0.478	0.216
1234	Wdr36	0.626	0.319368	0.252	0.46075	0.609	0.419
1235	Slc37a1	0.626	0.251948	0.252	0.363484	0.348	0.095
1236	Susd6	0.626	0.313034	0.252	0.451612	0.652	0.514
1237	Ppp1r11	0.626	0.213033	0.252	0.307342	0.739	0.581
1238	Arhgap27	0.626	0.370255	0.252	0.534166	0.304	0.068
1239	Psmd5	0.626	0.232209	0.252	0.335007	0.87	0.595
1240	Abtb2	0.626	0.321579	0.252	0.463941	0.739	0.581
1241	Tmem184a	0.626	0.365237	0.252	0.526925	0.565	0.365
1242	Ccnh	0.626	0.297196	0.252	0.428764	0.565	0.338
1243	Slc12a4	0.626	0.286691	0.252	0.413608	0.826	0.689
1244	Erf	0.625	0.309737	0.25	0.446856	0.739	0.568
1245	Fam131c	0.625	0.217338	0.25	0.313553	0.261	0.014
1246	Ppp1r26	0.625	0.36745	0.25	0.530119	0.304	0.068
1247	Usp38	0.625	0.300042	0.25	0.432869	0.391	0.162
1248	Trak1	0.625	0.186317	0.25	0.268799	0.478	0.216
1249	Klf5	0.625	0.265106	0.25	0.382467	0.261	0.014
1250	Mdp1	0.625	0.250052	0.25	0.360748	0.652	0.486
1251	Lamb3	0.625	0.750956	0.25	1.0834	0.391	0.176
1252	Adipor1	0.625	0.256447	0.25	0.369974	0.957	0.919
1253	Chic2	0.625	0.191655	0.25	0.276499	0.609	0.378
1254	Zfp664	0.625	0.316624	0.25	0.456792	0.696	0.554
1255	Zgpat	0.625	0.315567	0.25	0.455267	0.783	0.649
1256	Pcbp4	0.625	0.393761	0.25	0.568077	0.696	0.541
1257	Cisd2	0.625	0.395989	0.25	0.571291	0.783	0.662
1258	Topors	0.625	0.653447	0.25	0.942725	0.522	0.365
1259	Prkx	0.625	0.557075	0.25	0.803689	0.565	0.365
1260	Ssna1	0.625	0.24105	0.25	0.347761	0.609	0.365
1261	Polr2l	0.625	0.232326	0.25	0.335175	0.565	0.405
1262	Mgat2	0.624	0.244143	0.248	0.352223	0.739	0.527
1263	Ippk	0.624	0.264381	0.248	0.381421	0.609	0.338
1264	Ispd	0.624	0.340226	0.248	0.490842	0.304	0.054
1265	Wash1	0.624	0.179273	0.248	0.258637	0.522	0.311
1266	Cog3	0.624	0.288172	0.248	0.415744	0.522	0.365
1267	Islr	0.624	0.312195	0.248	0.450403	0.261	0.014
1268	Uso1	0.624	0.173471	0.248	0.250266	0.696	0.446
1269	Eif4g2	0.624	0.222832	0.248	0.321479	1	0.986
1270	Disp1	0.624	0.263368	0.248	0.37996	0.609	0.365
1271	Cd2bp2	0.624	0.465141	0.248	0.671056	0.522	0.324
1272	Rabac1	0.624	0.200196	0.248	0.288822	1	0.919
1273	Dstyk	0.624	0.193325	0.248	0.278909	0.957	0.77
1274	Faap20	0.624	0.236698	0.248	0.341483	0.609	0.432
1275	Gstm2	0.623	0.364022	0.246	0.525172	0.696	0.541
1276	Slc27a4	0.623	0.237817	0.246	0.343097	0.652	0.405
1277	Iah1	0.623	0.246311	0.246	0.355352	0.435	0.23
1278	Pum3	0.623	0.225578	0.246	0.32544	0.609	0.419
1279	Cast	0.623	0.272357	0.246	0.392928	0.783	0.649
1280	Nfia	0.623	0.183983	0.246	0.265431	0.957	1
1281	Dync1h1	0.623	0.272654	0.246	0.393357	0.87	0.73
1282	Vangl1	0.623	0.346844	0.246	0.50039	0.783	0.649
1283	Il10rb	0.623	0.220992	0.246	0.318824	1	0.959
1284	Phf20	0.623	0.372829	0.246	0.537878	0.783	0.595
1285	Spty2d1	0.623	0.414255	0.246	0.597644	0.565	0.351
1286	Stk11	0.623	0.261965	0.246	0.377936	0.522	0.311
1287	Dusp5	0.623	0.349496	0.246	0.504217	0.304	0.068
1288	Tapbp	0.623	0.229941	0.246	0.331735	0.913	0.959
1289	Fxyd1	0.623	0.228965	0.246	0.330326	0.957	0.838
1290	Bend7	0.623	0.177213	0.246	0.255664	0.391	0.149
1291	Smim3	0.622	0.372028	0.244	0.536723	0.391	0.162
1292	Srsf7	0.622	0.302611	0.244	0.436576	0.652	0.459
1293	Ash2l	0.622	0.316977	0.244	0.457301	0.652	0.568
1294	Slc35c2	0.622	0.334826	0.244	0.483052	0.739	0.568
1295	Ccdc120	0.622	0.211218	0.244	0.304724	0.348	0.108
1296	Igf2bp2	0.622	0.345984	0.244	0.49915	0.739	0.568
1297	Laptm4a	0.622	0.188962	0.244	0.272615	0.913	0.973
1298	Sdf4	0.621	0.501148	0.242	0.723004	0.826	0.784
1299	Tars2	0.621	0.238853	0.242	0.344592	0.696	0.473
1300	Bud13	0.621	0.316629	0.242	0.456799	0.739	0.486
1301	Phb2	0.621	0.215718	0.242	0.311215	0.783	0.581
1302	Spcs2	0.621	0.213544	0.242	0.30808	0.957	0.946
1303	Wdr19	0.621	0.236996	0.242	0.341913	0.565	0.324
1304	Xrcc4	0.62	0.263372	0.24	0.379965	0.826	0.554
1305	Rnase1	0.62	0.863433	0.24	1.24567	0.913	0.73
1306	Tspan3	0.62	0.264086	0.24	0.380996	1	0.959
1307	Cux1	0.62	0.219332	0.24	0.316429	0.957	0.824
1308	Srebf1	0.62	0.406189	0.24	0.586006	0.783	0.716
1309	Ift122	0.62	0.54848	0.24	0.79129	0.522	0.351
1310	Hnrnpa3	0.62	0.339419	0.24	0.489678	0.739	0.527
1311	A430105I19Rik	0.62	0.278046	0.24	0.401135	0.348	0.122
1312	Rab3gap2	0.62	0.321925	0.24	0.46444	0.739	0.554
1313	Slc35f5	0.62	0.199197	0.24	0.28738	0.652	0.527
1314	Mybbp1a	0.62	0.284367	0.24	0.410254	0.609	0.378
1315	Kin	0.62	0.236112	0.24	0.340638	0.478	0.23
1316	Azin2	0.62	0.313505	0.24	0.452293	0.435	0.243
1317	Snrpd2	0.619	0.199792	0.238	0.288239	0.652	0.486
1318	Krcc1	0.619	0.21338	0.238	0.307842	0.652	0.473
1319	Snta1	0.619	0.257994	0.238	0.372207	0.652	0.446
1320	Scaf8	0.619	0.497491	0.238	0.717728	0.522	0.405
1321	Nip7	0.619	0.186097	0.238	0.268481	0.696	0.459
1322	Tbk1	0.619	0.290366	0.238	0.418909	0.522	0.284
1323	Kif3b	0.619	0.337562	0.238	0.487	0.478	0.311
1324	Fam132a	0.619	0.333203	0.238	0.48071	0.391	0.216
1325	Psmd11	0.619	0.291757	0.238	0.420917	0.957	0.811
1326	Commd1	0.619	0.203894	0.238	0.294157	0.739	0.541
1327	Dnah11	0.619	0.260696	0.238	0.376105	0.261	0.027
1328	Arf4	0.619	0.264473	0.238	0.381553	0.826	0.716
1329	2010300C02Rik	0.619	0.286257	0.238	0.412981	0.478	0.257
1330	Fam174b	0.619	0.375366	0.238	0.541539	0.826	0.676
1331	Zfp553	0.619	0.265455	0.238	0.38297	0.522	0.324
1332	Hs6st1	0.619	0.234547	0.238	0.33838	0.609	0.378
1333	Ube2g2	0.618	0.465221	0.236	0.671172	0.652	0.554
1334	Kdm4c	0.618	0.446413	0.236	0.644037	0.565	0.365
1335	Arfgap3	0.618	0.437035	0.236	0.630509	0.522	0.338
1336	Mpp5	0.618	0.264138	0.236	0.38107	0.652	0.419
1337	BC021891	0.618	0.192024	0.236	0.277033	0.391	0.162
1338	Sar1a	0.618	0.260148	0.236	0.375315	0.913	0.716
1339	Impdh2	0.618	0.285581	0.236	0.412006	0.391	0.176
1340	Etf1	0.618	0.386948	0.236	0.558248	0.522	0.338
1341	Sema6a	0.618	0.264579	0.236	0.381707	0.652	0.392
1342	Zswim1	0.618	0.187105	0.236	0.269935	0.522	0.27
1343	Ica1	0.618	0.277542	0.236	0.400408	0.522	0.338
1344	Exosc10	0.618	0.298733	0.236	0.430981	0.565	0.351
1345	Setd3	0.618	0.333161	0.236	0.48065	0.87	0.811
1346	Obsl1	0.618	0.36562	0.236	0.527478	0.391	0.176
1347	Pkn2	0.618	0.234296	0.236	0.338018	0.913	0.824
1348	Pja1	0.618	0.432459	0.236	0.623906	0.739	0.622
1349	Vwa7	0.617	0.399429	0.234	0.576254	0.304	0.095
1350	Fam160a1	0.617	0.296983	0.234	0.428457	0.478	0.297
1351	Ifit2	0.617	0.280887	0.234	0.405234	0.304	0.081
1352	Cpq	0.617	0.247117	0.234	0.356515	0.87	0.662
1353	Esyt2	0.617	0.223816	0.234	0.322899	0.522	0.365
1354	Senp2	0.617	0.348541	0.234	0.502839	0.783	0.676
1355	Copz1	0.617	0.412739	0.234	0.595457	0.739	0.622
1356	Oxa1l	0.617	0.257582	0.234	0.371612	0.435	0.23
1357	Cltc	0.617	0.206663	0.234	0.298151	0.957	0.932
1358	Gorasp2	0.617	0.309748	0.234	0.446872	0.87	0.649
1359	Serpina3n	0.617	0.275441	0.234	0.397377	0.348	0.122
1360	Smarca1	0.617	0.425013	0.234	0.613163	0.304	0.095
1361	Slc25a11	0.616	0.259787	0.232	0.374794	0.739	0.649
1362	Lrrc28	0.616	0.298272	0.232	0.430315	0.565	0.405
1363	Supt7l	0.616	0.249582	0.232	0.360071	0.783	0.568
1364	Vars	0.616	0.68191	0.232	0.983788	0.478	0.311
1365	Erp29	0.616	0.33921	0.232	0.489376	0.957	0.77
1366	Brix1	0.616	0.353516	0.232	0.510015	0.652	0.459
1367	Cog4	0.616	0.315899	0.232	0.455745	0.696	0.486
1368	Epha1	0.616	0.313573	0.232	0.45239	0.304	0.081
1369	Rpl41	0.616	0.185326	0.232	0.267369	1	0.905
1370	Txndc5	0.616	0.24491	0.232	0.35333	0.826	0.676
1371	Ehd2	0.616	0.274813	0.232	0.396471	0.304	0.081
1372	Glis2	0.616	0.190877	0.232	0.275378	0.478	0.284
1373	Stat3	0.615	0.206921	0.23	0.298524	0.87	0.77
1374	Pls3	0.615	0.38233	0.23	0.551586	0.652	0.514
1375	Brms1l	0.615	0.286826	0.23	0.413802	0.478	0.27
1376	Pafah1b2	0.615	0.263799	0.23	0.380582	0.783	0.676
1377	Tnks	0.615	0.348175	0.23	0.50231	0.435	0.27
1378	Golga5	0.615	0.218124	0.23	0.314687	0.696	0.5
1379	Zcchc11	0.615	0.228222	0.23	0.329255	0.304	0.081
1380	Gnptab	0.615	0.261743	0.23	0.377615	0.609	0.419
1381	Ap1s3	0.615	0.424741	0.23	0.612772	0.783	0.581
1382	Aldh3a2	0.615	0.25435	0.23	0.36695	0.565	0.405
1383	Tmem208	0.615	0.282738	0.23	0.407905	0.783	0.676
1384	Srgap1	0.615	0.22228	0.23	0.320682	0.348	0.135
1385	Ppa2	0.615	0.248383	0.23	0.358341	0.696	0.541
1386	Npm1	0.615	0.272013	0.23	0.392432	0.652	0.527
1387	Dnajb12	0.615	0.324073	0.23	0.467539	0.565	0.419
1388	Kctd8	0.615	0.367555	0.23	0.53027	0.304	0.095
1389	Siae	0.615	0.295268	0.23	0.425981	0.652	0.459
1390	Smg5	0.614	0.275862	0.228	0.397985	0.783	0.608
1391	Trnt1	0.614	0.438502	0.228	0.632625	0.522	0.365
1392	Armcx6	0.614	0.468489	0.228	0.675887	0.261	0.041
1393	Samd9l	0.614	0.173669	0.228	0.250551	0.478	0.257
1394	Gdap2	0.614	0.352136	0.228	0.508025	0.522	0.338
1395	Utp14a	0.614	0.226275	0.228	0.326445	0.783	0.514
1396	Gatsl2	0.614	0.393414	0.228	0.567576	0.696	0.392
1397	Dus2	0.614	0.318527	0.228	0.459537	0.522	0.311
1398	Ogn	0.613	0.173289	0.226	0.250003	0.391	0.189
1399	Clic5	0.613	0.302931	0.226	0.437037	0.435	0.284
1400	Tmem117	0.613	0.258953	0.226	0.373591	0.696	0.568
1401	Hsbp1	0.613	0.255743	0.226	0.368959	0.87	0.784
1402	Ccdc64b	0.613	0.287342	0.226	0.414547	0.304	0.068
1403	Ybx1	0.613	0.369363	0.226	0.532878	0.478	0.297
1404	Zdhhc2	0.613	0.257	0.226	0.370773	0.478	0.351
1405	Gtf2h3	0.613	0.192247	0.226	0.277354	0.565	0.378
1406	Repin1	0.613	0.372569	0.226	0.537503	0.565	0.365
1407	Bnip2	0.613	0.237301	0.226	0.342354	0.739	0.568
1408	Srd5a1	0.613	0.217516	0.226	0.313809	0.391	0.189
1409	Srsf2	0.613	0.184837	0.226	0.266664	0.913	0.743
1410	Pdia3	0.613	0.206237	0.226	0.297537	1	0.892
1411	BC029214	0.613	0.20648	0.226	0.297888	0.652	0.568
1412	Smim7	0.613	0.35599	0.226	0.513585	0.826	0.622
1413	Nacc2	0.612	0.32223	0.224	0.464879	0.913	0.811
1414	Dis3	0.612	0.178903	0.224	0.258102	0.348	0.122
1415	Mbp	0.612	0.29125	0.224	0.420185	0.696	0.554
1416	Eri3	0.612	0.244671	0.224	0.352986	0.826	0.676
1417	Ccnd3	0.612	0.216088	0.224	0.31175	0.913	0.892
1418	Pik3cb	0.612	0.33739	0.224	0.486751	0.522	0.324
1419	Psma1	0.612	0.313411	0.224	0.452157	0.826	0.676
1420	Ctcf	0.612	0.33891	0.224	0.488943	0.478	0.324
1421	Prcp	0.612	0.249139	0.224	0.359432	0.652	0.432
1422	Zbtb48	0.612	0.356232	0.224	0.513933	0.304	0.095
1423	Dach2	0.612	0.322104	0.224	0.464697	0.435	0.243
1424	Cdcp1	0.612	0.45444	0.224	0.655618	0.348	0.162
1425	Cfap43	0.612	0.243299	0.224	0.351007	0.348	0.135
1426	Iqck	0.612	0.272773	0.224	0.393528	0.478	0.257
1427	Eef1d	0.612	0.245122	0.224	0.353636	0.652	0.514
1428	Creb5	0.611	0.229317	0.222	0.330834	0.435	0.23
1429	Ppp1r2	0.611	0.281882	0.222	0.406669	0.783	0.595
1430	Gal3st3	0.611	0.213574	0.222	0.308122	0.609	0.527
1431	Ddb1	0.611	0.508749	0.222	0.733969	0.87	0.851
1432	Plekhn1	0.611	0.246448	0.222	0.35555	0.304	0.108
1433	Stk16	0.611	0.293208	0.222	0.42301	0.783	0.608
1434	Herc2	0.611	0.29191	0.222	0.421137	0.696	0.5
1435	Kdm6a	0.611	0.220386	0.222	0.31795	0.565	0.324
1436	P4hb	0.611	0.325928	0.222	0.470215	0.957	0.959
1437	Tcf3	0.61	0.239126	0.22	0.344985	0.609	0.459
1438	Inpp5e	0.61	0.36505	0.22	0.526656	0.739	0.5
1439	Phactr2	0.61	0.465995	0.22	0.672288	0.783	0.73
1440	Ehd1	0.61	0.195427	0.22	0.281941	0.391	0.189
1441	Hdgf	0.61	0.2672	0.22	0.385488	0.609	0.473
1442	Clptm1l	0.61	0.558959	0.22	0.806407	0.739	0.662
1443	4931406C07Rik	0.61	0.382581	0.22	0.551947	0.696	0.595
1444	Svil	0.61	0.297888	0.22	0.429762	0.609	0.432
1445	Ap2b1	0.61	0.265866	0.22	0.383563	0.913	0.824
1446	Keap1	0.61	0.311237	0.22	0.44902	0.783	0.608
1447	Prdx2	0.61	0.27745	0.22	0.400276	1	0.919
1448	Gmps	0.61	0.460525	0.22	0.664397	0.783	0.689
1449	Rela	0.61	0.17597	0.22	0.253871	0.826	0.649
1450	Kars	0.609	0.352863	0.218	0.509073	0.739	0.568
1451	A130051J06Rik	0.609	0.234255	0.218	0.337959	0.739	0.514
1452	Pggt1b	0.609	0.201836	0.218	0.291187	0.522	0.338
1453	Gm10557	0.609	0.177405	0.218	0.255942	0.739	0.527
1454	Phlda3	0.609	0.425749	0.218	0.614226	0.348	0.162
1455	Atp6v1b2	0.609	0.330537	0.218	0.476863	0.913	0.716
1456	Raf1	0.609	0.244169	0.218	0.352261	0.87	0.716
1457	Trip12	0.609	0.196238	0.218	0.283112	0.87	0.595
1458	Pithd1	0.609	0.1879	0.218	0.271083	0.783	0.595
1459	Msi1	0.609	0.252556	0.218	0.364361	0.652	0.5
1460	Rfc5	0.609	0.190013	0.218	0.274131	0.478	0.297
1461	Cyp2s1	0.609	0.661149	0.218	0.953836	0.304	0.122
1462	Hprt	0.609	0.312532	0.218	0.450888	0.522	0.405
1463	Dusp16	0.609	0.310486	0.218	0.447936	0.652	0.527
1464	Wdr5	0.609	0.178417	0.218	0.257401	0.522	0.324
1465	Ttc9c	0.609	0.321203	0.218	0.463398	0.652	0.554
1466	Plekhb1	0.609	0.199521	0.218	0.287848	1	0.986
1467	Zfp281	0.609	0.209118	0.218	0.301693	0.391	0.176
1468	Mrps18a	0.609	0.174199	0.218	0.251316	0.739	0.595
1469	Tmco3	0.608	0.234292	0.216	0.338012	0.565	0.392
1470	Adcy6	0.608	0.318013	0.216	0.458795	0.652	0.459
1471	Pdgfd	0.608	0.196592	0.216	0.283623	0.304	0.095
1472	Agbl1	0.608	0.354254	0.216	0.511081	0.261	0.054
1473	Nr1d2	0.608	0.264752	0.216	0.381956	0.826	0.743
1474	Golph3l	0.608	0.182411	0.216	0.263164	0.435	0.23
1475	Chpf	0.608	0.470007	0.216	0.678077	0.783	0.608
1476	Plod3	0.608	0.345781	0.216	0.498856	0.565	0.419
1477	Pxdc1	0.608	0.388148	0.216	0.559979	0.304	0.095
1478	4930427A07Rik	0.608	0.175785	0.216	0.253604	0.304	0.095
1479	Patz1	0.608	0.228332	0.216	0.329413	0.609	0.473
1480	1810030O07Rik	0.607	0.369049	0.214	0.532426	0.652	0.568
1481	Snapc5	0.607	0.227466	0.214	0.328164	0.478	0.338
1482	Cfl2	0.607	0.191456	0.214	0.276212	0.696	0.473
1483	Ppp2r5d	0.607	0.392033	0.214	0.565584	0.696	0.527
1484	Pak1	0.607	0.356852	0.214	0.514829	0.652	0.541
1485	Med11	0.607	0.205316	0.214	0.296208	0.348	0.162
1486	Gstk1	0.607	0.19724	0.214	0.284556	0.565	0.351
1487	Ube2e3	0.607	0.204014	0.214	0.294329	0.913	0.676
1488	Sgms2	0.607	0.178954	0.214	0.258175	0.304	0.108
1489	Man2a1	0.607	0.534103	0.214	0.770548	0.522	0.446
1490	4430402I18Rik	0.607	0.204029	0.214	0.294352	0.435	0.203
1491	Acad8	0.607	0.286378	0.214	0.413156	0.609	0.459
1492	Dnajc25	0.607	0.281003	0.214	0.405401	0.696	0.5
1493	Fmn1	0.607	0.237797	0.214	0.343069	0.957	0.892
1494	Gpr160	0.606	0.231912	0.212	0.334578	0.304	0.108
1495	Pno1	0.606	0.267669	0.212	0.386165	0.391	0.23
1496	Ctdsp2	0.606	0.322152	0.212	0.464768	0.609	0.432
1497	Mob2	0.606	0.232657	0.212	0.335652	0.565	0.392
1498	Scyl1	0.606	0.351524	0.212	0.507142	0.826	0.662
1499	Jrkl	0.606	0.237777	0.212	0.34304	0.348	0.162
1500	Rsg1	0.606	0.285512	0.212	0.411907	0.391	0.23
1501	Kdr	0.606	0.611572	0.212	0.882312	0.391	0.216
1502	Ddx39b	0.606	0.281473	0.212	0.406079	0.913	0.716
1503	Acsl1	0.606	0.36643	0.212	0.528647	0.87	0.703
1504	Ift172	0.606	0.348892	0.212	0.503345	0.391	0.189
1505	Smarca5	0.606	0.218619	0.212	0.315401	0.913	0.635
1506	Wscd2	0.606	0.211837	0.212	0.305616	0.435	0.257
1507	Pcdh1	0.606	0.402432	0.212	0.580587	0.478	0.311
1508	Lemd1	0.606	0.305087	0.212	0.440147	0.478	0.324
1509	Cct5	0.606	0.206933	0.212	0.298542	0.826	0.743
1510	Afap1	0.605	0.256208	0.21	0.36963	0.783	0.743
1511	Pcnp	0.605	0.373637	0.21	0.539044	0.913	0.919
1512	Sqle	0.605	0.536514	0.21	0.774026	0.652	0.527
1513	Taok1	0.605	0.253085	0.21	0.365124	0.652	0.527
1514	Prmt6	0.605	0.269929	0.21	0.389425	0.304	0.108
1515	Fam50a	0.605	0.232562	0.21	0.335515	0.609	0.473
1516	Gpr108	0.605	0.243587	0.21	0.351422	0.783	0.689
1517	Cpsf1	0.605	0.281977	0.21	0.406806	0.739	0.581
1518	Hbp1	0.605	0.229573	0.21	0.331204	0.87	0.743
1519	Hace1	0.605	0.299672	0.21	0.432335	0.739	0.541
1520	Ywhab	0.605	0.264511	0.21	0.381608	0.957	0.959
1521	Pes1	0.605	0.332138	0.21	0.479174	0.609	0.459
1522	Srcap	0.605	0.212415	0.21	0.306451	0.87	0.743
1523	Tmem123	0.605	0.206944	0.21	0.298557	0.522	0.392
1524	Ptp4a1	0.605	0.459795	0.21	0.663344	0.522	0.514
1525	Ercc5	0.605	0.277524	0.21	0.400383	0.435	0.243
1526	Rhbdf2	0.605	0.455011	0.21	0.656442	0.435	0.216
1527	Nhp2	0.605	0.17779	0.21	0.256496	0.391	0.189
1528	Pus7	0.605	0.242368	0.21	0.349663	0.478	0.311
1529	Yipf2	0.604	0.376907	0.208	0.543762	0.652	0.514
1530	Nudcd1	0.604	0.210415	0.208	0.303565	0.435	0.243
1531	Arhgap1	0.604	0.456347	0.208	0.65837	0.696	0.676
1532	Sh3bp4	0.604	0.250874	0.208	0.361934	0.478	0.297
1533	Psmb6	0.604	0.237075	0.208	0.342026	0.957	0.932
1534	Ptprs	0.604	0.518614	0.208	0.748201	0.826	0.716
1535	Trmt1	0.604	0.389572	0.208	0.562034	0.609	0.419
1536	Nxt1	0.604	0.216098	0.208	0.311764	0.391	0.23
1537	Ggh	0.603	0.291954	0.206	0.421201	0.565	0.5
1538	Efnb1	0.603	0.27908	0.206	0.402627	0.304	0.108
1539	Hif1an	0.603	0.376458	0.206	0.543115	0.565	0.351
1540	Zc2hc1a	0.603	0.24141	0.206	0.348281	0.522	0.311
1541	Tulp2	0.603	0.206877	0.206	0.29846	0.217	0.014
1542	1810055G02Rik	0.603	0.206146	0.206	0.297406	0.435	0.27
1543	Ranbp9	0.603	0.278888	0.206	0.40235	0.304	0.095
1544	D15Ertd621e	0.603	0.205904	0.206	0.297056	0.565	0.351
1545	Crtap	0.603	0.181983	0.206	0.262547	0.522	0.297
1546	Spop	0.603	0.210641	0.206	0.303891	0.957	0.716
1547	Traf6	0.603	0.379156	0.206	0.547006	0.739	0.568
1548	Mphosph8	0.603	0.18861	0.206	0.272106	0.609	0.392
1549	Zscan21	0.603	0.230901	0.206	0.333119	0.522	0.338
1550	Tmem120a	0.603	0.214508	0.206	0.30947	0.522	0.338
1551	Rbm8a	0.603	0.174638	0.206	0.251949	0.652	0.486
1552	Copb2	0.603	0.364763	0.206	0.526242	0.652	0.541
1553	Ccdc47	0.603	0.174223	0.206	0.25135	0.913	0.824
1554	Ifngr1	0.603	0.252096	0.206	0.363697	0.609	0.473
1555	Sec23ip	0.603	0.266406	0.206	0.384343	0.652	0.541
1556	Kdm5c	0.603	0.293434	0.206	0.423335	0.696	0.568
1557	Ermp1	0.603	0.376746	0.206	0.54353	0.913	0.797
1558	Zfp24	0.603	0.21978	0.206	0.317075	0.783	0.608
1559	Chmp3	0.603	0.393466	0.206	0.567651	0.913	0.878
1560	Rnf6	0.603	0.285706	0.206	0.412186	0.522	0.365
1561	Gfm2	0.603	0.189993	0.206	0.274103	0.739	0.459
1562	Vrk3	0.603	0.372284	0.206	0.537093	0.696	0.459
1563	Urgcp	0.603	0.253751	0.206	0.366086	0.696	0.486
1564	Asb13	0.602	0.200317	0.204	0.288997	0.565	0.378
1565	Xiap	0.602	0.262969	0.204	0.379384	0.826	0.595
1566	Mlst8	0.602	0.509702	0.204	0.735345	0.478	0.27
1567	1110059E24Rik	0.602	0.19866	0.204	0.286605	0.348	0.162
1568	Stk40	0.602	0.275537	0.204	0.397515	0.391	0.176
1569	Dusp10	0.602	0.260583	0.204	0.375942	0.435	0.216
1570	Fam184b	0.602	0.290701	0.204	0.419393	0.391	0.216
1571	Aldh18a1	0.602	0.185859	0.204	0.268138	0.304	0.108
1572	Nup214	0.602	0.235809	0.204	0.340201	0.87	0.73
1573	Vmp1	0.602	0.187632	0.204	0.270696	0.957	0.946
1574	Rsl1d1	0.602	0.421311	0.204	0.607823	0.739	0.541
1575	Sphk1	0.602	0.298904	0.204	0.431228	0.478	0.311
1576	Stx6	0.602	0.224148	0.204	0.323378	0.696	0.459
1577	Cars	0.601	0.294664	0.202	0.42511	0.652	0.554
1578	Cblc	0.601	0.257267	0.202	0.371157	0.304	0.108
1579	Leprotl1	0.601	0.185716	0.202	0.267931	0.609	0.419
1580	Rbm25	0.601	0.421609	0.202	0.608254	0.957	0.905
1581	Asb6	0.601	0.226215	0.202	0.326359	0.652	0.5
1582	Mettl18	0.601	0.249726	0.202	0.360279	0.261	0.068
1583	Ddi2	0.601	0.241077	0.202	0.3478	0.609	0.5
1584	Pygl	0.601	0.30394	0.202	0.438493	0.391	0.189
1585	Ap1s1	0.601	0.294427	0.202	0.424768	0.696	0.622
1586	Gstcd	0.601	0.292001	0.202	0.421268	0.304	0.108
1587	Abcb4	0.6	0.28457	0.2	0.410548	0.435	0.27
1588	Uchl3	0.6	0.230908	0.2	0.33313	0.609	0.392
1589	Nr4a1	0.6	0.470077	0.2	0.678178	0.261	0.068
1590	Kdm3b	0.6	0.357441	0.2	0.515679	0.478	0.297
1591	Tmed3	0.6	0.235594	0.2	0.33989	0.783	0.743
1592	Rps27	0.6	0.181441	0.2	0.261764	0.696	0.486
1593	Strip1	0.6	0.251464	0.2	0.362786	0.739	0.527
1594	Zfp512b	0.6	0.210821	0.2	0.304151	0.652	0.446
1595	Trp53	0.6	0.290285	0.2	0.418793	0.391	0.243
1596	Fermt1	0.6	0.227853	0.2	0.328722	0.391	0.203
1597	Fitm2	0.6	0.357511	0.2	0.51578	0.87	0.608
1598	Zfp523	0.6	0.439427	0.2	0.633959	0.565	0.405
1599	A830080D01Rik	0.6	0.304756	0.2	0.439669	0.348	0.162
1600	Coasy	0.6	0.190818	0.2	0.275292	0.522	0.297
1601	Pkd2	0.6	0.262994	0.2	0.379421	0.609	0.419
1602	Gm37288	0.6	0.26558	0.2	0.383151	0.261	0.081
1603	Thra	0.599	0.246777	0.198	0.356024	0.739	0.568
1604	Cep170b	0.599	0.185516	0.198	0.267644	0.522	0.351
1605	Acp2	0.599	0.251256	0.198	0.362486	0.696	0.527
1606	Farp1	0.599	0.176851	0.198	0.255142	0.565	0.419
1607	Iars2	0.599	0.303976	0.198	0.438545	0.609	0.486
1608	Acadsb	0.599	0.423032	0.198	0.610307	0.826	0.811
1609	Med28	0.599	0.235802	0.198	0.340191	0.87	0.824
1610	Carkd	0.599	0.349847	0.198	0.504723	0.739	0.622
1611	Trappc1	0.599	0.26781	0.198	0.386368	0.652	0.5
1612	Rhot1	0.599	0.177402	0.198	0.255937	0.87	0.662
1613	Zfp235	0.599	0.242542	0.198	0.349914	0.522	0.351
1614	Anxa4	0.599	0.173337	0.198	0.250072	0.913	0.878
1615	Mansc1	0.599	0.411335	0.198	0.593431	0.478	0.311
1616	Tgfb1	0.599	0.179144	0.198	0.25845	0.522	0.378
1617	Tmf1	0.599	0.58018	0.198	0.837023	0.87	0.838
1618	Tmem167b	0.599	0.228939	0.198	0.330289	0.652	0.5
1619	2310033P09Rik	0.599	0.207848	0.198	0.299862	0.391	0.23
1620	Shfm1	0.599	0.238045	0.198	0.343427	0.913	0.784
1621	Ankrd6	0.599	0.284793	0.198	0.41087	0.391	0.216
1622	Erlin1	0.598	0.352518	0.196	0.508576	0.348	0.149
1623	Ptch1	0.598	0.259193	0.196	0.373937	0.391	0.203
1624	Dctn2	0.598	0.174435	0.196	0.251657	0.913	0.757
1625	Cyp4v3	0.598	0.411411	0.196	0.593541	0.696	0.581
1626	Nrd1	0.598	0.310917	0.196	0.448558	0.87	0.743
1627	Cnppd1	0.598	0.338298	0.196	0.488061	0.783	0.635
1628	Pam	0.598	0.540961	0.196	0.780442	0.783	0.73
1629	Dnajc5	0.598	0.234331	0.196	0.338069	0.739	0.581
1630	Pde4b	0.598	0.344044	0.196	0.49635	0.609	0.486
1631	Plekhf2	0.598	0.25035	0.196	0.361178	0.522	0.392
1632	Glce	0.598	0.311473	0.196	0.44936	0.348	0.176
1633	Fam60a	0.598	0.178354	0.196	0.25731	0.522	0.338
1634	Ash1l	0.598	0.371102	0.196	0.535387	0.739	0.622
1635	Mettl13	0.598	0.230856	0.196	0.333055	0.609	0.419
1636	Il6st	0.598	0.30567	0.196	0.440988	0.913	0.892
1637	Ric1	0.598	0.288375	0.196	0.416037	0.739	0.649
1638	Dpy19l3	0.598	0.227018	0.196	0.327518	0.609	0.419
1639	Nxn	0.598	0.277309	0.196	0.400072	0.261	0.068
1640	D630039A03Rik	0.598	0.21629	0.196	0.312041	0.478	0.311
1641	Cep19	0.598	0.242108	0.196	0.349288	0.478	0.311
1642	Btaf1	0.598	0.570182	0.196	0.822599	0.391	0.216
1643	Gcdh	0.598	0.228175	0.196	0.329186	0.522	0.311
1644	Smtn	0.598	0.368876	0.196	0.532175	0.522	0.351
1645	Wasf2	0.598	0.236623	0.196	0.341375	0.913	0.878
1646	Txndc17	0.597	0.194043	0.194	0.279945	0.783	0.635
1647	Mfap3l	0.597	0.261132	0.194	0.376734	0.522	0.311
1648	Ttc9	0.597	0.568621	0.194	0.820346	0.261	0.081
1649	Rnh1	0.597	0.352051	0.194	0.507902	0.739	0.608
1650	Rabgef1	0.597	0.254643	0.194	0.367373	0.783	0.703
1651	Nhlrc3	0.596	0.208039	0.192	0.300138	0.522	0.297
1652	Jazf1	0.596	0.274304	0.192	0.395736	0.217	0.027
1653	Msantd4	0.596	0.351364	0.192	0.506912	0.435	0.27
1654	Eif4b	0.596	0.368884	0.192	0.532187	0.478	0.311
1655	Cxxc5	0.596	0.188328	0.192	0.271699	0.696	0.486
1656	Mon2	0.596	0.214641	0.192	0.309662	0.391	0.216
1657	Fkbp4	0.596	0.235213	0.192	0.339341	0.826	0.73
1658	Alkbh4	0.596	0.243283	0.192	0.350983	0.304	0.122
1659	Mettl9	0.596	0.260092	0.192	0.375234	0.783	0.622
1660	Tmed7	0.596	0.249287	0.192	0.359646	0.783	0.757
1661	Rnf13	0.596	0.251404	0.192	0.3627	0.87	0.851
1662	Gprasp1	0.596	0.321646	0.192	0.464037	0.696	0.486
1663	Plin2	0.596	0.228151	0.192	0.329152	0.478	0.297
1664	Dnajb6	0.596	0.229762	0.192	0.331477	0.87	0.811
1665	Psmc2	0.596	0.194675	0.192	0.280857	0.87	0.838
1666	Parp8	0.595	0.477691	0.19	0.689163	0.391	0.216
1667	Rab5a	0.595	0.179111	0.19	0.258403	0.783	0.73
1668	Gtf2f2	0.595	0.357546	0.19	0.51583	0.391	0.27
1669	Copb1	0.595	0.339241	0.19	0.489422	0.783	0.622
1670	Nos1ap	0.595	0.433198	0.19	0.624972	0.391	0.257
1671	Adamtsl4	0.595	0.353419	0.19	0.509875	0.609	0.405
1672	Suclg2	0.595	0.234282	0.19	0.337998	0.609	0.527
1673	Rer1	0.595	0.194722	0.19	0.280924	0.739	0.784
1674	Naa10	0.595	0.263111	0.19	0.379589	0.391	0.23
1675	Tspan4	0.595	0.175103	0.19	0.25262	0.565	0.365
1676	Hist3h2a	0.594	0.300742	0.188	0.433878	0.522	0.378
1677	Mlh3	0.594	0.197405	0.188	0.284795	0.391	0.189
1678	Oaz2	0.594	0.264816	0.188	0.382048	0.696	0.581
1679	Arhgap12	0.594	0.304555	0.188	0.43938	0.696	0.486
1680	Itpkc	0.594	0.346345	0.188	0.499671	0.348	0.176
1681	Rfwd2	0.594	0.365979	0.188	0.527996	0.652	0.392
1682	Sumo2	0.594	0.248661	0.188	0.358742	1	0.959
1683	Pcf11	0.594	0.446813	0.188	0.644615	0.522	0.419
1684	Atraid	0.594	0.200591	0.188	0.289392	0.609	0.486
1685	Gsk3b	0.594	0.259346	0.188	0.374157	0.913	0.878
1686	Lrrc51	0.594	0.261265	0.188	0.376926	0.304	0.135
1687	Hspa4	0.594	0.271796	0.188	0.392118	0.739	0.649
1688	Golgb1	0.593	0.342805	0.186	0.494564	0.913	0.824
1689	Fdx1l	0.593	0.181912	0.186	0.262443	0.348	0.203
1690	Gltscr1	0.593	0.517655	0.186	0.746818	0.478	0.351
1691	Qrich1	0.593	0.306994	0.186	0.442898	0.696	0.608
1692	Ttll10	0.593	0.389216	0.186	0.56152	0.391	0.27
1693	Actr1b	0.593	0.236384	0.186	0.34103	0.826	0.73
1694	Psmc5	0.593	0.173901	0.186	0.250886	0.783	0.784
1695	Gltp	0.593	0.202623	0.186	0.292324	0.652	0.486
1696	Uri1	0.593	0.261714	0.186	0.377574	0.609	0.432
1697	Akap9	0.593	0.343931	0.186	0.496188	0.87	0.932
1698	Zdhhc9	0.593	0.351675	0.186	0.50736	0.565	0.405
1699	Pnrc2	0.593	0.218775	0.186	0.315625	0.609	0.419
1700	Idh1	0.593	0.496251	0.186	0.715939	0.522	0.419
1701	Smarce1	0.593	0.199686	0.186	0.288086	0.565	0.432
1702	Gm28062	0.593	0.309693	0.186	0.446792	0.826	0.824
1703	Pomgnt2	0.592	0.272537	0.184	0.393187	0.522	0.378
1704	Fam192a	0.592	0.270096	0.184	0.389666	0.478	0.365
1705	Nr2c2ap	0.592	0.201411	0.184	0.290574	0.391	0.243
1706	Borcs6	0.592	0.195392	0.184	0.281892	0.478	0.324
1707	Pld2	0.592	0.240557	0.184	0.34705	0.522	0.378
1708	Uchl5	0.592	0.197128	0.184	0.284395	0.739	0.581
1709	Ipo4	0.592	0.366379	0.184	0.528572	0.652	0.568
1710	Pex6	0.592	0.291056	0.184	0.419905	0.696	0.568
1711	Xpnpep1	0.592	0.197143	0.184	0.284418	0.913	0.838
1712	Eps8l1	0.592	0.328979	0.184	0.474617	0.391	0.243
1713	Zfp426	0.592	0.190816	0.184	0.275289	0.565	0.432
1714	Nelfcd	0.592	0.281699	0.184	0.406406	0.522	0.351
1715	Ttll12	0.592	0.208246	0.184	0.300436	0.304	0.122
1716	Bbs4	0.591	0.206209	0.182	0.297497	0.435	0.27
1717	Isl2	0.591	0.336711	0.182	0.485771	0.217	0.041
1718	Cab39	0.591	0.409525	0.182	0.59082	0.391	0.23
1719	2610020H08Rik	0.591	0.349909	0.182	0.504812	0.565	0.378
1720	Pgs1	0.591	0.251117	0.182	0.362286	0.522	0.338
1721	Caprin1	0.591	0.382857	0.182	0.552346	0.739	0.73
1722	Slc16a2	0.591	0.217208	0.182	0.313364	0.217	0.041
1723	Aasdh	0.591	0.239232	0.182	0.34514	0.435	0.257
1724	Camta1	0.591	0.426232	0.182	0.614923	0.609	0.514
1725	3110082I17Rik	0.591	0.221581	0.182	0.319674	0.348	0.189
1726	Gm16432	0.591	0.261402	0.182	0.377124	0.348	0.203
1727	Fam110b	0.591	0.433728	0.182	0.625738	0.522	0.392
1728	Rp2	0.59	0.208624	0.18	0.30098	0.391	0.203
1729	Casp8ap2	0.59	0.422334	0.18	0.6093	0.391	0.27
1730	Gm9958	0.59	0.293257	0.18	0.42308	0.304	0.135
1731	Taf1b	0.59	0.193025	0.18	0.278477	0.652	0.432
1732	Lrp10	0.59	0.286216	0.18	0.412923	1	0.946
1733	Dnmbp	0.59	0.187337	0.18	0.27027	0.435	0.297
1734	Dcaf10	0.59	0.39061	0.18	0.563531	0.478	0.324
1735	Rps3	0.59	0.258091	0.18	0.372346	0.783	0.757
1736	Ep300	0.59	0.439638	0.18	0.634264	0.826	0.811
1737	Irx2	0.59	0.236336	0.18	0.340961	0.217	0.041
1738	Eef1g	0.59	0.203463	0.18	0.293534	0.565	0.446
1739	Pls1	0.59	0.194321	0.18	0.280346	0.522	0.446
1740	Camsap3	0.59	0.242957	0.18	0.350512	0.565	0.419
1741	Wrnip1	0.59	0.323743	0.18	0.467062	0.652	0.568
1742	Capza2	0.59	0.40921	0.18	0.590366	0.783	0.784
1743	Plxnb2	0.589	0.208199	0.178	0.300368	0.87	0.851
1744	Scn7a	0.589	0.264311	0.178	0.38132	0.217	0.041
1745	Mid2	0.589	0.269547	0.178	0.388875	0.261	0.081
1746	Plxna3	0.589	0.348446	0.178	0.502702	0.304	0.135
1747	Sf3b2	0.589	0.193167	0.178	0.278681	0.783	0.784
1748	Snx4	0.589	0.244565	0.178	0.352833	0.609	0.5
1749	Bloc1s5	0.589	0.283475	0.178	0.408968	0.391	0.23
1750	Fam171a2	0.589	0.287082	0.178	0.414171	0.217	0.041
1751	Arpin	0.589	0.32331	0.178	0.466438	0.522	0.405
1752	Mllt6	0.589	0.180998	0.178	0.261125	0.565	0.405
1753	Plekhh3	0.589	0.235486	0.178	0.339734	0.348	0.203
1754	Ept1	0.589	0.325357	0.178	0.469391	0.348	0.216
1755	Arfgap1	0.589	0.315257	0.178	0.45482	0.696	0.635
1756	Stx17	0.589	0.237275	0.178	0.342315	0.652	0.5
1757	Hyal1	0.588	0.212082	0.176	0.305969	0.739	0.568
1758	Rgs11	0.588	0.275118	0.176	0.396911	0.609	0.473
1759	Ndel1	0.588	0.451962	0.176	0.652043	0.739	0.73
1760	Arhgef5	0.588	0.417403	0.176	0.602185	0.609	0.581
1761	Acvr1	0.588	0.31904	0.176	0.460277	0.348	0.149
1762	Exosc7	0.588	0.23716	0.176	0.342149	0.435	0.284
1763	Fan1	0.588	0.422528	0.176	0.609579	0.391	0.243
1764	Brk1	0.588	0.347945	0.176	0.501978	0.652	0.608
1765	Ehmt2	0.588	0.206308	0.176	0.297639	0.522	0.338
1766	Dgcr2	0.588	0.276946	0.176	0.399548	0.826	0.73
1767	Wbscr16	0.588	0.330745	0.176	0.477164	0.261	0.095
1768	Etohi1	0.588	0.177674	0.176	0.25633	0.304	0.122
1769	Mfsd10	0.588	0.310163	0.176	0.44747	0.391	0.27
1770	Tbl1x	0.588	0.192074	0.176	0.277105	0.696	0.527
1771	Sowaha	0.588	0.174771	0.176	0.252142	0.261	0.081
1772	Spryd3	0.588	0.282645	0.176	0.407771	0.652	0.527
1773	Rpl27a	0.588	0.229458	0.176	0.331038	0.565	0.473
1774	Mms19	0.587	0.321007	0.174	0.463115	0.652	0.459
1775	Ccdc15	0.587	0.283623	0.174	0.409182	0.348	0.189
1776	1110004F10Rik	0.587	0.174102	0.174	0.251176	0.739	0.716
1777	Tbc1d20	0.587	0.195443	0.174	0.281965	0.652	0.527
1778	Gbp7	0.587	0.282504	0.174	0.407567	0.348	0.203
1779	Als2	0.587	0.261623	0.174	0.377441	0.391	0.257
1780	Sp2	0.587	0.276525	0.174	0.398941	0.391	0.23
1781	Fus	0.587	0.199101	0.174	0.287242	0.783	0.703
1782	Pex2	0.586	0.453019	0.172	0.653569	0.522	0.459
1783	Snrpg	0.586	0.199672	0.172	0.288065	0.522	0.365
1784	Rrnad1	0.586	0.335224	0.172	0.483626	0.739	0.5
1785	Katnb1	0.586	0.253252	0.172	0.365365	0.348	0.189
1786	B4galnt1	0.586	0.376086	0.172	0.542577	0.348	0.216
1787	Cdk20	0.586	0.314376	0.172	0.453548	0.261	0.108
1788	Kdm5b	0.586	0.287587	0.172	0.4149	0.739	0.676
1789	Cfap97	0.586	0.191577	0.172	0.276387	0.435	0.243
1790	Fbxo11	0.586	0.275704	0.172	0.397757	0.391	0.257
1791	Ctf1	0.586	0.217299	0.172	0.313496	0.391	0.243
1792	Echs1	0.586	0.235592	0.172	0.339887	0.739	0.676
1793	Clca3a2	0.586	0.331374	0.172	0.478071	0.261	0.108
1794	BC067074	0.586	0.568509	0.172	0.820185	0.304	0.162
1795	Wdr45	0.586	0.382227	0.172	0.551437	0.391	0.243
1796	Nagpa	0.586	0.318235	0.172	0.459116	0.391	0.23
1797	Stox1	0.586	0.343719	0.172	0.495881	0.217	0.054
1798	Nfil3	0.586	0.427205	0.172	0.616326	0.261	0.095
1799	Yars2	0.586	0.225685	0.172	0.325595	0.348	0.176
1800	Nup107	0.585	0.368885	0.17	0.532188	0.304	0.149
1801	Uqcc3	0.585	0.193114	0.17	0.278605	0.565	0.459
1802	Myof	0.585	0.193188	0.17	0.278711	0.391	0.23
1803	Fn3k	0.585	0.201912	0.17	0.291298	0.304	0.135
1804	Tvp23b	0.585	0.20331	0.17	0.293314	0.739	0.743
1805	Ccser1	0.585	0.179861	0.17	0.259485	0.435	0.257
1806	Rps13	0.585	0.189213	0.17	0.272977	0.478	0.311
1807	Snrpb	0.585	0.17684	0.17	0.255125	0.783	0.662
1808	Amfr	0.585	0.334512	0.17	0.482599	0.957	0.919
1809	Gale	0.585	0.519447	0.17	0.749404	0.304	0.149
1810	Ralgapb	0.585	0.186652	0.17	0.269281	0.826	0.622
1811	Xpo6	0.585	0.296466	0.17	0.42771	0.913	0.784
1812	Klf11	0.585	0.23709	0.17	0.342048	0.391	0.27
1813	Ddah1	0.585	0.22299	0.17	0.321707	0.304	0.135
1814	Spice1	0.585	0.181549	0.17	0.26192	0.261	0.095
1815	Sf3b1	0.585	0.19798	0.17	0.285624	0.913	0.838
1816	Lgalsl	0.585	0.304594	0.17	0.439437	0.391	0.203
1817	Ccdc137	0.585	0.227346	0.17	0.32799	0.522	0.351
1818	Eif4a2	0.584	0.189563	0.168	0.273482	0.696	0.689
1819	Brcc3	0.584	0.218323	0.168	0.314974	0.783	0.635
1820	Carhsp1	0.584	0.187553	0.168	0.270582	0.522	0.378
1821	Marveld2	0.584	0.254397	0.168	0.367018	0.391	0.216
1822	Lancl1	0.584	0.37772	0.168	0.544935	0.435	0.324
1823	Fasn	0.584	0.25196	0.168	0.363501	0.609	0.568
1824	Clp1	0.584	0.254203	0.168	0.366737	0.522	0.365
1825	Ppil2	0.583	0.22743	0.166	0.328112	0.826	0.703
1826	Seh1l	0.583	0.288576	0.166	0.416328	0.478	0.351
1827	Ubn1	0.583	0.186717	0.166	0.269376	0.609	0.514
1828	Ctps	0.583	0.25526	0.166	0.368262	0.261	0.095
1829	Kdm1b	0.583	0.214118	0.166	0.308907	0.304	0.149
1830	Gyltl1b	0.583	0.183629	0.166	0.26492	0.565	0.419
1831	Ube2l3	0.582	0.260752	0.164	0.376186	0.87	0.757
1832	Lin52	0.582	0.200495	0.164	0.289254	0.478	0.324
1833	Zfp869	0.582	0.196841	0.164	0.283981	0.348	0.203
1834	Stt3b	0.582	0.174694	0.164	0.25203	0.696	0.635
1835	Tdrd7	0.582	0.199278	0.164	0.287497	0.478	0.338
1836	Nupr1	0.582	0.223028	0.164	0.321761	0.826	0.703
1837	Gm28635	0.582	0.236177	0.164	0.340731	0.391	0.284
1838	Mtap	0.582	0.483909	0.164	0.698132	0.391	0.284
1839	Chst12	0.582	0.205522	0.164	0.296506	0.304	0.162
1840	Agpat9	0.582	0.205412	0.164	0.296347	0.217	0.054
1841	Aco1	0.582	0.360916	0.164	0.520692	0.478	0.365
1842	Whamm	0.582	0.211607	0.164	0.305284	0.304	0.135
1843	Smim10l1	0.582	0.420215	0.164	0.606242	0.739	0.784
1844	Nfe2l3	0.582	0.262492	0.164	0.378696	0.217	0.054
1845	Sdad1	0.581	0.216527	0.162	0.312383	0.391	0.203
1846	Dvl3	0.581	0.196637	0.162	0.283687	0.609	0.5
1847	Slc10a7	0.581	0.387023	0.162	0.558357	0.174	0.014
1848	Xpc	0.581	0.216838	0.162	0.312831	0.435	0.284
1849	Dpm1	0.581	0.219706	0.162	0.316969	0.87	0.784
1850	Gpx7	0.581	0.297632	0.162	0.429392	0.174	0.014
1851	Llgl1	0.581	0.227892	0.162	0.328779	0.435	0.297
1852	Stx18	0.581	0.406857	0.162	0.586971	0.522	0.419
1853	Fgfrl1	0.581	0.247485	0.162	0.357045	0.261	0.095
1854	Anapc5	0.581	0.23768	0.162	0.3429	0.696	0.689
1855	Btbd17	0.581	0.428349	0.162	0.617977	0.174	0.014
1856	Ankrd42	0.581	0.324016	0.162	0.467457	0.261	0.095
1857	Gm14296	0.581	0.208846	0.162	0.301301	0.652	0.514
1858	Tns3	0.581	0.336146	0.162	0.484956	0.696	0.649
1859	Rorc	0.581	0.398766	0.162	0.575298	0.478	0.311
1860	Ubap2	0.58	0.25477	0.16	0.367555	0.478	0.324
1861	Tipin	0.58	0.17691	0.16	0.255227	0.304	0.149
1862	Sipa1l1	0.58	0.487585	0.16	0.703437	0.739	0.757
1863	Prkd1	0.58	0.200463	0.16	0.289207	0.304	0.149
1864	Tubgcp2	0.58	0.332183	0.16	0.479239	0.217	0.068
1865	Fam3c	0.58	0.217306	0.16	0.313507	0.652	0.554
1866	Dnajb14	0.58	0.24686	0.16	0.356144	0.913	0.743
1867	Chkb	0.58	0.177712	0.16	0.256385	0.696	0.608
1868	Prpf31	0.579	0.221446	0.158	0.319479	0.391	0.23
1869	Dab2	0.579	0.228484	0.158	0.329633	0.174	0.014
1870	Ppm1b	0.579	0.219614	0.158	0.316836	0.609	0.459
1871	Micu2	0.579	0.272025	0.158	0.392449	0.609	0.568
1872	Acaa2	0.579	0.268769	0.158	0.387752	0.609	0.541
1873	Zfp622	0.579	0.221553	0.158	0.319634	0.435	0.324
1874	Dcbld1	0.579	0.179271	0.158	0.258634	0.652	0.527
1875	Gnai2	0.579	0.178221	0.158	0.257119	0.957	1
1876	Zfp750	0.579	0.304952	0.158	0.439953	0.391	0.297
1877	Fam118b	0.579	0.232094	0.158	0.334841	0.739	0.527
1878	Spg7	0.579	0.232492	0.158	0.335415	0.609	0.486
1879	Uck1	0.578	0.238804	0.156	0.344522	0.609	0.459
1880	Otud1	0.578	0.360468	0.156	0.520045	0.261	0.122
1881	Grhl1	0.578	0.188322	0.156	0.271691	0.217	0.068
1882	Kbtbd7	0.578	0.366826	0.156	0.529219	0.304	0.176
1883	Lars	0.578	0.43301	0.156	0.624702	0.522	0.419
1884	Terf2ip	0.578	0.227989	0.156	0.328918	0.565	0.419
1885	Cebpz	0.578	0.26003	0.156	0.375144	0.435	0.27
1886	Rqcd1	0.578	0.230564	0.156	0.332634	0.565	0.432
1887	Dnaja1	0.578	0.234166	0.156	0.33783	0.87	0.932
1888	St13	0.578	0.329804	0.156	0.475807	0.826	0.892
1889	Mrps17	0.578	0.230901	0.156	0.33312	0.609	0.595
1890	Pla2g7	0.578	0.337136	0.156	0.486384	0.913	0.919
1891	Cnot8	0.578	0.202641	0.156	0.292349	0.652	0.514
1892	Dyrk1b	0.578	0.205623	0.156	0.296651	0.348	0.189
1893	Emg1	0.578	0.239421	0.156	0.345411	0.739	0.581
1894	Cdk18	0.578	0.213459	0.156	0.307957	0.304	0.162
1895	Otud5	0.578	0.386424	0.156	0.557492	0.826	0.676
1896	Dnajc15	0.577	0.467733	0.154	0.674796	0.609	0.446
1897	Ankrd27	0.577	0.211926	0.154	0.305745	0.522	0.351
1898	Cd2ap	0.576	0.342815	0.152	0.494578	0.739	0.662
1899	Dimt1	0.576	0.225051	0.152	0.32468	0.261	0.135
1900	Hspa9	0.576	0.193326	0.152	0.27891	0.913	0.743
1901	Gfra1	0.576	0.550189	0.152	0.793755	0.565	0.473
1902	Ppie	0.576	0.182734	0.152	0.26363	0.435	0.351
1903	Mtx1	0.576	0.214028	0.152	0.308777	0.522	0.392
1904	Eif3l	0.575	0.284692	0.15	0.410723	0.696	0.527
1905	Gpat4	0.575	0.187809	0.15	0.270951	0.391	0.284
1906	Tut1	0.575	0.254242	0.15	0.366794	0.348	0.216
1907	Emc2	0.575	0.197749	0.15	0.285291	0.652	0.541
1908	Rras2	0.575	0.357208	0.15	0.515342	0.304	0.189
1909	Jund	0.575	0.269625	0.15	0.388986	0.87	0.73
1910	Mapk11	0.575	0.616243	0.15	0.88905	0.261	0.135
1911	Rfc3	0.575	0.329111	0.15	0.474807	0.304	0.176
1912	Aldh1a1	0.575	0.479995	0.15	0.692487	0.348	0.27
1913	Pusl1	0.575	0.185865	0.15	0.268146	0.348	0.216
1914	Dek	0.575	0.242265	0.15	0.349514	0.609	0.541
1915	Tmem87a	0.575	0.227085	0.15	0.327614	0.913	0.757
1916	Nagk	0.575	0.367083	0.15	0.529588	0.913	0.946
1917	Clmp	0.575	0.194908	0.15	0.281193	0.261	0.122
1918	Zfp385b	0.575	0.339092	0.15	0.489207	0.261	0.122
1919	Bscl2	0.575	0.176244	0.15	0.254266	0.826	0.676
1920	Gpsm1	0.575	0.215815	0.15	0.311356	0.609	0.459
1921	Ubap1	0.575	0.405865	0.15	0.585539	0.652	0.595
1922	Cndp1	0.575	0.577012	0.15	0.832453	0.609	0.446
1923	Rab20	0.574	0.27317	0.148	0.394101	0.522	0.446
1924	Sys1	0.574	0.193317	0.148	0.278897	0.739	0.554
1925	Psme3	0.574	0.175575	0.148	0.253302	0.696	0.635
1926	Tmem222	0.574	0.185933	0.148	0.268245	0.609	0.446
1927	Slk	0.574	0.203244	0.148	0.29322	0.348	0.189
1928	Sema3f	0.573	0.36668	0.146	0.529007	0.478	0.365
1929	Lats1	0.573	0.224589	0.146	0.324014	0.609	0.568
1930	Nutf2-ps2	0.573	0.208253	0.146	0.300446	0.217	0.068
1931	Gdi2	0.573	0.19036	0.146	0.274632	0.783	0.757
1932	Gm17420	0.573	0.214658	0.146	0.309686	0.565	0.446
1933	Deaf1	0.573	0.278683	0.146	0.402055	0.304	0.176
1934	Pla2g15	0.573	0.197072	0.146	0.284316	0.348	0.216
1935	1810026J23Rik	0.573	0.207068	0.146	0.298736	0.609	0.5
1936	Klhl11	0.573	0.287118	0.146	0.414224	0.522	0.432
1937	Sclt1	0.573	0.177027	0.146	0.255396	0.522	0.378
1938	Ankfy1	0.573	0.302647	0.146	0.436628	0.826	0.662
1939	Irak1bp1	0.573	0.176523	0.146	0.254669	0.261	0.135
1940	Sipa1l3	0.572	0.237696	0.144	0.342923	0.87	0.784
1941	Prrc1	0.572	0.240897	0.144	0.347541	0.565	0.527
1942	Lmf2	0.572	0.19832	0.144	0.286116	0.652	0.649
1943	Mks1	0.572	0.249864	0.144	0.360477	0.304	0.162
1944	Zfp654	0.572	0.193033	0.144	0.278488	0.609	0.459
1945	Rabep1	0.572	0.324057	0.144	0.467516	0.739	0.689
1946	1110065P20Rik	0.572	0.214363	0.144	0.309261	0.391	0.257
1947	Sec63	0.572	0.248706	0.144	0.358807	0.522	0.378
1948	Slc4a2	0.572	0.328256	0.144	0.473574	0.696	0.703
1949	Osbpl2	0.572	0.178918	0.144	0.258125	0.609	0.5
1950	Tmem128	0.571	0.289506	0.142	0.417669	0.435	0.365
1951	Psmc6	0.571	0.331784	0.142	0.478664	0.652	0.595
1952	Upf1	0.571	0.221142	0.142	0.31904	0.783	0.581
1953	Cyp2j9	0.571	0.182029	0.142	0.262612	0.609	0.432
1954	Ccdc148	0.571	0.243644	0.142	0.351504	0.304	0.176
1955	Hspa1a	0.571	0.322114	0.142	0.464712	0.217	0.081
1956	Syt11	0.571	0.394993	0.142	0.569855	0.87	0.757
1957	Bcl2l14	0.571	0.278901	0.142	0.402369	0.304	0.189
1958	Smc1a	0.571	0.227043	0.142	0.327554	0.435	0.351
1959	Amigo2	0.57	0.299305	0.14	0.431806	0.174	0.041
1960	Lmbr1	0.57	0.264322	0.14	0.381336	0.522	0.405
1961	Foxp1	0.57	0.258383	0.14	0.372768	0.696	0.608
1962	Mast4	0.57	0.268388	0.14	0.387203	0.696	0.635
1963	Mga	0.57	0.350216	0.14	0.505255	0.696	0.716
1964	Ppp2ca	0.569	0.358301	0.138	0.516919	0.913	0.784
1965	Zfp169	0.569	0.232193	0.138	0.334984	0.348	0.243
1966	Cct8	0.569	0.209643	0.138	0.302451	0.565	0.514
1967	Ammecr1l	0.569	0.244279	0.138	0.35242	0.696	0.608
1968	Cpox	0.569	0.239162	0.138	0.345038	0.565	0.432
1969	Map4k3	0.569	0.1833	0.138	0.264446	0.478	0.392
1970	Pcnx	0.569	0.450579	0.138	0.650047	0.478	0.338
1971	Tbc1d8	0.569	0.196937	0.138	0.28412	0.304	0.176
1972	Tpr	0.569	0.18181	0.138	0.262296	0.609	0.459
1973	Usp36	0.569	0.225136	0.138	0.324803	0.478	0.338
1974	Ttc4	0.569	0.290665	0.138	0.419342	0.522	0.459
1975	Tmem209	0.569	0.355003	0.138	0.512161	0.739	0.581
1976	Rbm12	0.569	0.332665	0.138	0.479934	0.217	0.095
1977	Ostm1	0.569	0.302227	0.138	0.436022	0.739	0.635
1978	Aars	0.569	0.216604	0.138	0.312494	0.696	0.581
1979	Ube2z	0.569	0.228432	0.138	0.329557	0.304	0.176
1980	Gpr155	0.569	0.340376	0.138	0.491058	0.435	0.297
1981	Kif1c	0.569	0.18145	0.138	0.261778	0.522	0.486
1982	Gnb2l1	0.568	0.295817	0.136	0.426773	0.696	0.581
1983	Tubb2b	0.568	0.529913	0.136	0.764502	0.174	0.041
1984	Tbc1d15	0.568	0.232593	0.136	0.335561	0.565	0.432
1985	Zfp143	0.568	0.215694	0.136	0.31118	0.174	0.041
1986	Kctd6	0.568	0.176418	0.136	0.254517	0.391	0.297
1987	Rhno1	0.568	0.269576	0.136	0.388916	0.696	0.459
1988	Qars	0.568	0.1768	0.136	0.255068	0.783	0.703
1989	Pcyt1b	0.568	0.199245	0.136	0.28745	0.261	0.135
1990	Bhlhb9	0.568	0.184998	0.136	0.266895	0.174	0.041
1991	Hibadh	0.568	0.246993	0.136	0.356335	0.913	0.77
1992	Evc2	0.568	0.247571	0.136	0.357169	0.391	0.27
1993	Med22	0.568	0.181501	0.136	0.261851	0.478	0.365
1994	Slc5a6	0.568	0.198505	0.136	0.286382	0.348	0.189
1995	Wsb1	0.568	0.182446	0.136	0.263214	0.522	0.419
1996	Pycard	0.568	0.19548	0.136	0.282019	0.435	0.351
1997	Ift81	0.568	0.184183	0.136	0.265719	0.478	0.378
1998	Exd1	0.567	0.217208	0.134	0.313365	0.652	0.486
[truncated: 429 more rows]

## Sheet: Table S4
RC cluster-defining genes.
Rank	Gene	AUC	avg_diff	power	avg_log2FC	pct.1	pct.2
1	Emb	0.905	1.49411	0.81	2.15555	0.95	0.351
2	Map1b	0.895	2.59185	0.79	3.73925	1	0.701
3	Skp1a	0.888	1.96616	0.776	2.83657	1	0.987
4	Fxyd6	0.873	2.26111	0.746	3.26209	0.9	0.61
5	Gas1	0.867	2.04611	0.734	2.95191	0.95	0.597
6	Clu	0.862	2.94578	0.724	4.24987	1	1
7	Scara3	0.855	1.8443	0.71	2.66076	0.85	0.403
8	Epyc	0.853	3.77816	0.706	5.45073	0.9	0.779
9	Fbxo2	0.851	2.04067	0.702	2.94406	1	1
10	Grb14	0.844	1.46564	0.688	2.11447	0.9	0.506
11	Lum	0.836	2.2671	0.672	3.27073	0.75	0.221
12	Gm1673	0.822	0.419166	0.644	0.604729	0.7	0.104
13	Trpm3	0.82	1.61602	0.64	2.33142	0.85	0.416
14	Papss2	0.818	0.831364	0.636	1.1994	0.8	0.286
15	Btg1	0.816	1.04599	0.632	1.50905	0.95	0.935
16	Veph1	0.814	1.33128	0.628	1.92064	0.9	0.481
17	Lamb1	0.806	1.52528	0.612	2.20051	0.95	0.558
18	Scd1	0.801	2.40599	0.602	3.47111	0.85	0.571
19	Syne2	0.798	1.86616	0.596	2.6923	0.85	0.649
20	Dbi	0.794	1.09791	0.588	1.58395	0.95	0.961
21	Irx3	0.791	1.20298	0.582	1.73553	0.65	0.143
22	Ankrd44	0.79	0.736559	0.58	1.06263	0.9	0.584
23	Odc1	0.788	1.02027	0.576	1.47194	1	0.922
24	Gpx2	0.787	0.846966	0.574	1.22191	0.7	0.234
25	Marcksl1	0.787	1.34742	0.574	1.94392	0.95	0.701
26	Itih5	0.785	2.11956	0.57	3.05788	0.8	0.429
27	H2afz	0.782	1.13295	0.564	1.6345	0.95	0.714
28	Cx3cl1	0.78	1.15236	0.56	1.66251	0.65	0.156
29	Chd4	0.778	0.528333	0.556	0.762223	0.85	0.468
30	Ces1d	0.777	2.0905	0.554	3.01595	0.8	0.494
31	Dpysl2	0.775	1.46022	0.55	2.10665	1	0.961
32	Bdh2	0.77	0.625091	0.54	0.901815	0.75	0.416
33	Efnb2	0.769	0.953543	0.538	1.37567	0.75	0.234
34	Sgpp1	0.766	0.975551	0.532	1.40742	0.85	0.61
35	Pigt	0.766	0.702859	0.532	1.01401	1	0.974
36	Schip1	0.764	0.995786	0.528	1.43662	0.8	0.649
37	Gdpd5	0.763	1.25013	0.526	1.80355	0.9	0.87
38	Acsl3	0.762	1.23261	0.524	1.77828	0.8	0.506
39	Sf1	0.762	0.485908	0.524	0.701017	1	0.494
40	Agpat4	0.759	1.06006	0.518	1.52934	0.75	0.39
41	Rps19	0.759	0.490624	0.518	0.707821	0.85	0.558
42	Dmxl1	0.757	0.533558	0.514	0.769762	0.95	0.623
43	Ap4e1	0.757	0.304113	0.514	0.438742	0.95	0.545
44	Thrb	0.756	0.809483	0.512	1.16784	0.7	0.247
45	Egf	0.756	0.596604	0.512	0.860718	0.8	0.416
46	Mboat7	0.753	0.791978	0.506	1.14258	0.95	0.558
47	Igf1r	0.75	0.794051	0.5	1.14557	0.85	0.584
48	Fgf9	0.749	0.887312	0.498	1.28012	0.7	0.377
49	Igfbp5	0.749	1.91538	0.498	2.76331	0.6	0.195
50	Gata3	0.747	1.13415	0.494	1.63623	1	0.935
51	Rps14	0.747	0.244834	0.494	0.353221	0.95	0.805
52	Ptp4a2	0.747	0.560407	0.494	0.808496	1	0.74
53	Sfrp1	0.747	2.47067	0.494	3.56442	0.75	0.468
54	Mlf2	0.747	0.847216	0.494	1.22227	1	0.935
55	Lgals1	0.744	1.33334	0.488	1.9236	0.95	0.805
56	Cmtr1	0.742	0.720624	0.484	1.03964	0.9	0.597
57	Vim	0.741	1.32284	0.482	1.90846	0.75	0.455
58	Il6ra	0.741	0.979862	0.482	1.41364	0.7	0.325
59	Otogl	0.739	1.98296	0.478	2.8608	0.55	0.143
60	Rassf4	0.737	0.468561	0.474	0.67599	0.85	0.455
61	Srp72	0.736	0.926856	0.472	1.33717	0.75	0.584
62	Ipo7	0.735	0.6506	0.47	0.938617	0.9	0.636
63	Cmtm7	0.732	0.564576	0.464	0.814511	0.85	0.558
64	Arhgap19	0.732	0.602006	0.464	0.868511	0.6	0.208
65	Fat2	0.731	1.22406	0.462	1.76594	0.75	0.403
66	Acbd4	0.731	0.870662	0.462	1.2561	0.85	0.662
67	Nat8l	0.73	0.996419	0.46	1.43753	0.55	0.143
68	Dapk1	0.729	0.821475	0.458	1.18514	0.8	0.442
69	Sulf1	0.728	0.842132	0.456	1.21494	0.85	0.675
70	Ogt	0.727	0.711809	0.454	1.02692	1	0.974
71	Fcho1	0.726	0.508572	0.452	0.733715	0.6	0.195
72	Hs3st1	0.726	1.34124	0.452	1.93501	0.65	0.338
73	Wnk2	0.724	0.207528	0.448	0.2994	0.8	0.416
74	Tmem221	0.724	0.859177	0.448	1.23953	0.75	0.455
75	Fut8	0.724	1.05463	0.448	1.5215	0.75	0.468
76	Fam184a	0.724	0.19058	0.448	0.274949	0.5	0.065
77	Trp53rka	0.723	0.233541	0.446	0.336929	0.8	0.403
78	Snph	0.723	0.514917	0.446	0.742868	0.55	0.117
79	0610010K14Rik	0.723	0.443185	0.446	0.639381	0.7	0.351
80	Chtop	0.722	0.601348	0.444	0.867562	0.9	0.61
81	Ccdc77	0.721	0.221588	0.442	0.319684	0.9	0.545
82	Rps5	0.721	0.833989	0.442	1.20319	0.9	0.818
83	Eif1b	0.72	0.608599	0.44	0.878022	0.9	0.753
84	Sel1l3	0.72	0.894916	0.44	1.29109	0.85	0.727
85	Cpm	0.72	0.388358	0.44	0.560282	0.6	0.208
86	Ece1	0.719	0.712375	0.438	1.02774	0.75	0.39
87	Wwp2	0.719	0.940412	0.438	1.35673	0.85	0.701
88	Rpl36a	0.719	0.386877	0.438	0.558145	0.7	0.403
89	Apoa4	0.719	1.86686	0.438	2.69331	0.7	0.468
90	Sms	0.718	0.694008	0.436	1.00124	0.6	0.26
91	Rps3	0.718	0.46523	0.436	0.671186	0.9	0.727
92	Abhd14b	0.718	0.862786	0.436	1.24474	0.85	0.636
93	Col9a3	0.718	1.36099	0.436	1.9635	0.6	0.26
94	Khdrbs1	0.717	0.774799	0.434	1.1178	0.85	0.584
95	Aldh9a1	0.716	0.226893	0.432	0.327337	0.9	0.532
96	Ush1c	0.716	1.11361	0.432	1.6066	0.65	0.325
97	Gpaa1	0.716	0.818403	0.432	1.18071	0.75	0.429
98	Sgk1	0.715	0.766745	0.43	1.10618	0.8	0.494
99	Pacsin1	0.715	0.890299	0.43	1.28443	0.5	0.104
100	Trp53bp1	0.714	0.444055	0.428	0.640636	0.9	0.481
101	Adgra3	0.714	1.3627	0.428	1.96596	0.8	0.481
102	Sipa1l1	0.713	0.385892	0.426	0.556725	1	0.688
103	Padi2	0.712	1.07933	0.424	1.55715	1	0.87
104	Il17ra	0.712	0.818694	0.424	1.18113	0.7	0.416
105	E130308A19Rik	0.712	0.69052	0.424	0.99621	0.75	0.532
106	Rimklb	0.711	0.736627	0.422	1.06273	0.6	0.299
107	Plxdc2	0.71	0.920911	0.42	1.32859	0.9	0.779
108	Nfatc1	0.71	0.56384	0.42	0.813449	0.6	0.208
109	Tusc2	0.71	0.519293	0.42	0.749182	0.8	0.416
110	Pds5a	0.71	0.443526	0.42	0.639872	0.85	0.818
111	Atp2b2	0.71	0.871698	0.42	1.25759	0.7	0.364
112	Itpripl1	0.71	0.714475	0.42	1.03077	0.7	0.364
113	Map4k2	0.71	0.176816	0.42	0.255091	0.6	0.169
114	Mrrf	0.709	0.336733	0.418	0.485803	0.65	0.325
115	Kazald1	0.709	0.725942	0.418	1.04731	0.7	0.325
116	Eef2	0.708	0.560628	0.416	0.808815	0.95	0.935
117	Vps33a	0.708	0.622628	0.416	0.898262	0.9	0.506
118	Nfix	0.708	0.486769	0.416	0.702259	0.9	0.61
119	Nsmf	0.708	0.933717	0.416	1.34707	0.8	0.597
120	Psmd14	0.708	0.652923	0.416	0.941969	0.85	0.532
121	Rpl3-ps1	0.707	0.691067	0.414	0.996999	0.85	0.623
122	Ybey	0.707	0.257298	0.414	0.371202	0.75	0.403
123	Csf3r	0.707	0.255882	0.414	0.369159	0.6	0.208
124	Vps13d	0.706	0.19046	0.412	0.274775	1	0.74
125	Rbm39	0.706	0.539547	0.412	0.778402	1	0.974
126	Prdx5	0.706	0.622478	0.412	0.898046	0.95	0.857
127	Mme	0.705	0.23295	0.41	0.336076	0.75	0.364
128	Dlgap1	0.705	0.506958	0.41	0.731386	0.6	0.299
129	Limd2	0.705	0.968178	0.41	1.39679	0.8	0.623
130	Cdkn2d	0.704	0.287412	0.408	0.414648	0.65	0.273
131	Tmem106c	0.704	0.648002	0.408	0.934869	0.95	0.662
132	Id3	0.704	0.857975	0.408	1.2378	0.55	0.234
133	Mrfap1	0.704	0.582554	0.408	0.840447	0.95	0.779
134	Pa2g4	0.704	0.208562	0.408	0.300891	0.75	0.325
135	Elmo1	0.703	0.344999	0.406	0.497729	0.9	0.494
136	Rspo2	0.703	0.405748	0.406	0.585371	0.45	0.065
137	Fzr1	0.702	0.313509	0.404	0.452298	0.85	0.545
138	Bag2	0.702	0.314445	0.404	0.453649	0.45	0.052
139	Ccdc34	0.702	0.57181	0.404	0.824947	0.75	0.442
140	Slc39a8	0.701	0.659255	0.402	0.951103	0.5	0.143
141	Degs2	0.701	0.688881	0.402	0.993845	0.6	0.221
142	Col4a3bp	0.701	0.461392	0.402	0.665648	0.8	0.481
143	Rnf185	0.701	0.594598	0.402	0.857824	0.7	0.377
144	Dennd2d	0.701	0.824724	0.402	1.18983	0.7	0.429
145	Atp10d	0.7	0.395373	0.4	0.570403	0.55	0.156
146	Aldh4a1	0.7	0.504581	0.4	0.727957	0.6	0.26
147	Dctn1	0.7	0.572899	0.4	0.826518	0.95	0.753
148	Sun2	0.699	0.578451	0.398	0.834528	1	0.779
149	Fam222b	0.699	0.680209	0.398	0.981334	0.65	0.299
150	Dcp1b	0.699	0.888633	0.398	1.28203	0.55	0.169
151	Gm37240	0.698	0.450464	0.396	0.649882	0.55	0.221
152	Senp2	0.698	0.451644	0.396	0.651584	0.85	0.662
153	Rpl17	0.698	0.298886	0.396	0.431201	0.7	0.455
154	Colgalt2	0.698	0.934726	0.396	1.34852	0.7	0.442
155	Gpatch8	0.698	0.695601	0.396	1.00354	0.9	0.688
156	Zfp37	0.697	0.205799	0.394	0.296905	0.7	0.429
157	Bin1	0.697	0.709613	0.394	1.02376	0.55	0.208
158	Hmgn2	0.697	0.605351	0.394	0.873336	0.85	0.623
159	Luc7l	0.697	0.635293	0.394	0.916535	0.7	0.545
160	Rlim	0.697	0.542747	0.394	0.783019	0.8	0.506
161	Fhod1	0.697	0.385564	0.394	0.556251	0.6	0.234
162	Llgl2	0.696	0.811107	0.392	1.17018	0.9	0.675
163	Atp13a2	0.695	0.899802	0.39	1.29814	0.8	0.519
164	Bzw1	0.694	0.525992	0.388	0.758846	0.75	0.623
165	Sptb	0.694	0.44873	0.388	0.64738	0.75	0.442
166	H3f3b	0.694	0.361802	0.388	0.521969	1	0.961
167	Tmem229b	0.694	0.629492	0.388	0.908165	0.6	0.26
168	Rpl35	0.694	0.299492	0.388	0.432076	0.8	0.662
169	Pcgf2	0.694	0.429018	0.388	0.618942	0.75	0.429
170	Ttyh3	0.694	0.354628	0.388	0.51162	0.65	0.325
171	Wsb1	0.694	0.371401	0.388	0.535819	0.75	0.364
172	Sh3gl2	0.694	0.308362	0.388	0.444872	0.75	0.455
173	Pacs1	0.693	0.770282	0.386	1.11128	0.8	0.519
174	Asph	0.692	0.436286	0.384	0.629428	0.85	0.481
175	Mbtps1	0.691	0.616074	0.382	0.888807	0.75	0.468
176	Timm17b	0.691	0.325863	0.382	0.470121	0.8	0.468
177	Ttyh1	0.69	0.329539	0.38	0.475425	0.7	0.403
178	Mtss1	0.689	0.53477	0.378	0.771511	0.85	0.571
179	Bbip1	0.689	0.228851	0.378	0.330162	0.7	0.416
180	Dera	0.689	0.48737	0.378	0.703126	0.65	0.312
181	Gm20594	0.689	0.41502	0.378	0.598747	1	1
182	Gmcl1	0.689	0.22171	0.378	0.31986	0.9	0.558
183	Sned1	0.689	1.06648	0.378	1.5386	0.65	0.377
184	Hadh	0.688	0.30802	0.376	0.44438	0.85	0.571
185	Luc7l3	0.688	0.425548	0.376	0.613936	0.8	0.571
186	Limch1	0.687	0.614117	0.374	0.885984	0.65	0.338
187	Irf6	0.687	0.261746	0.374	0.37762	0.8	0.416
188	Smg8	0.687	0.563629	0.374	0.813145	0.55	0.208
189	Eif3m	0.687	0.371367	0.374	0.535769	0.95	0.662
190	Wnk1	0.687	0.948272	0.374	1.36807	0.95	0.805
191	Gprasp2	0.687	0.407891	0.374	0.588462	0.4	0.039
192	Ppcs	0.687	0.508071	0.374	0.732992	0.65	0.312
193	Ssx2ip	0.686	0.860509	0.372	1.24145	0.65	0.338
194	Aamdc	0.686	0.667785	0.372	0.96341	0.75	0.377
195	Myo9a	0.686	0.749346	0.372	1.08108	0.7	0.429
196	Anxa2	0.685	0.185156	0.37	0.267123	0.95	0.896
197	Fst	0.684	2.01522	0.368	2.90734	0.45	0.143
198	Eif3h	0.684	0.467162	0.368	0.673973	0.85	0.532
199	Wdsub1	0.684	0.543474	0.368	0.784067	0.7	0.377
200	Tspan12	0.684	0.915899	0.368	1.32136	0.6	0.325
201	Pde4b	0.684	0.468056	0.368	0.675262	0.7	0.468
202	Fam107a	0.684	0.331329	0.368	0.478007	0.85	0.636
203	Ak6	0.684	0.513349	0.368	0.740606	0.7	0.455
204	Sdhaf2	0.683	0.400527	0.366	0.577839	0.6	0.26
205	Nup210	0.683	1.05583	0.366	1.52324	0.65	0.325
206	Rps6ka1	0.683	0.718739	0.366	1.03692	0.75	0.506
207	Rreb1	0.683	0.322225	0.366	0.464872	0.95	0.714
208	Cnot2	0.683	0.81205	0.366	1.17154	0.75	0.506
209	Crhr1	0.682	0.728661	0.364	1.05124	0.4	0.052
210	Ufsp2	0.682	0.534569	0.364	0.771221	0.7	0.39
211	Soat1	0.682	0.77869	0.364	1.12341	1	0.818
212	Ptx3	0.681	0.675735	0.362	0.97488	0.4	0.039
213	Fkbp3	0.681	0.359746	0.362	0.519004	0.95	0.636
214	Rnd2	0.681	0.465846	0.362	0.672074	0.6	0.286
215	Lpin2	0.681	0.652522	0.362	0.94139	0.9	0.675
216	Krt19	0.681	0.864979	0.362	1.2479	0.4	0.052
217	Arhgef17	0.681	0.775323	0.362	1.11855	0.6	0.299
218	Tspyl2	0.681	0.499826	0.362	0.721097	0.7	0.39
219	Mapk8ip3	0.681	0.662379	0.362	0.955611	0.85	0.74
220	Klhl14	0.681	0.74465	0.362	1.0743	0.4	0.065
221	mt-Cytb	0.681	0.342108	0.362	0.493557	1	0.974
222	Cisd1	0.68	0.485667	0.36	0.700669	0.85	0.623
223	Lcp1	0.68	0.320974	0.36	0.463067	0.85	0.571
224	Fam160a1	0.679	0.310288	0.358	0.447651	0.6	0.273
225	Smyd5	0.679	0.428211	0.358	0.617778	0.5	0.156
226	Tuba1b	0.679	0.713164	0.358	1.02888	0.95	1
227	Snrnp200	0.679	0.762615	0.358	1.10022	0.8	0.558
228	Hnrnpl	0.679	0.536629	0.358	0.774192	1	0.987
229	Cachd1	0.678	0.380385	0.356	0.548779	0.7	0.312
230	Mplkip	0.678	0.193875	0.356	0.279702	0.7	0.429
231	Rpl3	0.678	0.386395	0.356	0.557451	0.75	0.571
232	Ampd2	0.677	0.238017	0.354	0.343386	0.6	0.234
233	Hgh1	0.677	0.50266	0.354	0.725186	0.5	0.182
234	Adamts17	0.677	0.523678	0.354	0.755507	0.5	0.208
235	1810009A15Rik	0.677	0.322652	0.354	0.465488	0.65	0.299
236	Uba5	0.677	0.776804	0.354	1.12069	0.85	0.649
237	Med14	0.676	0.503345	0.352	0.726173	0.55	0.221
238	Arnt	0.676	0.366002	0.352	0.528029	0.8	0.468
239	Fam21	0.675	0.323568	0.35	0.46681	0.7	0.377
240	Apobr	0.675	0.525528	0.35	0.758177	0.35	0
241	Phf13	0.675	0.390108	0.35	0.562807	0.6	0.26
242	Uvrag	0.675	0.348554	0.35	0.502857	0.8	0.597
243	Pafah1b3	0.675	0.553862	0.35	0.799054	0.6	0.299
244	Tns3	0.675	0.50903	0.35	0.734374	0.85	0.61
245	Tmc4	0.674	0.659603	0.348	0.951606	0.85	0.727
246	Azi2	0.674	0.372224	0.348	0.537006	0.85	0.636
247	App	0.674	0.812907	0.348	1.17278	0.95	0.987
248	Luc7l2	0.674	0.433459	0.348	0.625349	1	0.883
249	Ethe1	0.673	0.326961	0.346	0.471705	0.5	0.169
250	Kbtbd11	0.673	0.306668	0.346	0.442428	0.45	0.117
251	Colgalt1	0.673	0.392775	0.346	0.566654	0.8	0.545
252	Nedd4l	0.673	0.611723	0.346	0.882529	0.8	0.597
253	Phf6	0.673	0.435794	0.346	0.628717	0.7	0.481
254	Cdc123	0.673	0.510251	0.346	0.736137	0.95	0.818
255	Gm29216	0.673	0.4937	0.346	0.712259	1	0.987
256	Slc1a3	0.673	0.538253	0.346	0.776535	0.6	0.325
257	Tm7sf2	0.673	0.290333	0.346	0.418862	0.5	0.169
258	Mus81	0.673	0.480994	0.346	0.693928	0.55	0.234
259	Pabpc1	0.673	0.534804	0.346	0.771559	0.95	0.792
260	Mtmr3	0.672	0.202822	0.344	0.29261	0.85	0.494
261	Rnf111	0.672	0.182105	0.344	0.262722	0.9	0.675
262	Dock6	0.672	0.700918	0.344	1.01121	0.6	0.312
263	Wdr61	0.672	0.503052	0.344	0.725751	0.7	0.416
264	Sh3bgrl	0.672	0.644529	0.344	0.929859	0.75	0.545
265	Hmgb1	0.671	0.414443	0.342	0.597915	0.85	0.805
266	Ociad1	0.671	0.38877	0.342	0.560876	1	0.961
267	Rps18	0.671	0.563478	0.342	0.812927	0.8	0.701
268	Homer2	0.671	0.214448	0.342	0.309384	0.8	0.481
269	Ptpn6	0.671	0.437369	0.342	0.630989	0.6	0.286
270	Cct3	0.671	0.771988	0.342	1.11374	0.85	0.662
271	Fblim1	0.671	0.568645	0.342	0.820382	0.7	0.506
272	Rps26	0.67	0.454164	0.34	0.655221	0.75	0.623
273	Golga4	0.67	0.516624	0.34	0.745331	0.95	0.675
274	Fam73a	0.67	0.297533	0.34	0.42925	0.85	0.558
275	Maged1	0.67	0.4512	0.34	0.650943	0.85	0.701
276	Rpl9	0.67	0.454518	0.34	0.65573	0.8	0.649
277	Entpd6	0.67	0.271646	0.34	0.391902	0.65	0.377
278	Prss23	0.67	0.770302	0.34	1.11131	0.55	0.26
279	Slc29a3	0.67	0.525265	0.34	0.757797	0.8	0.519
280	Ddx3x	0.67	0.509862	0.34	0.735575	0.6	0.364
281	Nubp2	0.669	0.739807	0.338	1.06732	0.7	0.442
282	Snn	0.669	0.246564	0.338	0.355716	0.6	0.325
283	9530077C05Rik	0.669	0.211709	0.338	0.305432	0.6	0.312
284	Dazap2	0.669	0.350417	0.338	0.505545	1	0.922
285	Hnrnpd	0.669	0.649522	0.338	0.937062	0.55	0.221
286	Itgbl1	0.669	0.977038	0.338	1.40957	0.5	0.195
287	2023-09-04	0.669	0.406296	0.338	0.586161	0.45	0.13
288	Bcl7b	0.669	0.298472	0.338	0.430604	0.8	0.558
289	Svil	0.669	0.458785	0.338	0.661887	0.7	0.416
290	Isl1	0.669	0.617159	0.338	0.890372	0.5	0.208
291	Mllt3	0.669	0.254176	0.338	0.366698	0.5	0.169
292	Gyltl1b	0.669	0.492015	0.338	0.709828	0.7	0.39
293	Ppil1	0.669	0.34451	0.338	0.497022	0.6	0.416
294	Limk2	0.669	0.625201	0.338	0.901974	0.85	0.636
295	Adamts2	0.668	1.20809	0.336	1.74291	0.65	0.494
296	Glt28d2	0.668	0.322537	0.336	0.465323	0.6	0.247
297	Ilf2	0.668	0.381653	0.336	0.550609	0.85	0.584
298	Papl	0.668	0.253994	0.336	0.366437	0.65	0.325
299	Gm10182	0.668	0.54526	0.336	0.786643	0.8	0.597
300	Ap1m2	0.668	0.625069	0.336	0.901783	0.7	0.455
301	Chad	0.668	0.192972	0.336	0.278399	0.45	0.117
302	Prpf38a	0.668	0.459114	0.336	0.662361	0.6	0.312
303	Bcam	0.668	0.810774	0.336	1.1697	0.9	0.714
304	Gnb1	0.668	0.480749	0.336	0.693574	0.95	0.922
305	Lgr5	0.668	0.778354	0.336	1.12293	0.7	0.403
306	Fnbp4	0.668	0.255832	0.336	0.369088	0.75	0.468
307	Ubl5	0.668	0.472886	0.336	0.682231	0.95	0.805
308	Shisa2	0.667	1.31646	0.334	1.89925	0.35	0.026
309	Csk	0.667	0.337723	0.334	0.487231	0.65	0.364
310	Ing3	0.667	0.590204	0.334	0.851485	0.6	0.299
311	Romo1	0.667	0.204717	0.334	0.295344	0.85	0.675
312	Adrbk1	0.667	0.402907	0.334	0.581273	0.6	0.26
313	Ppp3ca	0.667	0.334962	0.334	0.483248	0.85	0.545
314	Hnrnpf	0.667	0.296919	0.334	0.428364	1	0.701
315	Lrp5	0.667	0.793983	0.334	1.14548	0.9	0.844
316	Wipf2	0.667	0.223067	0.334	0.321817	0.8	0.494
317	Mtf2	0.666	0.236847	0.332	0.341699	0.55	0.234
318	Dicer1	0.666	0.446242	0.332	0.643791	0.65	0.351
319	Ccdc25	0.666	0.246864	0.332	0.35615	0.7	0.39
320	Srrm1	0.666	0.386412	0.332	0.557475	1	0.896
321	Med6	0.666	0.235364	0.332	0.339559	0.5	0.169
322	Tnfrsf22	0.666	0.275354	0.332	0.397252	0.85	0.61
323	Mtus1	0.666	0.45242	0.332	0.652704	0.95	0.844
324	Tmub1	0.666	0.507649	0.332	0.732383	0.6	0.325
325	Oaz1	0.666	0.408488	0.332	0.589324	1	0.987
326	Frat2	0.665	0.275887	0.33	0.398021	0.45	0.169
327	Stxbp4	0.665	0.216913	0.33	0.312939	0.75	0.481
328	Ythdc1	0.665	0.276291	0.33	0.398603	0.75	0.545
329	Tbc1d9	0.665	0.890861	0.33	1.28524	0.35	0.026
330	Col9a1	0.665	0.988314	0.33	1.42584	0.45	0.182
331	Slc25a10	0.665	0.306626	0.33	0.442368	0.65	0.39
332	Zfp385a	0.664	0.761162	0.328	1.09812	0.5	0.195
333	Ergic1	0.664	0.537343	0.328	0.775222	0.85	0.727
334	Serp1	0.664	0.37597	0.328	0.542411	0.9	0.831
335	Ascc2	0.664	0.420618	0.328	0.606823	0.95	0.623
336	mt-Nd4	0.664	0.395451	0.328	0.570515	1	0.961
337	Wnk4	0.336	0.174081	0.328	0.251146	0.5	0.805
338	M6pr	0.663	0.731596	0.326	1.05547	0.95	0.727
339	Gm6472	0.663	0.277088	0.326	0.399753	0.8	0.675
340	Gm15280	0.663	0.611785	0.326	0.882618	0.7	0.494
341	Tmem79	0.662	1.19196	0.324	1.71964	0.65	0.506
342	Cnot3	0.662	0.296066	0.324	0.427133	0.9	0.74
343	Lima1	0.662	0.408211	0.324	0.588925	0.65	0.429
344	Ubxn7	0.662	0.717161	0.324	1.03464	0.85	0.818
345	Dnph1	0.662	0.223043	0.324	0.321783	0.45	0.143
346	Palm	0.662	0.597054	0.324	0.861367	0.6	0.403
347	Dcakd	0.662	0.364174	0.324	0.525392	0.7	0.468
348	Rab3gap1	0.662	0.402391	0.324	0.580528	1	0.844
349	Rab15	0.662	0.72685	0.324	1.04862	0.8	0.636
350	L3mbtl2	0.662	0.603118	0.324	0.870115	0.6	0.377
351	Ctdspl2	0.662	0.601072	0.324	0.867163	0.7	0.571
352	Ap2s1	0.662	0.197236	0.324	0.284551	0.7	0.364
353	Dram2	0.662	0.193538	0.324	0.279217	0.8	0.545
354	Muc15	0.662	0.188851	0.324	0.272454	0.7	0.416
355	Gata2	0.662	0.565739	0.324	0.816189	0.75	0.494
356	Enho	0.662	0.426398	0.324	0.615163	0.6	0.377
357	Sepw1	0.661	0.213839	0.322	0.308505	0.95	0.883
358	Acot1	0.661	0.267719	0.322	0.386237	0.35	0.026
359	Rdx	0.661	0.237779	0.322	0.343043	0.8	0.649
360	St3gal1	0.661	0.183243	0.322	0.264364	0.45	0.143
361	Cnih3	0.661	0.447887	0.322	0.646164	0.4	0.104
362	Capza1	0.66	0.23261	0.32	0.335585	0.85	0.61
363	Rpl14	0.66	0.265729	0.32	0.383366	0.9	0.688
364	Cnksr1	0.66	0.951711	0.32	1.37303	0.5	0.221
365	Slc7a2	0.66	0.454175	0.32	0.655237	0.6	0.338
366	1110008F13Rik	0.66	0.453855	0.32	0.654774	0.9	0.792
367	Eif2a	0.66	0.426014	0.32	0.614609	1	0.805
368	Akap13	0.66	0.665599	0.32	0.960256	0.9	0.922
369	Crtc1	0.66	0.32713	0.32	0.471949	0.7	0.455
370	Gramd1c	0.66	0.60015	0.32	0.865833	0.5	0.208
371	Pbx3	0.66	0.282202	0.32	0.407131	0.35	0.039
372	Cyfip2	0.66	0.212389	0.32	0.306413	0.7	0.455
373	Pkig	0.659	0.287325	0.318	0.414522	0.75	0.429
374	mt-Nd1	0.659	0.33165	0.318	0.47847	0.95	0.987
375	Tgfa	0.658	0.436942	0.316	0.630374	0.65	0.39
376	Zfp956	0.658	0.421998	0.316	0.608814	0.45	0.143
377	Rnase1	0.658	0.887317	0.316	1.28013	0.8	0.766
378	Prune2	0.658	0.620383	0.316	0.895023	0.75	0.636
379	Stmn1	0.658	1.05783	0.316	1.52613	0.6	0.416
380	Atrx	0.658	0.428513	0.316	0.618213	0.85	0.61
381	Rps23-ps1	0.658	0.258783	0.316	0.373345	0.75	0.688
382	Twf2	0.658	0.410403	0.316	0.592086	0.55	0.273
383	Itga4	0.658	0.498117	0.316	0.718631	0.65	0.442
384	Anp32e	0.658	0.439992	0.316	0.634774	0.6	0.351
385	Cpeb2	0.658	0.282994	0.316	0.408274	0.65	0.351
386	Rnpc3	0.658	0.443697	0.316	0.640119	0.55	0.312
387	Aqp11	0.657	1.57595	0.314	2.27361	0.9	0.714
388	Rbm22	0.657	0.201369	0.314	0.290514	0.65	0.364
389	Bsn	0.657	0.236672	0.314	0.341445	0.45	0.182
390	Cst3	0.657	0.483116	0.314	0.696989	0.9	0.935
391	Prpf40a	0.656	0.284496	0.312	0.410442	0.7	0.481
392	Nalcn	0.656	0.617304	0.312	0.890581	0.6	0.351
393	Tmem30b	0.656	0.353938	0.312	0.510624	0.85	0.636
394	Rpl37a	0.656	0.510866	0.312	0.737024	0.85	0.74
395	Map3k4	0.656	0.748153	0.312	1.07936	0.8	0.649
396	Rpl34-ps1	0.656	0.210581	0.312	0.303804	0.75	0.649
397	Mpdu1	0.656	0.571465	0.312	0.824449	0.7	0.494
398	Nudt19	0.656	0.35125	0.312	0.506747	0.75	0.442
399	Sh2d4a	0.656	0.450527	0.312	0.649973	0.6	0.377
400	Acadsb	0.656	0.337985	0.312	0.48761	0.9	0.792
401	Zc3h11a	0.656	0.468392	0.312	0.675747	0.75	0.545
402	Nfat5	0.656	0.46983	0.312	0.677822	0.8	0.805
403	Hnrnpa2b1	0.656	0.380845	0.312	0.549442	1	0.922
404	Fam110b	0.656	0.553636	0.312	0.798728	0.65	0.364
405	Shcbp1	0.656	0.19895	0.312	0.287024	0.7	0.545
406	Map2k4	0.655	0.2483	0.31	0.35822	0.7	0.455
407	Zfp783	0.655	0.306111	0.31	0.441624	0.55	0.26
408	Sugt1	0.655	0.497041	0.31	0.717078	0.8	0.636
409	Mtx3	0.655	0.195311	0.31	0.281775	0.5	0.195
410	Slc38a1	0.655	0.324614	0.31	0.468319	1	0.766
411	Plxna2	0.655	0.649591	0.31	0.937162	0.65	0.506
412	B3gnt2	0.655	0.670182	0.31	0.966869	0.7	0.506
413	Rprd1b	0.655	0.415767	0.31	0.599825	0.8	0.61
414	Ttll4	0.655	0.405483	0.31	0.584989	0.45	0.143
415	Ctdsp1	0.655	0.22457	0.31	0.323986	0.6	0.325
416	Ap3s2	0.655	0.256171	0.31	0.369577	0.8	0.597
417	Pclo	0.655	0.20418	0.31	0.29457	0.5	0.26
418	Etv6	0.655	0.207208	0.31	0.298938	0.75	0.532
419	Rab29	0.655	0.319667	0.31	0.461181	0.55	0.234
420	Cops7b	0.654	0.430901	0.308	0.621659	0.8	0.532
421	Zfp106	0.654	0.431082	0.308	0.62192	0.95	0.74
422	Grcc10	0.654	0.300321	0.308	0.433271	0.85	0.779
423	Rela	0.654	0.320315	0.308	0.462117	0.85	0.649
424	Ddr1	0.654	0.596546	0.308	0.860634	0.9	0.675
425	Minpp1	0.653	0.267409	0.306	0.38579	0.7	0.442
426	Nedd8	0.653	0.31917	0.306	0.460465	1	0.792
427	Trp53inp1	0.653	0.307029	0.306	0.44295	0.7	0.442
428	Zcchc17	0.653	0.178072	0.306	0.256903	0.65	0.351
429	Insr	0.653	0.313274	0.306	0.451959	0.85	0.623
430	Pnkd	0.653	0.474721	0.306	0.684878	0.85	0.766
431	Ddx54	0.653	0.516085	0.306	0.744554	0.6	0.377
432	Prkcz	0.653	0.406787	0.306	0.586869	0.65	0.403
433	Apeh	0.653	0.390938	0.306	0.564004	0.7	0.455
434	Ralgapa2	0.653	0.742092	0.306	1.07061	0.85	0.818
435	Ralgps1	0.652	0.261235	0.304	0.376882	0.85	0.545
436	Gna14	0.652	0.447608	0.304	0.645762	0.65	0.351
437	Def8	0.652	0.694928	0.304	1.00257	0.65	0.468
438	Gpam	0.651	0.331745	0.302	0.478607	0.45	0.182
439	Banf1	0.651	0.339552	0.302	0.489869	0.9	0.714
440	Dmtn	0.651	0.217309	0.302	0.313511	0.55	0.273
441	Dtna	0.651	0.278473	0.302	0.401751	0.75	0.506
442	Slc26a4	0.651	0.968322	0.302	1.39699	0.7	0.558
443	Cxxc5	0.651	0.354879	0.302	0.511983	0.7	0.494
444	Plcd3	0.651	0.722305	0.302	1.04207	0.45	0.195
445	Prob1	0.651	0.63524	0.302	0.916458	0.4	0.104
446	Prdm2	0.651	0.501219	0.302	0.723106	0.8	0.545
447	Slc9a7	0.651	0.191017	0.302	0.275579	0.55	0.273
448	Arl6ip4	0.651	0.220915	0.302	0.318713	0.65	0.39
449	Rraga	0.651	0.265338	0.302	0.382802	0.7	0.468
450	Park7	0.651	0.393258	0.302	0.567351	0.9	0.818
451	Ucma	0.651	1.03418	0.302	1.492	0.4	0.117
452	Ids	0.65	0.43605	0.3	0.629088	0.7	0.506
453	Tmem50b	0.65	0.597256	0.3	0.861659	0.9	0.727
454	Naa25	0.65	0.306966	0.3	0.442859	0.7	0.403
455	Rpl26	0.65	0.388239	0.3	0.560111	0.95	0.818
456	Plpp3	0.65	0.523521	0.3	0.755282	0.65	0.416
457	Ubqln2	0.65	0.315487	0.3	0.455151	0.65	0.39
458	Il17re	0.65	0.397227	0.3	0.573077	1	0.909
459	Stk26	0.65	0.201019	0.3	0.290009	0.35	0.052
460	Speg	0.65	0.260774	0.3	0.376217	0.55	0.312
461	Zfp637	0.65	0.32508	0.3	0.468991	0.7	0.506
462	Zfp36	0.649	0.176659	0.298	0.254865	0.65	0.325
463	Mcm3	0.649	0.411104	0.298	0.593098	0.4	0.13
464	Vps36	0.649	0.253062	0.298	0.365091	0.65	0.403
465	Apbb1	0.649	0.399672	0.298	0.576604	0.65	0.506
466	Aim1	0.649	0.516604	0.298	0.745302	0.5	0.208
467	Ssrp1	0.649	0.314278	0.298	0.453407	0.8	0.532
468	Fbrs	0.649	0.182031	0.298	0.262615	0.8	0.519
469	Tle3	0.649	0.258474	0.298	0.372899	0.5	0.26
470	Rpl21	0.649	0.229118	0.298	0.330548	0.8	0.779
471	Ubald1	0.649	0.501305	0.298	0.723231	0.7	0.584
472	Tagap1	0.648	0.227192	0.296	0.327769	0.45	0.195
473	Hid1	0.648	0.563276	0.296	0.812635	0.65	0.403
474	Pop4	0.648	0.625865	0.296	0.902933	0.65	0.494
475	Srcap	0.648	0.488479	0.296	0.704727	0.85	0.753
476	Mrpl17	0.648	0.428018	0.296	0.6175	0.9	0.623
477	Ccdc136	0.648	0.483536	0.296	0.697595	0.35	0.065
478	Eif3f	0.648	0.696554	0.296	1.00491	0.7	0.623
479	Cldn14	0.648	0.443066	0.296	0.639209	0.55	0.299
480	Gm28062	0.648	0.271902	0.296	0.392272	0.95	0.792
481	Zbtb20	0.647	0.228765	0.294	0.330038	1	1
482	Snx6	0.647	0.375869	0.294	0.542264	0.75	0.506
483	Osbp	0.647	0.389568	0.294	0.562028	0.65	0.429
484	Itm2b	0.647	0.555053	0.294	0.800773	1	1
485	Cblb	0.647	0.6214	0.294	0.89649	0.5	0.273
486	Mark3	0.647	0.391111	0.294	0.564254	0.7	0.506
487	Erbb2	0.647	0.534252	0.294	0.770763	0.8	0.558
488	Rps15	0.647	0.26679	0.294	0.384896	0.7	0.519
489	Scp2	0.647	0.383482	0.294	0.553248	0.9	0.766
490	Pomp	0.647	0.358529	0.294	0.517247	0.9	0.701
491	Smad6	0.647	0.288551	0.294	0.416292	0.45	0.169
492	Tet2	0.647	0.254866	0.294	0.367694	1	0.623
493	Hax1	0.647	0.611969	0.294	0.882885	0.6	0.429
494	Arhgap4	0.647	0.290956	0.294	0.419761	0.35	0.065
495	Capn7	0.647	0.433214	0.294	0.624996	0.6	0.364
496	Rnf187	0.646	0.42677	0.292	0.615699	0.9	0.844
497	Syf2	0.646	0.414831	0.292	0.598474	0.75	0.61
498	Gpn1	0.646	0.338017	0.292	0.487656	0.85	0.545
499	Rbpj	0.646	0.348184	0.292	0.502323	0.55	0.351
500	Stra13	0.646	0.288538	0.292	0.416272	0.6	0.39
501	Agtrap	0.646	0.260289	0.292	0.375518	0.8	0.61
502	Smim22	0.646	0.212443	0.292	0.30649	0.55	0.338
503	Irx5	0.646	0.639827	0.292	0.923076	0.35	0.078
504	Kitl	0.646	0.421749	0.292	0.608455	0.4	0.117
505	Appl1	0.645	0.267569	0.29	0.386021	0.9	0.662
506	Olfm1	0.645	0.261186	0.29	0.376811	0.45	0.169
507	Tmem38b	0.645	0.204594	0.29	0.295167	0.45	0.169
508	Mtr	0.645	0.434707	0.29	0.62715	0.5	0.286
509	Pllp	0.645	0.362113	0.29	0.522419	0.5	0.26
510	Cwf19l2	0.645	0.23123	0.29	0.333594	0.6	0.312
511	Dusp11	0.645	0.302802	0.29	0.436851	0.8	0.662
512	Pdk3	0.645	0.252074	0.29	0.363666	0.5	0.221
513	Hipk3	0.645	0.587187	0.29	0.847131	0.65	0.442
514	Tm4sf1	0.645	0.213044	0.29	0.307357	0.55	0.299
515	Apobec3	0.645	0.284457	0.29	0.410384	0.65	0.455
516	Gng5	0.645	0.3762	0.29	0.542742	0.85	0.766
517	Tmem64	0.645	0.859751	0.29	1.24036	0.7	0.662
518	mt-Co3	0.645	0.488235	0.29	0.704374	0.95	0.766
519	Tmprss3	0.644	0.49734	0.288	0.71751	0.8	0.519
520	Fam118a	0.644	0.312792	0.288	0.451264	0.6	0.351
521	Prepl	0.644	0.246021	0.288	0.354934	0.55	0.286
522	Thoc7	0.644	0.398823	0.288	0.57538	0.75	0.623
523	Nbeal2	0.644	0.196123	0.288	0.282945	0.6	0.312
524	Msh2	0.644	0.359065	0.288	0.518021	0.6	0.325
525	Hsd3b7	0.644	0.462359	0.288	0.667044	0.55	0.247
526	Sap30bp	0.644	0.284753	0.288	0.410812	0.55	0.286
527	Kmt2a	0.644	0.466672	0.288	0.673265	0.6	0.338
528	Atp5h	0.644	0.174388	0.288	0.251588	0.95	0.766
529	Capzb	0.644	0.464016	0.288	0.669434	1	0.857
530	2810474O19Rik	0.644	0.297375	0.288	0.429021	1	0.961
531	Ctgf	0.644	0.835625	0.288	1.20555	0.4	0.117
532	Ccm2	0.644	0.306332	0.288	0.441943	0.65	0.364
533	Sema4d	0.644	0.698913	0.288	1.00832	0.8	0.623
534	Tacc3	0.643	0.524178	0.286	0.756228	0.4	0.13
535	Sdr39u1	0.643	0.231593	0.286	0.334118	0.7	0.39
536	Ankmy2	0.643	0.396707	0.286	0.572327	0.55	0.286
537	Dyrk1a	0.643	0.254533	0.286	0.367214	0.45	0.156
538	Hmmr	0.643	0.557998	0.286	0.805021	0.6	0.325
539	Dcp2	0.643	0.481457	0.286	0.694595	0.55	0.26
540	Fam60a	0.643	0.289896	0.286	0.418231	0.55	0.338
541	Ythdf1	0.643	0.394692	0.286	0.56942	0.45	0.182
542	Tmem171	0.643	0.53571	0.286	0.772867	0.55	0.299
543	Prpsap1	0.643	0.340062	0.286	0.490605	0.95	0.831
544	Sorl1	0.643	0.646398	0.286	0.932555	0.95	0.753
545	Rab11fip1	0.642	0.184297	0.284	0.265885	0.65	0.455
546	Mthfd1	0.642	0.762551	0.284	1.10013	0.55	0.364
547	Tceb2	0.642	0.228222	0.284	0.329254	0.95	0.87
548	Gatm	0.642	0.294067	0.284	0.424249	0.35	0.078
549	Ugdh	0.642	0.297715	0.284	0.429512	0.75	0.519
550	Rnf216	0.642	0.490948	0.284	0.708289	0.5	0.273
551	Efna1	0.642	0.944396	0.284	1.36247	0.7	0.558
552	Psip1	0.642	0.280304	0.284	0.404392	0.8	0.623
553	Rps17	0.642	0.362883	0.284	0.52353	0.8	0.662
554	Cnot8	0.642	0.281948	0.284	0.406766	0.75	0.494
555	Gal3st3	0.641	0.807104	0.282	1.1644	0.75	0.494
556	Ik	0.641	0.263043	0.282	0.379491	0.65	0.468
557	Mapkapk2	0.641	0.388748	0.282	0.560845	0.45	0.208
558	Adipor2	0.641	0.760703	0.282	1.09746	0.95	0.753
559	Mapk9	0.641	0.328971	0.282	0.474604	0.75	0.455
560	Pik3ip1	0.641	0.378856	0.282	0.546573	0.85	0.649
561	Smdt1	0.64	0.217643	0.28	0.313993	0.95	0.779
562	Rpl7l1	0.64	0.250143	0.28	0.360879	0.7	0.481
563	Smek1	0.64	0.426847	0.28	0.615809	0.7	0.494
564	Adamts15	0.64	0.598273	0.28	0.863126	0.3	0.026
565	Nsd1	0.64	0.414221	0.28	0.597595	0.9	0.922
566	Phrf1	0.64	0.408416	0.28	0.58922	0.85	0.584
567	Cse1l	0.64	0.32113	0.28	0.463293	0.75	0.532
568	Rps8	0.64	0.56708	0.28	0.818123	0.75	0.662
569	Epb41	0.64	0.349645	0.28	0.504431	0.8	0.558
570	Etv3	0.64	0.325042	0.28	0.468936	0.5	0.208
571	Hdac7	0.64	0.726251	0.28	1.04776	0.65	0.506
572	Zrsr2	0.64	0.227583	0.28	0.328333	0.6	0.312
573	Prss36	0.64	1.9383	0.28	2.79638	0.7	0.545
574	Ppil4	0.639	0.510297	0.278	0.736203	0.75	0.545
575	Gmpr2	0.639	0.289029	0.278	0.41698	0.6	0.312
576	Ltbr	0.639	0.405596	0.278	0.585151	0.65	0.416
577	Pop7	0.639	0.193161	0.278	0.278673	0.45	0.208
578	Ephx1	0.639	0.541419	0.278	0.781102	0.85	0.753
579	Tyrobp	0.639	0.551507	0.278	0.795657	0.4	0.13
580	Adrbk2	0.639	0.400083	0.278	0.577198	0.5	0.299
581	Pgm2	0.638	0.227414	0.276	0.328089	0.65	0.351
582	Pcnt	0.638	0.184681	0.276	0.266439	0.45	0.169
583	Ccdc125	0.638	0.227873	0.276	0.328752	0.4	0.13
584	Rnf220	0.638	0.416703	0.276	0.601175	0.5	0.273
585	Polr2m	0.638	0.34296	0.276	0.494787	0.9	0.818
586	Suds3	0.638	0.572943	0.276	0.826582	0.75	0.571
587	Pxmp4	0.638	0.219845	0.276	0.317169	0.8	0.558
588	Sos2	0.638	0.177012	0.276	0.255374	0.6	0.403
589	Cfl1	0.637	0.243427	0.274	0.351191	0.95	0.883
590	Ptpdc1	0.637	0.230323	0.274	0.332286	0.35	0.078
591	Naca	0.637	0.40976	0.274	0.591159	0.95	0.831
592	Adgrg1	0.637	0.978796	0.274	1.4121	0.35	0.104
593	Rps23	0.637	0.258153	0.274	0.372436	0.75	0.662
594	Mgme1	0.637	0.215881	0.274	0.31145	0.55	0.312
595	Commd7	0.637	0.241097	0.274	0.347829	0.85	0.623
596	Apoe	0.637	1.22774	0.274	1.77125	0.85	0.857
597	Ict1	0.637	0.461179	0.274	0.665341	0.7	0.623
598	Nudc	0.637	0.284189	0.274	0.409998	0.9	0.714
599	Uhrf2	0.637	0.471245	0.274	0.679863	0.55	0.338
600	Aip	0.637	0.279203	0.274	0.402805	0.6	0.325
601	mt-Co1	0.637	0.214879	0.274	0.310004	1	0.987
602	Ccnb2	0.636	0.581665	0.272	0.839165	0.45	0.195
603	Morf4l1	0.636	0.174704	0.272	0.252045	1	0.961
604	Peak1	0.636	0.306351	0.272	0.441971	0.6	0.364
605	Gm15500	0.636	0.378674	0.272	0.546311	0.85	0.714
606	Arid1a	0.636	0.30367	0.272	0.438104	0.95	0.896
607	Tgfb2	0.636	0.612677	0.272	0.883906	0.7	0.558
608	Ptpn2	0.636	0.418034	0.272	0.603096	0.6	0.39
609	Gm42927	0.636	0.233468	0.272	0.336823	0.95	0.922
610	Scyl3	0.636	0.403855	0.272	0.582639	0.7	0.455
611	Hmox2	0.636	0.411947	0.272	0.594314	0.8	0.545
612	Zmiz1	0.636	0.362529	0.272	0.523019	0.85	0.714
613	Wasl	0.635	0.292047	0.27	0.421334	0.8	0.636
614	Ilf3	0.635	0.63105	0.27	0.910413	0.75	0.597
615	Srgap3	0.635	0.558751	0.27	0.806107	0.75	0.597
616	Prr11	0.635	0.362569	0.27	0.523077	0.45	0.182
617	Git2	0.635	0.745926	0.27	1.07614	0.95	0.87
618	Enpp1	0.635	0.883504	0.27	1.27463	0.7	0.519
619	Mad2l2	0.635	0.226165	0.27	0.326287	0.65	0.338
620	Ccdc28b	0.635	0.248	0.27	0.357788	0.45	0.208
621	Mgat2	0.634	0.247224	0.268	0.356668	0.75	0.532
622	Elf1	0.634	0.436443	0.268	0.629654	0.85	0.74
623	Maged2	0.634	0.299728	0.268	0.432416	0.7	0.429
624	Thsd7a	0.634	0.580009	0.268	0.836775	0.4	0.156
625	Usp21	0.634	0.276281	0.268	0.398589	0.8	0.61
626	Arhgdib	0.634	0.530512	0.268	0.765368	0.4	0.143
627	Suco	0.634	0.488538	0.268	0.704812	0.6	0.338
628	Rpl6	0.634	0.322127	0.268	0.464732	0.95	0.792
629	Ticam2	0.634	0.242085	0.268	0.349254	0.45	0.221
630	Rpusd4	0.634	0.221983	0.268	0.320254	0.4	0.13
631	Mif4gd	0.634	0.370804	0.268	0.534957	0.5	0.26
632	Gm10175	0.634	0.273407	0.268	0.394443	0.85	0.74
633	Mfap1b	0.634	0.27189	0.268	0.392254	0.7	0.494
634	Ccnt1	0.634	0.516161	0.268	0.744663	0.8	0.675
635	Dnpep	0.634	0.308549	0.268	0.445142	0.55	0.312
636	Gm11808	0.634	0.324969	0.268	0.468831	0.8	0.649
637	Rps27a	0.634	0.228926	0.268	0.33027	0.75	0.649
638	H2afv	0.634	0.43412	0.268	0.626302	0.9	0.649
639	Rpl28	0.633	0.23574	0.266	0.340101	0.75	0.74
640	Col2a1	0.633	0.341185	0.266	0.492226	0.3	0.039
641	Esco1	0.633	0.225436	0.266	0.325235	0.6	0.325
642	Dcun1d1	0.633	0.552915	0.266	0.797688	0.65	0.481
643	Snrpb	0.633	0.375281	0.266	0.541416	0.8	0.662
644	Blzf1	0.633	0.177135	0.266	0.255552	0.55	0.286
645	Plk1	0.633	0.478198	0.266	0.689894	0.4	0.156
646	Mterf3	0.633	0.345514	0.266	0.498472	0.85	0.61
647	Fam107b	0.633	0.322225	0.266	0.464873	0.4	0.156
648	Ankrd17	0.633	0.214284	0.266	0.309146	0.85	0.701
649	Tmem98	0.633	0.500817	0.266	0.722527	0.65	0.442
650	Gm9843	0.632	0.393879	0.264	0.568247	0.8	0.753
651	Ndufaf7	0.632	0.251942	0.264	0.363476	0.8	0.584
652	Ap3b1	0.632	0.510945	0.264	0.737137	0.8	0.753
653	Capn1	0.632	0.23994	0.264	0.346161	0.7	0.377
654	Mipep	0.632	0.345499	0.264	0.49845	0.65	0.39
655	Rcor3	0.632	0.362519	0.264	0.523005	0.75	0.506
656	Prune	0.632	0.352414	0.264	0.508426	0.45	0.221
657	Srp19	0.632	0.198797	0.264	0.286804	0.65	0.455
658	Nrbp1	0.632	0.23095	0.264	0.33319	0.7	0.429
659	Ksr1	0.632	0.200882	0.264	0.289811	0.55	0.299
660	Gng7	0.632	0.185497	0.264	0.267616	0.65	0.364
661	Fstl1	0.632	0.414079	0.264	0.59739	0.85	0.74
662	Thoc6	0.632	0.398438	0.264	0.574824	0.4	0.143
663	Auh	0.632	0.268794	0.264	0.387788	1	0.961
664	Pcyox1	0.632	0.245438	0.264	0.354092	0.9	0.857
665	Tdrd3	0.631	0.657728	0.262	0.948901	0.6	0.351
666	B4galnt1	0.631	0.261748	0.262	0.377622	0.45	0.195
667	Slc6a6	0.631	0.396299	0.262	0.571739	0.5	0.286
668	Cox10	0.631	0.400687	0.262	0.578069	0.65	0.481
669	Rab3d	0.631	0.403134	0.262	0.5816	0.75	0.481
670	Lysmd4	0.631	0.485877	0.262	0.700973	0.4	0.182
671	Ythdc2	0.631	0.499372	0.262	0.720441	0.45	0.221
672	Nol9	0.631	0.305269	0.262	0.44041	0.7	0.403
673	Amer1	0.631	0.440092	0.262	0.634919	0.4	0.182
674	Trak2	0.631	0.416948	0.262	0.60153	0.75	0.481
675	Ephb4	0.631	0.751771	0.262	1.08458	0.55	0.312
676	Zfp618	0.631	0.479035	0.262	0.691101	0.5	0.273
677	Acbd6	0.631	0.329688	0.262	0.475639	0.75	0.506
678	Zfp60	0.631	0.237057	0.262	0.342	0.65	0.429
679	Taf3	0.631	0.358963	0.262	0.517873	0.6	0.442
680	Pak4	0.63	0.354498	0.26	0.511433	0.75	0.649
681	Crabp2	0.63	0.275864	0.26	0.397988	0.3	0.052
682	Col11a2	0.63	0.420858	0.26	0.60717	0.55	0.364
683	Ccdc88a	0.63	0.509883	0.26	0.735606	0.6	0.338
684	Cpe	0.63	0.962472	0.26	1.38855	0.45	0.247
685	Ubr7	0.63	0.5904	0.26	0.851767	0.6	0.338
686	Nfkbia	0.63	0.577176	0.26	0.832688	0.85	0.753
687	Sh3gl1	0.63	0.248726	0.26	0.358836	0.85	0.597
688	Rnps1	0.63	0.260584	0.26	0.375943	0.6	0.455
689	Folh1	0.63	0.410001	0.26	0.591507	0.3	0.052
690	Ppp2r4	0.63	0.339361	0.26	0.489594	0.85	0.818
691	Vamp4	0.63	0.446839	0.26	0.644653	0.6	0.481
692	Ptpru	0.63	0.208222	0.26	0.300401	0.3	0.039
693	Lrrc58	0.63	0.361061	0.26	0.520901	0.95	0.805
694	Smc2	0.63	0.486967	0.26	0.702545	0.45	0.208
695	S100a13	0.629	0.359775	0.258	0.519045	0.85	0.792
696	Slc9a3r2	0.629	0.405687	0.258	0.585283	0.45	0.247
697	Dync1h1	0.629	0.267432	0.258	0.385824	0.85	0.74
698	Klhl8	0.629	0.354377	0.258	0.511258	0.45	0.234
699	Galm	0.629	0.650887	0.258	0.939031	0.65	0.532
700	Gprasp1	0.629	0.36561	0.258	0.527464	0.65	0.506
701	Coq2	0.629	0.331331	0.258	0.478009	0.75	0.532
702	Auts2	0.629	0.489645	0.258	0.706408	0.95	0.922
703	Shroom1	0.629	0.426254	0.258	0.614955	0.4	0.169
704	Dtnb	0.628	0.548289	0.256	0.791015	0.9	0.818
705	Gltscr1l	0.628	0.236588	0.256	0.341325	0.35	0.117
706	Rpl18	0.628	0.311878	0.256	0.449945	0.65	0.481
707	Tcea1	0.628	0.524196	0.256	0.756255	0.85	0.623
708	Tgif1	0.628	0.216056	0.256	0.311702	0.35	0.104
709	Eif2s3y	0.628	0.528414	0.256	0.76234	0.65	0.494
710	Aldoc	0.628	0.6569	0.256	0.947706	0.6	0.416
711	Huwe1	0.628	0.33718	0.256	0.486448	0.95	0.961
712	Bmp7	0.628	0.45499	0.256	0.656411	0.95	0.766
713	Kcnc3	0.628	0.20481	0.256	0.295478	0.3	0.039
714	Dip2c	0.627	0.392519	0.254	0.566286	0.5	0.286
715	Cpsf3	0.627	0.300811	0.254	0.433978	0.65	0.442
716	Ctnnbl1	0.627	0.450772	0.254	0.650327	0.6	0.351
717	Ctf1	0.627	0.359222	0.254	0.518247	0.45	0.234
718	1810037I17Rik	0.627	0.290969	0.254	0.41978	0.75	0.558
719	Boc	0.627	0.460289	0.254	0.664056	0.45	0.208
720	Cdc42bpg	0.627	0.189774	0.254	0.273786	0.3	0.065
721	Tbc1d12	0.626	0.18855	0.252	0.272021	0.4	0.13
722	Lmf2	0.626	0.330247	0.252	0.476446	0.8	0.61
723	Paqr8	0.626	0.399229	0.252	0.575966	0.3	0.052
724	Ngfrap1	0.626	0.283547	0.252	0.409071	0.8	0.597
725	Acaca	0.626	0.69301	0.252	0.999803	0.9	0.831
726	Tmem5	0.626	0.194793	0.252	0.281027	0.65	0.39
727	Spint2	0.626	0.403593	0.252	0.582261	1	0.896
728	Trim28	0.626	0.430789	0.252	0.621497	0.7	0.519
729	Ly6c2	0.625	0.722878	0.25	1.04289	0.35	0.104
730	Racgap1	0.625	0.448568	0.25	0.647146	0.45	0.221
731	Xiap	0.625	0.319048	0.25	0.460289	0.8	0.61
732	Eya4	0.625	0.204068	0.25	0.294407	0.55	0.338
733	Arhgap10	0.625	0.274656	0.25	0.396245	0.35	0.117
734	Taldo1	0.625	0.193758	0.25	0.279534	1	0.74
735	Prex1	0.625	0.543673	0.25	0.784354	0.6	0.403
736	Rpl19	0.625	0.311409	0.25	0.449269	0.75	0.636
737	Vamp1	0.625	0.261381	0.25	0.377093	0.8	0.649
738	Slc5a3	0.625	0.379147	0.25	0.546994	0.9	0.935
739	Plcd4	0.625	0.322213	0.25	0.464855	0.5	0.286
740	Ccdc61	0.625	0.28605	0.25	0.412682	0.35	0.104
741	Mdm4	0.625	0.379713	0.25	0.547811	0.8	0.844
742	Ergic3	0.625	0.383291	0.25	0.552972	0.9	0.792
743	Tmbim1	0.625	0.491229	0.25	0.708693	1	1
744	Irf2bp2	0.625	0.231482	0.25	0.333958	0.55	0.351
745	Tesk2	0.625	0.206064	0.25	0.297288	0.6	0.364
746	Camta1	0.625	0.214983	0.25	0.310155	0.7	0.494
747	Tsr1	0.625	0.285278	0.25	0.411569	0.3	0.052
748	Adamtsl1	0.625	0.888588	0.25	1.28196	0.35	0.13
749	Sdr16c5	0.625	0.363135	0.25	0.523892	0.25	0
750	Rfc4	0.624	0.184605	0.248	0.266329	0.45	0.221
751	B4galt4	0.624	0.174501	0.248	0.251751	0.75	0.442
752	Babam1	0.624	0.336343	0.248	0.48524	0.55	0.39
753	Gab1	0.624	0.406654	0.248	0.586677	0.85	0.753
754	Vps4b	0.624	0.228045	0.248	0.328999	0.75	0.506
755	Polr2j	0.624	0.179464	0.248	0.258911	0.55	0.312
756	Edem1	0.624	0.501704	0.248	0.723806	0.65	0.494
757	Cebpb	0.624	0.375088	0.248	0.541137	0.55	0.312
758	Pex14	0.624	0.398071	0.248	0.574295	0.55	0.403
759	Dhx15	0.624	0.379214	0.248	0.547091	0.7	0.455
760	Coa5	0.624	0.227177	0.248	0.327747	0.9	0.662
761	Sh3bp1	0.624	0.380598	0.248	0.549087	0.55	0.338
762	Trmt112	0.624	0.207784	0.248	0.299768	0.6	0.468
763	Ywhaz	0.624	0.336332	0.248	0.485224	1	1
764	Actn1	0.376	0.623629	0.248	0.899707	0.55	0.818
765	Myo1d	0.623	0.382345	0.246	0.551607	0.6	0.403
766	Usp47	0.623	0.36155	0.246	0.521606	0.6	0.416
767	Pard6b	0.623	0.607136	0.246	0.875912	0.5	0.273
768	Rabif	0.623	0.287076	0.246	0.414163	0.6	0.442
769	Tm9sf1	0.623	0.418136	0.246	0.603243	0.95	0.779
770	Pgs1	0.623	0.432827	0.246	0.624437	0.5	0.351
771	Acss3	0.623	0.579999	0.246	0.836762	0.55	0.377
772	Cd53	0.623	0.21811	0.246	0.314666	0.3	0.052
773	Ccdc148	0.623	0.206084	0.246	0.297317	0.4	0.156
774	Nkain2	0.623	0.373805	0.246	0.539287	0.3	0.078
775	Frzb	0.623	1.13904	0.246	1.64329	0.35	0.117
776	Rps9	0.623	0.416541	0.246	0.600942	0.85	0.909
777	Ebf1	0.622	0.501373	0.244	0.723329	0.85	0.857
778	Tifab	0.622	0.568477	0.244	0.820138	0.35	0.13
779	Sltm	0.622	0.330343	0.244	0.476585	0.5	0.325
780	Ascc3	0.622	0.570477	0.244	0.823024	0.75	0.597
781	Vapa	0.622	0.475212	0.244	0.685587	0.85	0.779
782	Psmg2	0.622	0.228941	0.244	0.330292	0.6	0.364
783	Cd82	0.622	0.662886	0.244	0.956343	0.7	0.701
784	Arid3b	0.622	0.287155	0.244	0.414277	0.45	0.221
785	G3bp2	0.622	0.340808	0.244	0.491682	1	0.896
786	Fam63a	0.622	0.602382	0.244	0.869053	0.85	0.675
787	Def6	0.622	0.197062	0.244	0.284301	0.35	0.104
788	Fabp3	0.622	0.585794	0.244	0.845123	0.55	0.364
789	Ocrl	0.622	0.221646	0.244	0.319768	0.75	0.494
790	Sec61a1	0.622	0.734879	0.244	1.06021	1	1
791	Letm1	0.622	0.260875	0.244	0.376363	0.9	0.818
792	Zfp407	0.622	0.312163	0.244	0.450355	0.45	0.208
793	Rps29	0.621	0.240863	0.242	0.347492	0.8	0.649
794	Elavl1	0.621	0.391843	0.242	0.56531	0.9	0.74
795	Ice1	0.621	0.485689	0.242	0.700702	0.4	0.195
796	Cenpp	0.621	0.241219	0.242	0.348006	0.3	0.065
797	F13a1	0.621	1.33773	0.242	1.92993	0.3	0.078
798	Cdc40	0.621	0.369534	0.242	0.533124	0.55	0.325
799	Map4k3	0.621	0.336279	0.242	0.485149	0.55	0.377
800	Map4k4	0.621	0.193816	0.242	0.279617	0.55	0.338
801	Rhov	0.621	0.358645	0.242	0.517415	0.3	0.065
802	Son	0.621	0.202299	0.242	0.291856	0.95	1
803	Gng12	0.621	0.352845	0.242	0.509047	0.7	0.519
804	Tnk1	0.621	0.213742	0.242	0.308365	0.4	0.156
805	Aurkb	0.621	0.390968	0.242	0.564048	0.3	0.065
806	Zxdc	0.621	0.22811	0.242	0.329093	0.45	0.247
807	Il16	0.621	0.549513	0.242	0.79278	0.45	0.234
808	Cdc14a	0.621	0.422819	0.242	0.609998	0.7	0.506
809	Tmem37	0.621	0.240762	0.242	0.347346	0.45	0.208
810	Papolg	0.621	0.205897	0.242	0.297046	0.6	0.429
811	Podxl2	0.621	0.413614	0.242	0.596719	0.55	0.338
812	Cnr2	0.621	0.237523	0.242	0.342673	0.3	0.065
813	Fkbp14	0.621	0.251139	0.242	0.362316	0.3	0.065
814	Strc	0.621	0.6236	0.242	0.899664	0.5	0.234
815	Pigo	0.621	0.308789	0.242	0.445488	0.45	0.195
816	Nifk	0.621	0.230622	0.242	0.332717	0.45	0.221
817	1700049G17Rik	0.621	0.185262	0.242	0.267277	0.55	0.312
818	Wasf2	0.621	0.373182	0.242	0.538387	0.95	0.87
819	BC023829	0.621	0.280972	0.242	0.405357	0.6	0.377
820	Lrmp	0.621	0.794418	0.242	1.1461	0.55	0.325
821	Selm	0.621	0.331512	0.242	0.47827	0.5	0.377
822	Cks1b	0.62	0.3861	0.24	0.557025	0.35	0.104
823	Fancm	0.62	0.328722	0.24	0.474246	0.35	0.143
824	9130008F23Rik	0.62	0.179569	0.24	0.259063	0.45	0.221
825	Pyroxd1	0.62	0.208677	0.24	0.301057	0.45	0.234
826	Cep164	0.62	0.48734	0.24	0.703083	0.65	0.416
827	Cnih1	0.62	0.187295	0.24	0.270209	0.75	0.468
828	Lmnb1	0.62	0.416082	0.24	0.60028	0.3	0.065
829	Bex1	0.62	0.448422	0.24	0.646936	0.25	0.013
830	Tpd52l2	0.62	0.262868	0.24	0.379238	0.65	0.468
831	Fip1l1	0.62	0.205367	0.24	0.296282	0.75	0.597
832	Sash3	0.62	0.459854	0.24	0.663429	0.25	0.013
833	Fzd4	0.62	0.214757	0.24	0.309828	0.5	0.273
834	Gm14680	0.62	0.223998	0.24	0.323161	0.35	0.117
835	C1qtnf4	0.62	0.425724	0.24	0.614191	0.35	0.117
836	Zfp839	0.619	0.399814	0.238	0.576809	0.55	0.325
837	Cndp2	0.619	1.09673	0.238	1.58224	0.9	0.831
838	Atp6v0e	0.619	0.554291	0.238	0.799673	0.9	0.857
839	Ascc1	0.619	0.183234	0.238	0.264351	0.45	0.221
840	Inhba	0.619	0.587212	0.238	0.847168	0.25	0.013
841	Rpl37	0.619	0.179577	0.238	0.259075	0.7	0.688
842	Tmco6	0.619	0.262534	0.238	0.378757	0.35	0.104
843	Ppp6r2	0.619	0.25335	0.238	0.365507	0.5	0.26
844	Mrps27	0.619	0.247829	0.238	0.357541	0.4	0.182
845	Car12	0.619	1.16351	0.238	1.67859	0.9	0.883
846	Mmd	0.619	0.686818	0.238	0.990869	0.5	0.403
847	Hyal2	0.619	0.197196	0.238	0.284494	0.55	0.338
848	Mettl17	0.619	0.415775	0.238	0.599837	0.65	0.506
849	Aldh1a1	0.619	0.21153	0.238	0.305173	0.5	0.234
850	Ints7	0.619	0.299953	0.238	0.432741	0.6	0.39
851	Bub1b	0.619	0.758758	0.238	1.09466	0.3	0.065
852	Tsc22d4	0.619	0.295565	0.238	0.426411	0.85	0.909
853	Lmo1	0.619	0.184163	0.238	0.265691	0.25	0.013
854	Mapkbp1	0.619	0.218514	0.238	0.315249	0.5	0.286
855	Cbx7	0.619	0.313842	0.238	0.452779	0.6	0.377
856	Tmem108	0.619	0.282072	0.238	0.406944	0.25	0.013
857	Dnajb6	0.619	0.256918	0.238	0.370654	0.9	0.805
858	Stat6	0.381	0.301981	0.238	0.435666	0.3	0.597
859	0610040J01Rik	0.618	0.619705	0.236	0.894046	0.3	0.065
860	S100a1	0.618	0.508823	0.236	0.734076	1	1
861	Man2c1	0.618	0.452598	0.236	0.65296	0.9	0.74
862	Calm1	0.618	0.372097	0.236	0.536822	1	1
863	Klhl18	0.618	0.697883	0.236	1.00683	0.65	0.429
864	Metap1d	0.618	0.344365	0.236	0.496813	0.65	0.481
865	Wfdc2	0.618	0.26763	0.236	0.386108	0.5	0.312
866	Stk17b	0.618	0.2053	0.236	0.296185	0.4	0.182
867	Slc16a11	0.618	0.201693	0.236	0.290981	0.25	0.013
868	Cbx5	0.618	0.595728	0.236	0.859453	0.9	0.818
869	Tgfbr3	0.618	0.748053	0.236	1.07921	0.7	0.571
870	Ankra2	0.618	0.345091	0.236	0.497861	0.8	0.532
871	Tmem9b	0.382	0.207682	0.236	0.299622	0.7	0.909
872	Gmip	0.617	0.413008	0.234	0.595845	0.65	0.468
873	Dcaf17	0.617	0.273388	0.234	0.394415	0.65	0.416
874	Msh6	0.617	0.297185	0.234	0.428748	0.35	0.156
875	Smim3	0.617	0.258006	0.234	0.372224	0.4	0.169
876	Sin3b	0.617	0.483035	0.234	0.696873	0.75	0.597
877	Trim44	0.617	0.312872	0.234	0.451379	0.5	0.286
878	Pcmtd2	0.617	0.400928	0.234	0.578417	0.7	0.506
879	Alox5ap	0.617	0.407749	0.234	0.588258	0.3	0.078
880	Spcs1	0.617	0.353002	0.234	0.509274	0.85	0.779
881	Hacl1	0.617	0.217977	0.234	0.314475	0.7	0.442
882	Ctps2	0.617	0.20755	0.234	0.299431	0.65	0.468
883	Sh2d3c	0.616	0.405402	0.232	0.584872	0.3	0.065
884	Gstm4	0.616	0.893575	0.232	1.28916	0.35	0.143
885	Dnmt1	0.616	0.387726	0.232	0.55937	0.7	0.519
886	Dcbld1	0.616	0.560719	0.232	0.808946	0.7	0.519
887	Stag1	0.616	0.292566	0.232	0.422084	0.75	0.584
888	Dnajc7	0.616	0.590319	0.232	0.85165	1	0.74
889	Pithd1	0.616	0.259611	0.232	0.374539	0.8	0.597
890	Dner	0.616	1.03447	0.232	1.49243	0.5	0.26
891	Rpl10	0.616	0.433233	0.232	0.625023	0.85	0.74
892	Tmcc2	0.616	0.305114	0.232	0.440186	0.5	0.286
893	Btf3	0.616	0.420504	0.232	0.606658	0.85	0.792
894	Crkl	0.616	0.603408	0.232	0.870533	0.5	0.338
895	Chd7	0.616	0.343735	0.232	0.495905	0.65	0.494
896	Nr2f2	0.615	0.5853	0.23	0.84441	0.6	0.532
897	Lsr	0.615	0.435878	0.23	0.628839	0.8	0.649
898	Lox	0.615	0.423364	0.23	0.610786	0.25	0.026
899	Casc5	0.615	0.336246	0.23	0.485101	0.45	0.234
900	Slu7	0.615	0.287813	0.23	0.415226	0.55	0.364
901	Rfk	0.615	0.540597	0.23	0.779916	0.7	0.636
902	Tnfrsf13b	0.615	0.384448	0.23	0.554641	0.25	0.026
903	Cybb	0.615	0.180116	0.23	0.259852	0.3	0.078
904	Hmha1	0.615	0.180661	0.23	0.260638	0.25	0.026
905	Sec24b	0.615	0.268592	0.23	0.387496	0.85	0.701
906	Mydgf	0.615	0.352641	0.23	0.508754	0.7	0.558
907	Galnt7	0.614	0.670777	0.228	0.967727	0.65	0.532
908	Kank4	0.614	0.436426	0.228	0.62963	0.3	0.091
909	Rps4x	0.614	0.610237	0.228	0.880386	0.7	0.662
910	Slc30a5	0.614	0.30999	0.228	0.447221	0.65	0.481
911	Hnrnpa1	0.614	0.488622	0.228	0.704932	0.7	0.584
912	Arhgef16	0.614	0.297246	0.228	0.428836	0.6	0.442
913	Dlg4	0.614	0.405804	0.228	0.585451	0.4	0.182
914	Rnf43	0.614	0.728446	0.228	1.05092	0.45	0.338
915	Rnf11	0.614	0.457494	0.228	0.660025	0.6	0.416
916	Rpl39	0.614	0.185361	0.228	0.26742	0.55	0.377
917	Pdgfrl	0.614	0.351776	0.228	0.507505	0.4	0.208
918	Ddhd1	0.614	0.176485	0.228	0.254614	0.4	0.208
919	Zfp142	0.614	0.435032	0.228	0.627619	0.55	0.377
920	Slc9a3r1	0.614	0.506543	0.228	0.730786	0.55	0.403
921	Scmh1	0.614	0.365381	0.228	0.527133	0.75	0.662
922	Mfap1a	0.614	0.220174	0.228	0.317644	0.6	0.442
923	Irf5	0.614	0.38194	0.228	0.551023	0.3	0.078
924	Gm28437	0.614	0.293255	0.228	0.423077	0.7	0.571
925	Slc2a13	0.614	0.684743	0.228	0.987876	0.5	0.338
926	Mfsd1	0.614	0.474128	0.228	0.684022	0.7	0.597
927	Cpne8	0.614	0.496607	0.228	0.716453	0.5	0.286
928	Smtnl2	0.614	0.266015	0.228	0.383779	0.65	0.442
929	Sphk1	0.614	0.359064	0.228	0.51802	0.5	0.312
930	Mrps36	0.614	0.209556	0.228	0.302326	0.7	0.494
931	Tcf3	0.613	0.398939	0.226	0.575547	0.65	0.455
932	Ptbp1	0.613	0.381327	0.226	0.550138	0.75	0.61
933	Anp32b	0.613	0.373422	0.226	0.538734	0.6	0.481
934	Specc1l	0.613	0.671062	0.226	0.968138	0.8	0.779
935	Dennd1c	0.613	0.174338	0.226	0.251517	0.25	0.026
936	Bysl	0.613	0.232885	0.226	0.335982	0.45	0.26
937	Fam172a	0.613	0.187623	0.226	0.270682	0.85	0.506
938	Cux2	0.613	0.389983	0.226	0.562627	0.85	0.857
939	Id1	0.613	0.50736	0.226	0.731965	0.25	0.026
940	Eps8	0.613	0.571479	0.226	0.82447	0.45	0.273
941	Atf7ip	0.613	0.379985	0.226	0.548203	0.95	0.935
942	Tufm	0.613	0.370226	0.226	0.534124	0.5	0.247
943	Pcbd2	0.613	0.196072	0.226	0.282872	0.5	0.286
944	Dhx35	0.613	0.355405	0.226	0.512741	0.4	0.208
945	Lrrc8b	0.613	0.347907	0.226	0.501924	0.65	0.442
946	E2f5	0.613	0.260935	0.226	0.376449	0.6	0.39
947	Ect2	0.613	0.64892	0.226	0.936193	0.3	0.091
948	Zfp97	0.613	0.181942	0.226	0.262487	0.45	0.286
949	Vps51	0.613	0.614816	0.226	0.886991	0.7	0.597
950	Cwc15	0.613	0.483594	0.226	0.697679	0.7	0.558
951	Zfp146	0.613	0.353521	0.226	0.510024	0.35	0.156
952	Plxnb1	0.613	0.356026	0.226	0.513638	0.8	0.714
953	Clk4	0.613	0.41464	0.226	0.598199	0.65	0.532
954	Rpl18a	0.612	0.319469	0.224	0.460896	0.9	0.883
955	Igsf6	0.612	0.265334	0.224	0.382796	0.35	0.143
956	Arl6ip1	0.612	0.657979	0.224	0.949263	0.85	0.922
957	Setd1a	0.612	0.233007	0.224	0.336159	0.65	0.506
958	Gstt3	0.612	0.626235	0.224	0.903466	0.65	0.662
959	Nfs1	0.612	0.229655	0.224	0.331321	0.6	0.416
960	Pebp1	0.612	0.339449	0.224	0.489721	1	0.974
961	S100pbp	0.612	0.191656	0.224	0.276502	0.6	0.39
962	B3gnt8	0.612	0.212944	0.224	0.307214	0.4	0.169
963	4930432K21Rik	0.612	0.313443	0.224	0.452203	0.25	0.026
964	Mis18a	0.612	0.233342	0.224	0.336642	0.35	0.13
965	Afap1	0.611	0.368342	0.222	0.531406	0.85	0.727
966	Sh3glb2	0.611	0.58137	0.222	0.838739	0.8	0.753
967	Tmod2	0.611	0.784328	0.222	1.13155	0.55	0.429
968	Acd	0.611	0.499194	0.222	0.720185	0.55	0.377
969	Ckap4	0.611	0.226271	0.222	0.32644	0.55	0.338
970	Fbf1	0.611	0.585878	0.222	0.845243	0.6	0.403
971	2610301B20Rik	0.611	0.291712	0.222	0.420851	0.45	0.286
972	Top2b	0.611	0.524765	0.222	0.757075	0.65	0.571
973	Rpl23	0.611	0.346272	0.222	0.499565	0.9	0.792
974	Slc46a1	0.611	0.564803	0.222	0.814839	0.45	0.234
975	Dnaja4	0.611	0.356964	0.222	0.514991	0.45	0.26
976	Wdfy4	0.611	0.205503	0.222	0.296478	0.25	0.026
977	R3hcc1	0.611	0.410914	0.222	0.592823	0.45	0.26
978	Tm7sf3	0.611	0.45738	0.222	0.65986	0.6	0.403
979	Gnas	0.611	0.575719	0.222	0.830586	1	1
980	P2ry1	0.61	0.430229	0.22	0.620689	0.4	0.247
981	Zfp445	0.61	0.340614	0.22	0.491402	0.8	0.545
982	Cdkn3	0.61	0.373459	0.22	0.538788	0.3	0.091
983	Lysmd2	0.61	0.25536	0.22	0.368407	0.3	0.091
984	Tnfrsf19	0.61	0.236531	0.22	0.341242	0.55	0.351
985	Exoc6	0.61	0.228867	0.22	0.330186	0.4	0.169
986	Taf2	0.61	0.269025	0.22	0.388121	0.6	0.351
987	Fut2	0.61	0.284148	0.22	0.409939	0.3	0.078
988	Rplp2	0.61	0.29583	0.22	0.426792	0.75	0.688
989	Plekhm1	0.61	0.524267	0.22	0.756357	0.55	0.442
990	Sumo1	0.61	0.218362	0.22	0.31503	0.85	0.714
991	Vangl2	0.61	0.249263	0.22	0.35961	0.6	0.403
992	Ncor2	0.61	0.173898	0.22	0.250882	0.8	0.675
993	Fmo5	0.61	0.395954	0.22	0.571241	0.55	0.429
994	Fam134a	0.61	0.697368	0.22	1.00609	0.8	0.623
995	Tdp1	0.61	0.190471	0.22	0.274791	0.35	0.117
996	Matr3	0.61	0.228936	0.22	0.330285	0.9	0.805
997	SDR42E2	0.61	0.655128	0.22	0.94515	0.45	0.221
998	Tmem209	0.61	0.350079	0.22	0.505057	0.7	0.597
999	Gm8995	0.61	0.195297	0.22	0.281754	0.25	0.039
1000	AU021092	0.61	0.308379	0.22	0.444898	0.45	0.221
1001	Sclt1	0.61	0.188177	0.22	0.271483	0.55	0.377
1002	Lmo4	0.61	0.371608	0.22	0.536117	0.8	0.636
1003	Clcn4	0.61	0.2151	0.22	0.310324	0.45	0.195
1004	4933434E20Rik	0.61	0.498355	0.22	0.718974	0.9	0.714
1005	Kcnj16	0.61	0.675772	0.22	0.974932	0.55	0.39
1006	Ykt6	0.609	0.227984	0.218	0.328912	0.75	0.623
1007	Acvr1b	0.609	0.242416	0.218	0.349732	0.4	0.208
1008	Wnt7b	0.609	0.397263	0.218	0.57313	0.45	0.221
1009	Tjp2	0.609	0.276362	0.218	0.398707	0.85	0.636
1010	Hmgb2	0.609	0.75911	0.218	1.09516	0.45	0.299
1011	Pdcd6ip	0.609	0.343119	0.218	0.495017	0.85	0.727
1012	Ivd	0.609	0.388122	0.218	0.559941	0.65	0.468
1013	Epb41l3	0.609	0.506437	0.218	0.730634	0.25	0.039
1014	Kbtbd2	0.609	0.173445	0.218	0.250229	0.45	0.26
1015	Haus3	0.609	0.212189	0.218	0.306124	0.35	0.13
1016	C2cd3	0.609	0.412382	0.218	0.594941	0.8	0.727
1017	Mrc2	0.609	0.416014	0.218	0.600182	0.45	0.247
1018	Cdc20	0.609	0.772929	0.218	1.1151	0.3	0.091
1019	Lmo7	0.609	1.17821	0.218	1.69979	0.55	0.416
1020	Rfx3	0.609	0.204555	0.218	0.295111	0.6	0.442
1021	Senp6	0.609	0.299114	0.218	0.431531	0.55	0.364
1022	Abcd1	0.608	0.209023	0.216	0.301556	0.65	0.403
1023	A230046K03Rik	0.608	0.311661	0.216	0.449632	0.8	0.61
1024	Cox14	0.608	0.221116	0.216	0.319003	0.8	0.74
1025	Fem1b	0.608	0.266523	0.216	0.384511	0.4	0.195
1026	Smarca4	0.608	0.505876	0.216	0.729825	0.95	0.818
1027	Msi2	0.608	0.374057	0.216	0.53965	0.8	0.688
1028	Tenm4	0.608	0.232842	0.216	0.335921	0.4	0.195
1029	Rhog	0.608	0.227524	0.216	0.328248	0.45	0.221
1030	Mtmr12	0.608	0.322983	0.216	0.465967	0.6	0.429
1031	Cpne3	0.608	0.224081	0.216	0.32328	0.6	0.403
1032	Gm13394	0.608	0.231023	0.216	0.333296	0.35	0.13
1033	Vav1	0.608	0.423943	0.216	0.611621	0.25	0.039
1034	Arf3	0.608	0.496264	0.216	0.715958	0.8	0.649
1035	Capn5	0.608	0.727886	0.216	1.05012	0.4	0.195
1036	Ubtd2	0.608	0.17418	0.216	0.251289	0.45	0.221
1037	Rad21	0.607	0.247598	0.214	0.357209	0.6	0.39
1038	Epcam	0.607	0.192241	0.214	0.277345	0.85	0.74
1039	Psmb1	0.607	0.185086	0.214	0.267023	0.9	0.74
1040	Rpl8	0.607	0.412245	0.214	0.594744	0.8	0.792
1041	Prdx6	0.607	0.581555	0.214	0.839007	0.95	0.909
1042	Dmd	0.607	0.419723	0.214	0.605532	0.75	0.532
1043	0610037L13Rik	0.607	0.355743	0.214	0.513229	0.5	0.351
1044	Spi1	0.607	0.390262	0.214	0.563028	0.3	0.091
1045	Fam213a	0.607	0.29938	0.214	0.431913	0.95	0.779
1046	Emsy	0.607	0.173347	0.214	0.250086	0.9	0.896
1047	Eif6	0.607	0.338849	0.214	0.488856	0.7	0.61
1048	Mthfd1l	0.607	0.235369	0.214	0.339566	0.35	0.13
1049	Socs2	0.607	0.301649	0.214	0.435187	1	0.922
1050	Susd1	0.607	0.19703	0.214	0.284255	0.4	0.234
1051	Smtn	0.607	0.173316	0.214	0.250041	0.55	0.351
1052	Ninj1	0.606	0.300588	0.212	0.433657	0.7	0.558
1053	Tsen34	0.606	0.262309	0.212	0.378433	0.75	0.494
1054	Rbmx	0.606	0.300931	0.212	0.434152	0.8	0.662
1055	Ncan	0.606	0.327968	0.212	0.473158	0.6	0.377
1056	Gm2a	0.606	0.42566	0.212	0.614098	0.85	0.844
1057	Nynrin	0.606	0.348897	0.212	0.503352	0.35	0.143
1058	Bmp6	0.606	0.58326	0.212	0.841467	0.3	0.117
1059	Actg1	0.606	0.185773	0.212	0.268014	1	1
1060	Alg9	0.606	0.607336	0.212	0.876201	0.6	0.468
1061	Sdf4	0.606	0.218241	0.212	0.314856	0.9	0.766
1062	Tmsb10	0.606	0.394294	0.212	0.568846	0.85	0.662
1063	Acin1	0.606	0.277474	0.212	0.40031	0.85	0.714
1064	Plscr3	0.606	0.485378	0.212	0.700252	0.65	0.481
1065	Gm13420	0.606	0.59204	0.212	0.854133	0.35	0.182
1066	Dfna5	0.606	0.214356	0.212	0.30925	0.4	0.221
1067	Fermt1	0.606	0.363783	0.212	0.524829	0.4	0.208
1068	Rhpn2	0.606	0.446764	0.212	0.644544	0.7	0.558
1069	Tonsl	0.606	0.281146	0.212	0.405608	0.9	0.779
1070	Col9a2	0.606	0.288958	0.212	0.416879	0.35	0.169
1071	Rgl2	0.606	0.361432	0.212	0.521437	0.6	0.468
1072	Clta	0.606	0.173602	0.212	0.250455	0.75	0.597
1073	Mknk2	0.606	0.362464	0.212	0.522925	0.65	0.494
1074	Patz1	0.606	0.584865	0.212	0.843782	0.6	0.481
1075	mt-Co2	0.606	0.356952	0.212	0.514972	0.8	0.584
1076	Frem2	0.605	0.739059	0.21	1.06624	0.35	0.169
1077	Cdpf1	0.605	0.391734	0.21	0.565153	0.4	0.208
1078	Naa20	0.605	0.365152	0.21	0.526803	0.7	0.545
1079	Lhfpl5	0.605	0.209404	0.21	0.302106	0.4	0.182
1080	Mccc2	0.605	0.292517	0.21	0.422013	0.6	0.442
1081	Utp18	0.605	0.180469	0.21	0.260362	0.55	0.312
1082	Ldlrad3	0.605	0.437782	0.21	0.631585	0.8	0.662
1083	Rnf128	0.605	0.385877	0.21	0.556703	0.55	0.39
1084	Psmd12	0.605	0.264494	0.21	0.381585	0.8	0.74
1085	Bmpr1a	0.605	0.253647	0.21	0.365935	0.65	0.416
1086	Slc35c1	0.605	0.635898	0.21	0.917408	0.45	0.247
1087	Steap3	0.605	0.250168	0.21	0.360916	0.45	0.273
1088	Ube2d3	0.605	0.362796	0.21	0.523405	1	0.896
1089	St8sia2	0.605	0.971546	0.21	1.40164	0.3	0.078
1090	Ccdc97	0.605	0.178199	0.21	0.257087	0.7	0.532
1091	Tmem230	0.605	0.434701	0.21	0.62714	0.45	0.26
1092	Irx3os	0.605	0.251111	0.21	0.362277	0.25	0.052
1093	BC005561	0.605	0.223807	0.21	0.322886	0.65	0.39
1094	Tor1aip1	0.605	0.263125	0.21	0.379609	0.9	0.753
1095	Spock2	0.605	0.642529	0.21	0.926974	0.5	0.403
1096	Otub2	0.605	0.212117	0.21	0.306021	0.4	0.182
1097	Ttc19	0.605	0.450119	0.21	0.649385	0.5	0.338
1098	Qtrtd1	0.605	0.383549	0.21	0.553344	0.5	0.312
1099	Micu1	0.605	0.385673	0.21	0.556408	0.8	0.597
1100	Dnal4	0.605	0.355069	0.21	0.512256	0.55	0.403
1101	Kremen1	0.604	0.402547	0.208	0.580753	0.75	0.649
1102	Hnrnph1	0.604	0.294499	0.208	0.424872	0.85	0.662
1103	Tmem203	0.604	0.218932	0.208	0.315853	0.55	0.403
1104	Zfp810	0.604	0.437552	0.208	0.631255	0.45	0.273
1105	Rap1b	0.604	0.262093	0.208	0.37812	0.75	0.584
1106	Atxn10	0.604	0.231976	0.208	0.33467	0.85	0.675
1107	Glyr1	0.604	0.232039	0.208	0.334761	0.8	0.636
1108	Ttll10	0.604	0.316972	0.208	0.457294	0.45	0.26
1109	Usb1	0.604	0.26884	0.208	0.387855	0.5	0.312
1110	Ttc17	0.604	0.271382	0.208	0.391522	0.45	0.273
1111	Cobl	0.604	0.609479	0.208	0.879293	0.6	0.455
1112	Fam103a1	0.604	0.252379	0.208	0.364106	0.7	0.545
1113	Zbtb8b	0.604	0.352697	0.208	0.508834	0.4	0.195
1114	Xrn2	0.604	0.289277	0.208	0.417339	0.6	0.481
1115	Snx13	0.603	0.472805	0.206	0.682113	0.65	0.519
1116	Cdc34	0.603	0.218968	0.206	0.315904	0.7	0.61
1117	Hacd2	0.603	0.306432	0.206	0.442087	0.6	0.545
1118	Isoc1	0.603	0.522681	0.206	0.754069	0.7	0.623
1119	Dgka	0.603	0.566027	0.206	0.816605	0.65	0.468
1120	Gpc2	0.603	0.638723	0.206	0.921482	0.3	0.117
1121	Usp20	0.603	0.403466	0.206	0.582078	0.6	0.416
1122	Pelp1	0.603	0.355495	0.206	0.512872	0.5	0.325
1123	Nop9	0.603	0.469941	0.206	0.677981	0.45	0.273
1124	Pbrm1	0.603	0.214187	0.206	0.309007	0.8	0.597
1125	Tarbp2	0.603	0.251619	0.206	0.363009	0.6	0.377
1126	Ern1	0.603	0.256489	0.206	0.370036	0.5	0.312
1127	Hjurp	0.603	0.322752	0.206	0.465632	0.65	0.429
1128	Tuft1	0.603	0.812431	0.206	1.17209	0.4	0.221
1129	Ralgapb	0.603	0.331465	0.206	0.478202	0.8	0.636
1130	Rpl13	0.603	0.212055	0.206	0.30593	0.75	0.61
1131	Casp9	0.603	0.182413	0.206	0.263166	0.55	0.325
1132	Elf4	0.602	0.185674	0.204	0.267872	0.3	0.104
1133	Arhgef28	0.602	0.329354	0.204	0.475158	0.3	0.104
1134	Tk2	0.602	0.60968	0.204	0.879583	0.55	0.442
1135	Myo5c	0.602	0.179452	0.204	0.258894	0.6	0.468
1136	Tcf25	0.602	0.332079	0.204	0.479088	0.95	0.961
1137	Rasgef1b	0.602	0.201468	0.204	0.290657	0.25	0.052
1138	Ash2l	0.602	0.213261	0.204	0.30767	0.75	0.545
1139	Ube4a	0.602	0.265549	0.204	0.383106	0.8	0.688
1140	Cib2	0.602	0.547413	0.204	0.78975	0.55	0.351
1141	Lgals3	0.602	0.935932	0.204	1.35026	0.35	0.156
1142	Mis18bp1	0.602	0.619916	0.204	0.89435	0.55	0.364
1143	Lcmt1	0.602	0.320724	0.204	0.462707	0.4	0.247
1144	Stk3	0.602	0.293983	0.204	0.424128	0.55	0.39
1145	Atn1	0.602	0.201256	0.204	0.290351	0.45	0.286
1146	Psma7	0.602	0.414576	0.204	0.598107	0.95	0.857
1147	Dlg2	0.602	0.63269	0.204	0.912779	0.3	0.091
1148	Tpcn1	0.602	0.269853	0.204	0.389316	0.85	0.779
1149	Tmbim6	0.601	0.29172	0.202	0.420864	1	0.987
1150	Taok1	0.601	0.209649	0.202	0.30246	0.7	0.519
1151	Cacfd1	0.601	0.216596	0.202	0.312482	0.7	0.558
1152	Rasef	0.601	0.453076	0.202	0.653651	0.45	0.26
1153	Cyb561a3	0.601	0.347406	0.202	0.5012	0.6	0.442
1154	Snx5	0.601	0.315065	0.202	0.454543	0.8	0.649
1155	Eef1a1	0.601	0.482546	0.202	0.696167	0.9	0.87
1156	Gm42785	0.601	0.213709	0.202	0.308317	0.8	0.779
1157	Ino80d	0.601	0.231529	0.202	0.334026	1	0.792
1158	Espn	0.601	0.988394	0.202	1.42595	0.45	0.273
1159	Safb2	0.601	0.669421	0.202	0.96577	0.6	0.545
1160	Slc35f5	0.601	0.262141	0.202	0.378189	0.7	0.519
1161	Actr3	0.601	0.186254	0.202	0.268708	0.8	0.597
1162	Gtf2i	0.601	0.288573	0.202	0.416323	0.95	0.935
1163	Gapvd1	0.601	0.59461	0.202	0.857841	0.8	0.61
1164	Asns	0.601	0.268078	0.202	0.386755	0.4	0.221
1165	Sart3	0.601	0.176208	0.202	0.254214	0.55	0.364
1166	Fis1	0.601	0.231582	0.202	0.334102	0.85	0.792
1167	Mrpl12	0.601	0.248461	0.202	0.358454	0.7	0.455
1168	Aurka	0.601	0.329631	0.202	0.475558	0.3	0.104
1169	Spock1	0.6	0.400599	0.2	0.577942	0.25	0.052
1170	Sec16a	0.6	0.203443	0.2	0.293506	0.9	0.766
1171	Apba1	0.6	0.967515	0.2	1.39583	0.5	0.286
1172	Kif23	0.6	0.45716	0.2	0.659543	0.35	0.156
1173	1700030J22Rik	0.6	0.256284	0.2	0.369739	0.2	0
1174	Oard1	0.6	0.361261	0.2	0.52119	0.5	0.377
1175	Fcf1	0.6	0.182388	0.2	0.263131	0.6	0.481
1176	Arih2	0.6	0.288178	0.2	0.415753	0.75	0.662
1177	Tmtc4	0.6	0.740031	0.2	1.06764	0.6	0.377
1178	Bnip3l	0.6	0.343234	0.2	0.495181	0.85	0.766
1179	Gnl2	0.6	0.269832	0.2	0.389285	0.55	0.403
1180	Slc7a10	0.6	0.62554	0.2	0.902463	0.25	0.065
1181	AW554918	0.6	0.655325	0.2	0.945435	0.4	0.234
1182	Slc45a3	0.6	0.583233	0.2	0.841428	0.35	0.182
1183	Cct5	0.6	0.241159	0.2	0.347919	0.85	0.74
1184	Tnik	0.599	0.194613	0.198	0.280767	0.55	0.403
1185	Sirt2	0.599	0.424791	0.198	0.612844	0.85	0.766
1186	Thra	0.599	0.190604	0.198	0.274983	0.75	0.571
1187	Kif15	0.599	0.353729	0.198	0.510323	0.35	0.156
1188	Rpl4	0.599	0.273885	0.198	0.395132	0.85	0.753
1189	D15Ertd621e	0.599	0.324308	0.198	0.467878	0.55	0.364
1190	Setbp1	0.599	0.249671	0.198	0.360199	0.45	0.273
1191	Traf3ip1	0.599	0.725898	0.198	1.04725	0.45	0.338
1192	Rptor	0.599	0.314619	0.198	0.4539	0.65	0.532
1193	Ska2	0.599	0.43851	0.198	0.632636	0.65	0.481
1194	Agfg2	0.599	0.57995	0.198	0.836691	0.65	0.61
1195	Vgll4	0.599	0.319504	0.198	0.460947	0.65	0.506
1196	Pltp	0.599	0.355779	0.198	0.513281	0.3	0.104
1197	Anxa9	0.599	0.429861	0.198	0.620159	0.35	0.182
1198	Wdr11	0.599	0.448824	0.198	0.647517	0.65	0.506
1199	Slc44a4	0.599	0.216329	0.198	0.312097	0.3	0.091
1200	Arpc2	0.599	0.436914	0.198	0.630334	0.95	0.896
1201	Stk38	0.599	0.608435	0.198	0.877786	0.75	0.558
1202	Ccbl1	0.599	0.370079	0.198	0.533912	0.5	0.325
1203	Bend7	0.599	0.407787	0.198	0.588312	0.35	0.169
1204	Zfyve27	0.598	0.265748	0.196	0.383393	0.9	0.766
1205	Cir1	0.598	0.229375	0.196	0.330918	0.55	0.338
1206	Adssl1	0.598	0.233617	0.196	0.337038	0.25	0.065
1207	Rassf5	0.598	0.177687	0.196	0.256348	0.25	0.065
1208	Tpx2	0.598	0.454426	0.196	0.655598	0.35	0.156
1209	Epc1	0.598	0.309226	0.196	0.446119	0.6	0.416
1210	Thrap3	0.598	0.175171	0.196	0.252718	0.95	0.857
1211	Mrpl20	0.598	0.18459	0.196	0.266307	0.8	0.61
1212	Pced1a	0.598	0.250023	0.196	0.360707	0.55	0.364
1213	Gsr	0.598	0.300015	0.196	0.432829	0.65	0.494
1214	Trip13	0.598	0.222378	0.196	0.320824	0.25	0.052
1215	Usp22	0.598	0.350557	0.196	0.505747	0.75	0.753
1216	Sub1	0.598	0.343831	0.196	0.496043	0.6	0.506
1217	Cap1	0.598	0.220347	0.196	0.317893	0.95	0.909
1218	Calu	0.598	0.250644	0.196	0.361603	0.8	0.727
1219	Rps16	0.598	0.224394	0.196	0.323732	0.65	0.545
1220	Pxdc1	0.598	0.26591	0.196	0.383626	0.3	0.104
1221	Wnt2b	0.597	0.49586	0.194	0.715375	0.25	0.065
1222	Cx3cr1	0.597	0.438214	0.194	0.632209	0.4	0.26
1223	Efr3b	0.597	0.274295	0.194	0.395724	0.35	0.195
1224	Nudt4	0.597	0.323584	0.194	0.466832	0.65	0.532
1225	Ist1	0.597	0.275248	0.194	0.397099	0.85	0.766
1226	Pdcd6	0.597	0.206709	0.194	0.298218	0.8	0.558
1227	Nupr1	0.597	0.359451	0.194	0.518578	0.8	0.714
1228	Snap25	0.597	0.455304	0.194	0.656865	0.45	0.299
1229	Pnp	0.597	0.184328	0.194	0.265929	0.4	0.195
1230	1700040L02Rik	0.597	0.533432	0.194	0.769579	0.3	0.117
1231	Tmem164	0.597	0.326957	0.194	0.471699	0.5	0.364
1232	Zcchc18	0.597	0.545834	0.194	0.787471	0.25	0.065
1233	Ankrd13d	0.597	0.273952	0.194	0.395229	0.25	0.065
1234	Kirrel3	0.597	0.232088	0.194	0.334832	0.3	0.104
1235	Fbxw5	0.597	0.183495	0.194	0.264727	0.9	0.688
1236	Itgam	0.597	0.269943	0.194	0.389446	0.4	0.234
1237	Ptprc	0.597	0.606197	0.194	0.874557	0.95	0.74
1238	Ncln	0.597	0.68061	0.194	0.981912	0.6	0.39
1239	Dnaaf5	0.597	0.370114	0.194	0.533961	0.4	0.286
1240	Rps3a2	0.597	0.228109	0.194	0.329091	0.7	0.597
1241	Rnf4	0.596	0.33878	0.192	0.488757	0.9	0.792
1242	Snx33	0.596	0.397128	0.192	0.572935	0.55	0.442
1243	Pias2	0.596	0.175812	0.192	0.253643	0.75	0.597
1244	Raf1	0.596	0.26715	0.192	0.385416	0.85	0.727
1245	Rhoj	0.596	0.182401	0.192	0.263149	0.3	0.104
1246	Mettl5	0.596	0.195629	0.192	0.282233	0.45	0.286
1247	Chrac1	0.596	0.20004	0.192	0.288596	0.75	0.545
1248	Plekhb2	0.596	0.552384	0.192	0.796922	0.85	0.779
1249	Rpl41	0.596	0.250737	0.192	0.361737	0.9	0.935
1250	Hdac3	0.596	0.206455	0.192	0.297852	0.9	0.844
1251	Zswim8	0.404	0.18777	0.192	0.270895	0.3	0.519
1252	Fcnb	0.595	0.251307	0.19	0.36256	0.3	0.117
1253	Csf2ra	0.595	0.371195	0.19	0.53552	0.5	0.325
1254	Xdh	0.595	0.274653	0.19	0.396241	0.2	0.013
1255	Hnrnpul2	0.595	0.374603	0.19	0.540437	0.6	0.571
1256	Ext2	0.595	0.444648	0.19	0.641492	0.7	0.532
1257	Parm1	0.595	0.289192	0.19	0.417216	0.7	0.494
1258	Susd4	0.595	0.405738	0.19	0.585357	0.2	0.013
1259	Apoc3	0.595	0.277752	0.19	0.400711	0.2	0.013
1260	Tmem55b	0.595	0.270421	0.19	0.390135	0.8	0.662
1261	Maml3	0.595	0.443258	0.19	0.639486	0.6	0.597
1262	Cept1	0.595	0.463406	0.19	0.668554	0.55	0.455
1263	Ccnb1	0.595	0.792731	0.19	1.14367	0.45	0.299
1264	Cep57	0.595	0.416213	0.19	0.600469	0.65	0.519
1265	Gm14226	0.595	0.20585	0.19	0.296979	0.3	0.13
1266	Fxyd2	0.405	0.507416	0.19	0.732046	0.35	0.481
1267	Ddx41	0.594	0.26392	0.188	0.380756	0.55	0.377
1268	Calml4	0.594	0.175114	0.188	0.252636	0.8	0.688
1269	BC021891	0.594	0.597498	0.188	0.862007	0.35	0.182
1270	Diras2	0.594	0.570298	0.188	0.822765	0.25	0.078
1271	Aqp5	0.594	0.2936	0.188	0.423575	0.75	0.584
1272	Plcg2	0.594	0.380687	0.188	0.549216	0.2	0.013
1273	Arl5a	0.594	0.309065	0.188	0.445886	0.3	0.143
1274	Itga3	0.594	0.522361	0.188	0.753608	0.45	0.299
1275	Itm2c	0.594	0.477498	0.188	0.688884	0.75	0.701
1276	Timp2	0.594	0.196543	0.188	0.283551	0.85	0.805
1277	Pgm3	0.594	0.625155	0.188	0.901907	0.45	0.286
1278	Fgfr2	0.594	0.217808	0.188	0.31423	0.75	0.636
1279	BC026585	0.594	0.364689	0.188	0.526134	0.7	0.662
1280	Mrpl40	0.594	0.274442	0.188	0.395936	0.65	0.532
1281	Hacd4	0.594	0.726003	0.188	1.0474	0.4	0.286
1282	Keap1	0.594	0.289994	0.188	0.418373	0.75	0.623
1283	Slc2a1	0.594	0.295384	0.188	0.426149	0.6	0.468
1284	Ilk	0.594	0.379906	0.188	0.548089	0.95	0.831
1285	Selplg	0.594	0.585308	0.188	0.844422	0.5	0.325
1286	Atp2c1	0.594	0.330085	0.188	0.476213	0.9	0.753
1287	Mafk	0.594	0.293297	0.188	0.423138	0.4	0.234
1288	Hp1bp3	0.594	0.306182	0.188	0.441728	1	0.87
1289	Fbxw11	0.594	0.453553	0.188	0.654338	0.9	0.883
1290	Raly	0.594	0.343242	0.188	0.495194	0.65	0.532
1291	Ift81	0.594	0.262045	0.188	0.37805	0.55	0.364
1292	Rfc2	0.594	0.230676	0.188	0.332796	0.8	0.623
1293	mt-Atp6	0.594	0.363269	0.188	0.524086	0.7	0.675
1294	Rprd2	0.406	0.18229	0.188	0.262989	0.35	0.519
1295	Limk1	0.406	0.235434	0.188	0.33966	0.15	0.351
1296	Tpm3-rs7	0.593	0.288857	0.186	0.416733	0.8	0.662
1297	Asic1	0.593	0.895022	0.186	1.29124	0.3	0.13
1298	Elmo3	0.593	0.400509	0.186	0.577813	0.55	0.429
1299	Inf2	0.593	0.307753	0.186	0.443993	0.65	0.558
1300	Ell2	0.593	0.344853	0.186	0.497518	0.65	0.584
1301	Pxmp2	0.593	0.216882	0.186	0.312894	0.35	0.182
1302	Bcl7a	0.593	0.379548	0.186	0.547572	0.8	0.636
1303	Snx30	0.593	0.26027	0.186	0.375491	0.55	0.403
1304	Arhgap17	0.593	0.24809	0.186	0.357918	0.85	0.675
1305	Pknox2	0.593	0.554143	0.186	0.799459	0.25	0.078
1306	Camk1d	0.593	0.278284	0.186	0.40148	0.25	0.078
1307	Ergic2	0.593	0.239928	0.186	0.346143	0.7	0.571
1308	AI413582	0.593	0.242465	0.186	0.349803	0.65	0.494
1309	Ubqln4	0.593	0.527389	0.186	0.760861	0.65	0.519
1310	Bcor	0.593	0.517069	0.186	0.745973	0.35	0.182
1311	Pnkp	0.593	0.312366	0.186	0.450649	0.5	0.286
1312	G3bp1	0.592	0.380832	0.184	0.549424	0.8	0.779
1313	Zscan12	0.592	0.293316	0.184	0.423165	0.25	0.065
1314	Tspan3	0.592	0.441655	0.184	0.637174	0.95	0.974
1315	Mal2	0.592	0.254098	0.184	0.366587	0.55	0.377
1316	Mak16	0.592	0.518503	0.184	0.748041	0.3	0.13
1317	Rcn2	0.592	0.566616	0.184	0.817455	0.9	0.792
1318	Edc3	0.592	0.460477	0.184	0.664328	0.5	0.325
1319	Mtmr4	0.592	0.30244	0.184	0.436328	0.5	0.325
1320	Rgs19	0.592	0.212725	0.184	0.306898	0.25	0.065
1321	Snrpa	0.592	0.277758	0.184	0.400721	0.7	0.688
1322	Arg2	0.592	0.217866	0.184	0.314314	0.3	0.104
1323	Smad3	0.592	0.501311	0.184	0.723238	0.55	0.429
1324	Pid1	0.592	0.743039	0.184	1.07198	0.5	0.39
1325	Lbh	0.592	0.373516	0.184	0.53887	0.85	0.766
1326	Ssb	0.592	0.216844	0.184	0.31284	0.75	0.597
1327	Siglece	0.592	0.351173	0.184	0.506636	0.25	0.078
1328	Pycard	0.592	0.271117	0.184	0.391139	0.5	0.338
1329	Ckmt1	0.592	0.205071	0.184	0.295855	0.45	0.325
1330	Pgm5	0.592	1.07096	0.184	1.54507	0.35	0.208
1331	Akip1	0.592	0.348512	0.184	0.502796	0.5	0.364
1332	Ccdc137	0.592	0.348795	0.184	0.503205	0.5	0.364
1333	Aig1	0.591	0.509168	0.182	0.734574	0.8	0.636
1334	Nxpe3	0.591	0.278105	0.182	0.401221	0.25	0.078
1335	Strn3	0.591	0.184376	0.182	0.265998	0.55	0.338
1336	Igsf9	0.591	0.188988	0.182	0.272652	0.35	0.208
1337	Plcb4	0.591	0.305133	0.182	0.440214	0.7	0.584
1338	Disp1	0.591	0.374943	0.182	0.540928	0.55	0.39
1339	Chchd6	0.591	0.202225	0.182	0.29175	0.55	0.377
1340	Tmem11	0.591	0.301272	0.182	0.434643	0.5	0.403
1341	Fopnl	0.591	0.391789	0.182	0.565233	0.65	0.494
1342	Lxn	0.591	0.222719	0.182	0.321316	0.4	0.208
1343	Fam129b	0.591	0.300707	0.182	0.433828	0.75	0.623
1344	Mov10	0.59	0.807072	0.18	1.16436	0.3	0.156
1345	Samsn1	0.59	0.189762	0.18	0.273768	0.25	0.091
1346	Rapgef5	0.59	0.183761	0.18	0.265111	0.3	0.117
1347	Sptbn2	0.59	0.51688	0.18	0.745701	0.5	0.39
1348	Fars2	0.59	0.331024	0.18	0.477566	0.55	0.39
1349	Dym	0.59	0.288189	0.18	0.415769	0.7	0.558
1350	Lpar2	0.59	0.525355	0.18	0.757927	0.25	0.078
1351	Mea1	0.59	0.225498	0.18	0.325325	0.85	0.688
1352	Fbxo42	0.59	0.32005	0.18	0.461734	0.6	0.377
1353	Prkca	0.59	0.493758	0.18	0.712342	0.7	0.61
1354	Col18a1	0.59	0.335056	0.18	0.483383	0.4	0.234
1355	Psma4	0.59	0.270647	0.18	0.390462	0.5	0.351
1356	Adgrl3	0.59	0.392307	0.18	0.565979	0.7	0.701
1357	Slc43a2	0.59	0.408357	0.18	0.589134	0.5	0.338
1358	Tcta	0.59	0.204222	0.18	0.29463	0.65	0.429
1359	Egln2	0.59	0.254342	0.18	0.366938	0.75	0.662
1360	Myo15	0.59	1.38565	0.18	1.99907	0.5	0.286
1361	Sh3yl1	0.59	0.202586	0.18	0.29227	0.3	0.13
1362	Cdc45	0.59	0.188544	0.18	0.272012	0.3	0.13
1363	Tfrc	0.59	0.294096	0.18	0.424291	0.6	0.468
1364	Stx2	0.59	0.251596	0.18	0.362976	0.35	0.182
1365	0610007P14Rik	0.59	0.442457	0.18	0.638331	0.6	0.545
1366	Exoc2	0.59	0.332746	0.18	0.480051	0.55	0.429
1367	Ms4a6c	0.59	0.290151	0.18	0.418599	0.3	0.13
1368	Amigo1	0.59	0.297256	0.18	0.428849	0.3	0.143
1369	Cpox	0.589	0.309172	0.178	0.446041	0.55	0.442
1370	Tgfb3	0.589	0.622783	0.178	0.898486	0.5	0.39
1371	Fam189a2	0.589	0.207273	0.178	0.299032	0.35	0.182
1372	Mcm5	0.589	0.28762	0.178	0.414949	0.4	0.247
1373	Prkar2a	0.589	0.449801	0.178	0.648925	0.35	0.195
1374	Epn3	0.589	0.195289	0.178	0.281742	0.8	0.649
1375	Cdc73	0.589	0.34573	0.178	0.498783	0.5	0.351
1376	Kcnj15	0.589	0.627601	0.178	0.905437	0.35	0.195
1377	Mknk1	0.589	0.493698	0.178	0.712256	0.35	0.182
1378	Radil	0.589	0.423644	0.178	0.61119	0.25	0.078
1379	Dchs1	0.589	0.498684	0.178	0.71945	0.25	0.078
1380	Fto	0.589	0.558677	0.178	0.806	0.9	0.922
1381	Cc2d1a	0.589	0.424745	0.178	0.612778	0.45	0.312
1382	Mkl2	0.589	0.353379	0.178	0.509819	0.8	0.753
1383	Fiz1	0.589	0.310269	0.178	0.447623	0.5	0.364
1384	Rnf215	0.412	0.185115	0.176	0.267065	0.15	0.351
1385	Tank	0.588	0.379186	0.176	0.54705	0.35	0.195
1386	Kdm4c	0.588	0.237308	0.176	0.342363	0.55	0.377
1387	Aqp4	0.588	0.219837	0.176	0.317158	0.2	0.026
1388	Bmper	0.588	0.284349	0.176	0.410228	0.2	0.026
1389	Gpr141	0.588	0.423309	0.176	0.610706	0.2	0.026
1390	Suox	0.588	0.399258	0.176	0.576008	0.45	0.325
1391	Il17rd	0.588	0.377478	0.176	0.544586	0.55	0.403
1392	1110032A03Rik	0.588	0.207672	0.176	0.299608	0.5	0.377
1393	Map3k12	0.588	0.704128	0.176	1.01584	0.5	0.416
1394	Vkorc1l1	0.588	0.225069	0.176	0.324706	0.25	0.078
1395	Gdf6	0.588	0.309565	0.176	0.446608	0.2	0.026
1396	Thbs1	0.588	0.361816	0.176	0.521991	0.5	0.338
1397	Eif3j2	0.588	0.189842	0.176	0.273884	0.6	0.481
1398	Dennd5b	0.588	0.392885	0.176	0.566814	0.8	0.805
1399	Cul5	0.588	0.211589	0.176	0.305258	0.5	0.39
1400	Selo	0.588	0.260888	0.176	0.376382	0.55	0.403
1401	Aox3	0.588	0.268006	0.176	0.386651	0.2	0.026
1402	Rere	0.588	0.411115	0.176	0.593114	0.95	0.948
1403	Nnt	0.587	0.366789	0.174	0.529165	0.65	0.571
1404	Tmpo	0.587	0.650883	0.174	0.939026	0.75	0.584
1405	Ccar2	0.587	0.411977	0.174	0.594357	0.55	0.455
1406	Arhgef3	0.587	0.191716	0.174	0.276588	0.35	0.182
1407	Bora	0.587	0.180122	0.174	0.259861	0.2	0.026
1408	Fermt3	0.587	0.26552	0.174	0.383065	0.25	0.091
1409	Rps15a	0.587	0.300507	0.174	0.433541	0.65	0.597
1410	Eif3c	0.587	0.295665	0.174	0.426554	0.7	0.597
1411	Tpst1	0.587	0.196035	0.174	0.282818	0.45	0.312
1412	Fbxl18	0.587	0.320266	0.174	0.462046	0.95	0.831
1413	Zcchc7	0.587	0.494724	0.174	0.713736	0.65	0.481
1414	Jade1	0.587	0.387919	0.174	0.559649	0.6	0.494
1415	Emc8	0.587	0.303889	0.174	0.438419	0.7	0.649
1416	Serf2	0.587	0.274217	0.174	0.395611	1	0.935
1417	Gng10	0.587	0.27327	0.174	0.394245	0.55	0.416
1418	Irgq	0.586	0.400507	0.172	0.577809	0.4	0.247
1419	Atp5s	0.586	0.25627	0.172	0.369719	0.4	0.273
1420	Dgcr14	0.586	0.23124	0.172	0.333609	0.6	0.429
1421	Ccdc159	0.586	0.386729	0.172	0.557932	0.25	0.078
1422	Aup1	0.586	0.363925	0.172	0.525032	0.9	0.792
1423	Rxrg	0.586	0.229525	0.172	0.331135	0.3	0.143
1424	Polr3c	0.586	0.218664	0.172	0.315466	0.5	0.325
1425	Psme2	0.586	0.28545	0.172	0.411818	0.75	0.688
1426	Sec24a	0.586	0.212453	0.172	0.306505	0.55	0.455
1427	Uba1	0.586	0.229251	0.172	0.33074	0.85	0.636
1428	Ddx46	0.585	0.403701	0.17	0.582417	0.5	0.338
1429	Snx4	0.585	0.173383	0.17	0.250139	0.65	0.494
1430	Fdxacb1	0.585	0.264739	0.17	0.381937	0.45	0.351
1431	Rad18	0.585	0.285341	0.17	0.41166	0.3	0.143
1432	Necap2	0.585	0.408972	0.17	0.590021	0.55	0.416
1433	Med19	0.585	0.266712	0.17	0.384784	0.45	0.299
1434	Nsfl1c	0.585	0.275385	0.17	0.397297	0.8	0.805
1435	Sell	0.585	0.814387	0.17	1.17491	0.45	0.325
1436	Prom2	0.585	0.33093	0.17	0.477431	0.8	0.714
1437	Dhx30	0.585	0.376998	0.17	0.543894	0.9	0.87
1438	Prrc2a	0.585	0.322593	0.17	0.465404	0.95	0.857
1439	Ywhae	0.585	0.329502	0.17	0.475371	0.9	0.961
1440	Pnrc1	0.585	0.303523	0.17	0.437891	0.75	0.753
1441	Phykpl	0.585	0.365726	0.17	0.527632	0.55	0.506
1442	Rprm	0.584	0.502483	0.168	0.724929	0.2	0.039
1443	Rpl27-ps3	0.584	0.260267	0.168	0.375486	0.55	0.506
1444	Txnl1	0.584	0.233753	0.168	0.337234	0.75	0.662
1445	Cfap20	0.584	0.249219	0.168	0.359547	0.65	0.442
1446	Map1s	0.584	0.30364	0.168	0.43806	0.45	0.299
1447	2310036O22Rik	0.584	0.18913	0.168	0.272857	0.75	0.597
1448	Pdgfrb	0.584	0.696476	0.168	1.0048	0.2	0.039
1449	Hdac4	0.584	0.284778	0.168	0.410847	0.7	0.597
1450	Cpsf3l	0.584	0.292059	0.168	0.421352	0.4	0.286
1451	Arf4	0.584	0.207114	0.168	0.298802	0.9	0.701
1452	Ogfod1	0.584	0.258733	0.168	0.373273	0.35	0.221
1453	Ctss	0.584	0.434508	0.168	0.626862	0.2	0.039
1454	Lclat1	0.584	0.480314	0.168	0.692946	0.45	0.325
1455	Slc25a1	0.584	0.235934	0.168	0.340381	0.8	0.675
1456	Eefsec	0.584	0.297149	0.168	0.428696	0.5	0.377
1457	Commd3	0.584	0.317646	0.168	0.458267	0.5	0.39
1458	Nudt9	0.584	0.20173	0.168	0.291034	0.9	0.805
1459	Pik3cg	0.584	0.729622	0.168	1.05262	0.2	0.039
1460	Lin37	0.583	0.311127	0.166	0.448861	0.45	0.286
1461	Slc7a4	0.583	0.463312	0.166	0.668418	0.45	0.286
1462	Lims1	0.583	0.219029	0.166	0.315992	0.75	0.571
1463	Hebp2	0.583	0.262239	0.166	0.37833	0.55	0.39
1464	Rasa4	0.583	0.339266	0.166	0.489457	0.45	0.338
1465	Ikbkb	0.583	0.374959	0.166	0.540952	0.85	0.74
1466	B3galt6	0.583	0.214854	0.166	0.309968	0.4	0.247
1467	Arhgap30	0.583	0.441433	0.166	0.636854	0.25	0.104
1468	Tenm3	0.583	0.608646	0.166	0.878091	0.35	0.182
1469	Ciapin1	0.583	0.232156	0.166	0.33493	0.75	0.727
1470	Ndrg3	0.583	0.425813	0.166	0.614318	0.8	0.805
1471	Hip1	0.583	0.177113	0.166	0.25552	0.65	0.468
1472	Lsm8	0.583	0.201009	0.166	0.289994	0.6	0.494
1473	Fbxo44	0.583	0.222745	0.166	0.321353	0.9	0.792
1474	Rbm17	0.583	0.424814	0.166	0.612878	0.65	0.519
1475	Vps9d1	0.583	0.214802	0.166	0.309894	0.5	0.39
1476	Cdkn2aipnl	0.583	0.304383	0.166	0.439132	0.45	0.351
1477	Fam217b	0.583	0.473472	0.166	0.683075	0.25	0.091
1478	Ubap2l	0.583	0.247134	0.166	0.356539	0.9	0.883
1479	Rnf19b	0.583	0.225747	0.166	0.325683	0.25	0.078
1480	Exosc8	0.583	0.465026	0.166	0.67089	0.3	0.156
1481	2210016L21Rik	0.583	0.237397	0.166	0.342492	0.6	0.494
1482	Acad9	0.418	0.217269	0.164	0.313453	0.75	0.87
1483	Cebpd	0.582	0.212099	0.164	0.305994	0.25	0.091
1484	Timm13	0.582	0.438635	0.164	0.632816	0.7	0.701
1485	Tkfc	0.582	0.200036	0.164	0.288591	0.35	0.221
1486	Tecr	0.582	0.270387	0.164	0.390086	0.95	0.961
1487	Tom1	0.582	0.288435	0.164	0.416124	0.7	0.662
1488	Fn1	0.582	1.29292	0.164	1.86529	0.5	0.377
1489	Ptpro	0.582	0.211983	0.164	0.305827	0.3	0.143
1490	Laptm5	0.582	0.294434	0.164	0.424779	0.2	0.039
1491	Cdca8	0.582	0.329383	0.164	0.475199	0.4	0.26
1492	Tm6sf1	0.582	0.265046	0.164	0.38238	0.4	0.273
1493	Dock2	0.582	0.32806	0.164	0.473291	0.25	0.104
1494	Sla	0.582	0.280198	0.164	0.404241	0.2	0.039
1495	Srrt	0.582	0.178718	0.164	0.257836	0.65	0.519
1496	Denr	0.582	0.301168	0.164	0.434493	0.65	0.532
1497	Ighm	0.582	1.34304	0.164	1.93759	0.3	0.143
1498	Phtf2	0.582	0.288827	0.164	0.41669	0.4	0.221
1499	Kif21b	0.582	0.441919	0.164	0.637554	0.2	0.039
1500	Leprot	0.419	0.329236	0.162	0.474987	0.5	0.701
1501	Pld3	0.581	0.379691	0.162	0.547778	0.75	0.675
1502	AA474331	0.581	0.215657	0.162	0.311127	0.25	0.091
1503	Faap100	0.581	0.512485	0.162	0.739359	0.55	0.429
1504	Vldlr	0.581	0.773913	0.162	1.11652	0.6	0.429
1505	Fam43a	0.581	0.254246	0.162	0.3668	0.3	0.182
1506	Slc25a46	0.581	0.399162	0.162	0.575868	0.65	0.494
1507	Poc5	0.581	0.266749	0.162	0.384838	0.25	0.091
1508	Plat	0.581	0.303623	0.162	0.438036	0.7	0.519
1509	Scd2	0.581	0.392323	0.162	0.566003	0.85	0.87
1510	Cyp2d22	0.581	0.515139	0.162	0.743189	0.5	0.429
1511	Scamp4	0.581	0.19797	0.162	0.285611	0.8	0.61
1512	Aars2	0.581	0.573577	0.162	0.827497	0.35	0.221
1513	Tmem80	0.581	0.390619	0.162	0.563543	0.7	0.584
1514	Lrrfip1	0.581	0.190711	0.162	0.275138	0.95	0.922
1515	Rps6kc1	0.581	0.286034	0.162	0.412659	0.35	0.195
1516	Fam234b	0.581	0.34644	0.162	0.499808	0.7	0.571
1517	H2afy	0.581	0.306653	0.162	0.442407	0.8	0.623
1518	Dgat2	0.581	0.638901	0.162	0.921739	0.2	0.039
1519	Slc35f3	0.581	0.173576	0.162	0.250417	0.3	0.143
1520	Lrrc45	0.581	0.430175	0.162	0.620611	0.35	0.221
1521	Atp1a3	0.581	0.532045	0.162	0.767579	0.35	0.221
1522	Cwc22	0.581	0.563602	0.162	0.813107	0.35	0.182
1523	Haus7	0.581	0.419877	0.162	0.605755	0.3	0.169
1524	Phf21a	0.581	0.248635	0.162	0.358705	0.7	0.584
1525	Tsn	0.581	0.36393	0.162	0.52504	0.95	0.766
1526	Hist1h2ae	0.581	0.243801	0.162	0.351731	0.25	0.104
1527	Strip2	0.581	0.871721	0.162	1.25763	0.7	0.532
1528	Vsir	0.58	0.293863	0.16	0.423955	0.2	0.039
1529	Mcm4	0.58	0.441046	0.16	0.636295	0.35	0.234
1530	Sipa1	0.58	0.198929	0.16	0.286993	0.25	0.104
1531	Rnf113a2	0.58	0.295585	0.16	0.426439	0.35	0.234
1532	Spop	0.58	0.316628	0.16	0.456798	0.85	0.753
1533	Rsad1	0.58	0.224499	0.16	0.323884	0.5	0.442
1534	Taf6	0.58	0.522727	0.16	0.754135	0.85	0.753
1535	Rbm15	0.58	0.270848	0.16	0.390751	0.65	0.597
1536	Mapkap1	0.58	0.182553	0.16	0.263368	0.8	0.61
1537	Paics	0.58	0.221734	0.16	0.319895	0.75	0.649
1538	Smc1a	0.58	0.286791	0.16	0.413752	0.5	0.338
1539	Bin2	0.58	0.23521	0.16	0.339336	0.3	0.156
1540	Acaa1a	0.58	0.366209	0.16	0.528328	0.8	0.831
1541	Drap1	0.579	0.186025	0.158	0.268378	0.65	0.623
1542	Rab3ip	0.579	0.333499	0.158	0.481137	0.65	0.506
1543	Pwp2	0.579	0.207308	0.158	0.299083	0.2	0.039
1544	Myo7a	0.579	0.693946	0.158	1.00115	0.45	0.286
1545	Mrpl27	0.579	0.173881	0.158	0.250857	0.65	0.532
1546	Kcnk2	0.579	1.26919	0.158	1.83106	0.25	0.104
1547	Klhl25	0.579	0.336861	0.158	0.485988	0.3	0.143
1548	Lrp1	0.579	0.738992	0.158	1.06614	0.45	0.416
1549	Zfp36l2	0.579	0.273171	0.158	0.394102	0.5	0.416
1550	Arl4a	0.579	0.203626	0.158	0.293771	0.7	0.571
1551	Anapc5	0.579	0.454561	0.158	0.655793	0.75	0.675
1552	Tlr2	0.579	0.384023	0.158	0.554028	0.25	0.104
1553	C330027C09Rik	0.579	0.27601	0.158	0.398198	0.4	0.273
1554	H2-DMb1	0.579	0.356408	0.158	0.514188	0.35	0.221
1555	Cenpq	0.579	0.174632	0.158	0.25194	0.45	0.299
1556	Sox9	0.579	0.229487	0.158	0.33108	0.8	0.844
1557	Ncf4	0.579	0.440874	0.158	0.636046	0.2	0.052
1558	Cyb5r3	0.578	0.306859	0.156	0.442704	0.95	0.883
1559	Lage3	0.578	0.205309	0.156	0.296198	0.5	0.351
1560	Gm4779	0.578	0.36602	0.156	0.528055	0.4	0.234
1561	Iah1	0.578	0.31873	0.156	0.45983	0.4	0.247
1562	Gpalpp1	0.578	0.213543	0.156	0.308078	0.75	0.545
1563	Bcr	0.578	0.48408	0.156	0.69838	0.4	0.286
1564	Igsf8	0.578	0.197448	0.156	0.284857	0.85	0.727
1565	Cd52	0.578	0.27468	0.156	0.396279	0.2	0.052
1566	Hist2h3b	0.578	0.952589	0.156	1.3743	0.4	0.273
1567	4930453N24Rik	0.578	0.258087	0.156	0.372341	0.45	0.338
1568	Lmln	0.578	0.372842	0.156	0.537897	0.55	0.377
1569	Rpl38	0.578	0.227263	0.156	0.327871	0.7	0.727
1570	Flnb	0.578	0.345451	0.156	0.49838	0.6	0.506
1571	Syt7	0.577	0.213351	0.154	0.307801	0.3	0.143
1572	Serinc5	0.577	0.179094	0.154	0.258377	0.5	0.377
1573	Fbxo38	0.577	0.249382	0.154	0.359782	0.7	0.766
1574	Cacul1	0.577	0.394805	0.154	0.569583	0.35	0.247
1575	Ldah	0.577	0.177232	0.154	0.255692	0.45	0.338
1576	Cep72	0.577	0.286658	0.154	0.41356	0.2	0.052
1577	Zc3h14	0.577	0.392896	0.154	0.566829	0.75	0.636
1578	A130051J06Rik	0.577	0.268286	0.154	0.387055	0.6	0.558
1579	Osbpl5	0.577	0.181343	0.154	0.261623	0.35	0.195
1580	C3	0.577	0.257172	0.154	0.37102	0.2	0.052
1581	Nr2f1	0.577	0.906183	0.154	1.30735	0.65	0.649
1582	Pttg1	0.577	0.215029	0.154	0.310221	0.4	0.299
1583	Fzd9	0.577	0.847674	0.154	1.22293	0.4	0.247
1584	Ankrd12	0.577	0.608661	0.154	0.878112	0.65	0.753
1585	Serinc2	0.577	0.590113	0.154	0.851353	0.55	0.429
1586	Lrrc8c	0.577	0.191004	0.154	0.27556	0.6	0.403
1587	Tmem54	0.577	0.320066	0.154	0.461758	0.2	0.052
1588	Mfn2	0.577	0.306255	0.154	0.441833	0.65	0.558
1589	Zfp275	0.577	0.187945	0.154	0.271147	0.2	0.052
1590	Camsap2	0.577	0.483828	0.154	0.698016	0.6	0.532
1591	Lpar3	0.576	0.376374	0.152	0.542994	0.25	0.13
1592	Zfp263	0.576	0.268682	0.152	0.387625	0.65	0.597
1593	Camsap1	0.576	0.253896	0.152	0.366294	0.35	0.195
1594	Brf1	0.576	0.74112	0.152	1.06921	0.75	0.714
1595	Dync2li1	0.576	0.267803	0.152	0.386359	0.25	0.104
1596	Galk1	0.576	0.184339	0.152	0.265945	0.5	0.416
1597	Cnbp	0.576	0.233898	0.152	0.337443	0.95	0.909
1598	Osbpl3	0.576	0.510921	0.152	0.737104	0.35	0.221
1599	Eif4e	0.576	0.23893	0.152	0.344703	0.85	0.909
1600	Actb	0.576	0.33438	0.152	0.482408	1	1
1601	Ermp1	0.576	0.597575	0.152	0.862119	0.9	0.805
1602	Ddx19b	0.576	0.291408	0.152	0.420413	0.45	0.312
1603	Actn2	0.576	0.23832	0.152	0.343823	0.55	0.442
1604	Rinl	0.576	0.180364	0.152	0.260211	0.2	0.052
1605	Cd164l2	0.576	0.207183	0.152	0.298901	0.45	0.247
1606	Zic1	0.576	0.198891	0.152	0.286939	0.45	0.286
1607	Psmb4	0.425	0.231682	0.15	0.334246	0.25	0.377
1608	Ppp2r1a	0.575	0.284462	0.15	0.410392	0.95	0.987
1609	Map4k1	0.575	0.370275	0.15	0.534194	0.15	0
1610	Rbfa	0.575	0.175723	0.15	0.253515	0.45	0.299
1611	4933415A04Rik	0.575	0.459602	0.15	0.663065	0.25	0.117
1612	Tmem71	0.575	0.30893	0.15	0.445692	0.15	0
1613	Nbas	0.575	0.279503	0.15	0.403238	0.55	0.364
1614	Mki67	0.575	0.629721	0.15	0.908495	0.4	0.273
1615	Fam120c	0.575	0.513546	0.15	0.74089	0.5	0.416
1616	Bag5	0.575	0.30246	0.15	0.436358	0.55	0.494
1617	Baiap2l1	0.575	0.493074	0.15	0.711355	0.45	0.351
1618	Acap1	0.575	0.239518	0.15	0.345551	0.2	0.052
1619	Snx25	0.575	0.24539	0.15	0.354023	0.2	0.052
1620	Cenpf	0.575	0.691716	0.15	0.997936	0.4	0.286
1621	Rbm18	0.575	0.333429	0.15	0.481037	0.6	0.519
1622	Vps16	0.575	0.569175	0.15	0.821146	0.5	0.442
1623	Ssh2	0.575	0.228858	0.15	0.330172	0.85	0.74
1624	Pcbp4	0.575	0.246379	0.15	0.355449	0.7	0.545
1625	St3gal5	0.575	0.199247	0.15	0.287453	0.95	0.922
1626	Nsun2	0.575	0.339222	0.15	0.489394	0.55	0.403
1627	Vps4a	0.575	0.199948	0.15	0.288464	0.65	0.519
1628	Kdm4d	0.575	0.435601	0.15	0.628439	0.15	0
1629	Znhit2	0.575	0.329674	0.15	0.475619	0.45	0.351
1630	Atxn7l2	0.575	0.357048	0.15	0.515111	0.2	0.052
1631	Hist1h1e	0.575	0.278598	0.15	0.401932	0.2	0.052
1632	Notch1	0.575	0.322593	0.15	0.465403	0.95	0.909
1633	Zfp524	0.575	0.221979	0.15	0.320249	0.2	0.052
1634	Spcs3	0.574	0.488782	0.148	0.705163	0.65	0.597
1635	Ahcyl1	0.574	0.26657	0.148	0.38458	0.5	0.416
1636	Tti1	0.574	0.36109	0.148	0.520942	0.4	0.273
1637	Dohh	0.574	0.229131	0.148	0.330566	0.6	0.494
1638	Plpp7	0.574	0.224473	0.148	0.323846	0.35	0.208
1639	Atp2a3	0.574	0.312253	0.148	0.450486	0.2	0.052
1640	Yrdc	0.574	0.347001	0.148	0.500616	0.35	0.234
1641	Draxin	0.574	0.29687	0.148	0.428293	0.2	0.052
1642	Armt1	0.574	0.237955	0.148	0.343297	0.75	0.675
1643	Tbrg4	0.574	0.364437	0.148	0.525771	0.6	0.494
1644	Cutc	0.574	0.18945	0.148	0.273318	0.25	0.117
1645	Depdc1b	0.574	0.542595	0.148	0.7828	0.25	0.117
1646	Map2k6	0.574	0.360693	0.148	0.520369	0.3	0.182
1647	Sema4a	0.573	0.322953	0.146	0.465923	0.25	0.117
1648	Fzd6	0.573	0.551039	0.146	0.794982	0.45	0.312
1649	Tert	0.573	0.173537	0.146	0.250361	0.2	0.052
1650	Ambra1	0.573	0.413785	0.146	0.596966	0.5	0.429
1651	Trip11	0.573	0.266443	0.146	0.384395	0.45	0.351
1652	Fam109a	0.573	0.52414	0.146	0.756174	0.3	0.156
1653	Mical2	0.573	0.500983	0.146	0.722766	0.45	0.338
1654	Ddx42	0.573	0.182467	0.146	0.263245	0.9	0.753
1655	Antxr1	0.573	0.192027	0.146	0.277036	0.35	0.26
1656	Coq5	0.573	0.583439	0.146	0.841724	0.6	0.597
1657	Usp46	0.573	0.360641	0.146	0.520295	0.8	0.727
1658	Nudt1	0.573	0.22734	0.146	0.327983	0.25	0.117
1659	Ppp4r4	0.573	0.464822	0.146	0.670597	0.3	0.169
1660	Impdh1	0.573	0.585791	0.146	0.845118	0.35	0.234
1661	Sdc2	0.573	0.245671	0.146	0.354429	0.6	0.494
1662	Plch2	0.573	0.56106	0.146	0.809438	0.35	0.247
1663	Anapc15	0.573	0.19675	0.146	0.28385	0.25	0.117
1664	Cxadr	0.573	0.382478	0.146	0.551799	0.4	0.325
1665	Gmfg	0.572	0.408784	0.144	0.58975	0.25	0.104
1666	Mpeg1	0.572	0.360754	0.144	0.520457	0.2	0.065
1667	Rpl10-ps3	0.572	0.387862	0.144	0.559566	0.7	0.688
1668	Smim1	0.572	0.346916	0.144	0.500494	0.65	0.558
1669	Tor1b	0.572	0.179213	0.144	0.25855	0.55	0.351
1670	Gab2	0.572	0.485444	0.144	0.700347	0.5	0.364
1671	Zbtb4	0.572	0.279584	0.144	0.403355	0.5	0.39
1672	Zfx	0.572	0.173984	0.144	0.251006	0.55	0.429
1673	Taz	0.572	0.296307	0.144	0.42748	0.75	0.597
1674	Pip5k1c	0.572	0.354504	0.144	0.511441	0.4	0.299
1675	Mageh1	0.572	0.18195	0.144	0.262498	0.35	0.247
1676	Man2a1	0.572	0.314574	0.144	0.453834	0.55	0.442
1677	4932438A13Rik	0.572	0.303792	0.144	0.438279	0.95	0.857
1678	Rap1a	0.572	0.219078	0.144	0.316063	0.65	0.597
1679	Bud31	0.572	0.257408	0.144	0.371362	0.45	0.325
1680	Kif20a	0.571	0.330856	0.142	0.477324	0.2	0.065
1681	Psmc1	0.571	0.178955	0.142	0.258178	0.7	0.545
1682	Zdhhc6	0.571	0.266489	0.142	0.384462	0.6	0.494
1683	Amz2	0.571	0.448454	0.142	0.646983	0.65	0.61
1684	Umps	0.571	0.185901	0.142	0.268199	0.4	0.247
1685	Adipor1	0.571	0.224023	0.142	0.323197	1	0.909
1686	Snx21	0.571	0.435706	0.142	0.628591	0.6	0.494
1687	1810026J23Rik	0.571	0.387231	0.142	0.558656	0.65	0.494
1688	Fbxo6	0.571	0.229007	0.142	0.330388	0.7	0.468
1689	Phpt1	0.571	0.254129	0.142	0.366631	0.6	0.481
1690	Fam76a	0.571	0.179849	0.142	0.259467	0.6	0.519
1691	Wasf3	0.571	0.247582	0.142	0.357185	0.55	0.442
1692	Ntpcr	0.571	0.266131	0.142	0.383947	0.35	0.234
1693	Agpat2	0.571	0.383542	0.142	0.553334	0.75	0.532
1694	Lin54	0.571	0.18774	0.142	0.270851	0.3	0.195
1695	Dnaja3	0.571	0.373527	0.142	0.538885	0.5	0.506
1696	Snrnp70	0.57	0.190625	0.14	0.275014	0.55	0.494
1697	Rpap3	0.57	0.210763	0.14	0.304067	0.25	0.13
1698	Arntl	0.57	0.301167	0.14	0.434493	0.2	0.065
1699	Ppp1ca	0.57	0.247776	0.14	0.357465	0.75	0.714
1700	Rfwd3	0.57	0.191836	0.14	0.276761	0.55	0.39
1701	Sik1	0.57	0.199942	0.14	0.288455	1	1
1702	Itpk1	0.57	0.500711	0.14	0.722373	0.65	0.675
1703	Rai1	0.57	0.324922	0.14	0.468764	0.75	0.675
1704	Sfxn5	0.57	0.456528	0.14	0.65863	0.6	0.597
1705	Sox13	0.57	0.539018	0.14	0.777638	0.3	0.221
1706	Plekhg5	0.57	0.214835	0.14	0.309942	0.3	0.182
1707	Clip3	0.57	0.378256	0.14	0.545708	0.2	0.065
1708	Ncoa6	0.57	0.427994	0.14	0.617465	0.4	0.299
1709	Nelfe	0.57	0.22112	0.14	0.319008	0.35	0.234
1710	1110012L19Rik	0.57	0.472464	0.14	0.681622	0.35	0.221
1711	Prr14l	0.57	0.317172	0.14	0.457583	0.75	0.675
1712	Ubap2	0.569	0.263511	0.138	0.380166	0.45	0.338
1713	Atg3	0.569	0.340714	0.138	0.491547	0.65	0.636
1714	Acp1	0.569	0.257826	0.138	0.371965	0.65	0.494
1715	Cyth4	0.569	0.391203	0.138	0.564387	0.15	0.013
1716	Zfp395	0.569	0.238157	0.138	0.343588	0.45	0.325
1717	Zfp954	0.569	0.218184	0.138	0.314773	0.25	0.104
1718	Ireb2	0.569	0.318432	0.138	0.459401	0.7	0.597
1719	Exoc3	0.569	0.201288	0.138	0.290397	0.7	0.597
1720	Aqp2	0.569	0.45199	0.138	0.652084	0.15	0.013
1721	Herc4	0.569	0.391931	0.138	0.565437	0.35	0.247
1722	Adcy7	0.569	0.181393	0.138	0.261695	0.15	0.013
1723	Cd37	0.569	0.264143	0.138	0.381078	0.15	0.013
1724	Madd	0.569	0.929649	0.138	1.3412	0.75	0.571
1725	Alox12	0.569	0.281761	0.138	0.406495	0.4	0.351
1726	Vprbp	0.569	0.202443	0.138	0.292064	0.55	0.455
1727	RP24-199E5.2	0.569	1.25424	0.138	1.80948	0.25	0.104
1728	Ube2c	0.569	0.506183	0.138	0.730268	0.5	0.39
1729	Gfra1	0.569	0.320864	0.138	0.462909	0.6	0.468
1730	Ugt1a7c	0.569	0.200065	0.138	0.288633	0.15	0.013
1731	Wsb2	0.569	0.294796	0.138	0.4253	0.65	0.597
1732	Mrgbp	0.569	0.234816	0.138	0.338768	0.35	0.26
1733	C1ql3	0.569	0.483742	0.138	0.697892	0.15	0.013
1734	Uba7	0.569	0.186396	0.138	0.268912	0.2	0.065
1735	Dnajc10	0.569	0.293899	0.138	0.424006	0.5	0.429
1736	0610012G03Rik	0.569	0.187902	0.138	0.271085	0.6	0.584
1737	Cd79a	0.569	0.560907	0.138	0.809218	0.2	0.065
1738	Htatsf1	0.568	0.461613	0.136	0.665967	0.65	0.61
1739	Ssr3	0.568	0.214753	0.136	0.309822	0.65	0.558
1740	Tor4a	0.568	0.395683	0.136	0.57085	0.55	0.429
1741	Mrps30	0.568	0.309652	0.136	0.446733	0.45	0.325
1742	Dck	0.568	0.245794	0.136	0.354606	0.4	0.273
1743	Arv1	0.568	0.341372	0.136	0.492495	0.3	0.195
1744	Itfg1	0.568	0.361907	0.136	0.522122	0.8	0.883
1745	Zfyve21	0.568	0.504455	0.136	0.727775	0.55	0.506
1746	Phldb1	0.568	0.428651	0.136	0.618413	0.3	0.208
1747	Adamts10	0.568	0.240104	0.136	0.346397	0.3	0.169
1748	Ubox5	0.568	0.20306	0.136	0.292953	0.4	0.273
1749	Fcgr2b	0.568	0.36969	0.136	0.53335	0.3	0.208
1750	Zcchc4	0.568	0.228991	0.136	0.330364	0.4	0.338
1751	Uchl5	0.568	0.292553	0.136	0.422064	0.75	0.584
1752	Etnk2	0.568	0.376252	0.136	0.542816	0.15	0.013
1753	Dpyd	0.568	0.178254	0.136	0.257167	0.35	0.221
1754	Inha	0.568	0.311263	0.136	0.449057	0.25	0.117
1755	Cenpe	0.568	0.312051	0.136	0.450195	0.2	0.065
1756	Rdh10	0.568	0.637697	0.136	0.920002	0.35	0.247
1757	H2-Ab1	0.568	0.356832	0.136	0.5148	0.15	0.013
1758	Lmod3	0.568	0.585804	0.136	0.845137	0.2	0.065
1759	Atf6b	0.568	0.322751	0.136	0.465631	0.7	0.623
1760	Serpinb1a	0.568	0.357869	0.136	0.516296	0.25	0.117
1761	Psmb2	0.568	0.29199	0.136	0.421253	0.6	0.506
1762	Ap2a2	0.568	0.282162	0.136	0.407074	0.85	0.818
1763	Usp25	0.433	0.284482	0.134	0.410421	0.7	0.766
1764	Atp8a1	0.567	0.382706	0.134	0.552128	0.5	0.364
1765	Hcls1	0.567	0.319206	0.134	0.460517	0.2	0.078
1766	AI593442	0.567	1.02048	0.134	1.47224	0.5	0.39
1767	Slc44a3	0.567	0.445157	0.134	0.642226	0.8	0.766
1768	Gprin3	0.567	0.366768	0.134	0.529135	0.35	0.234
1769	Bmpr1b	0.567	0.413108	0.134	0.595989	0.5	0.429
1770	Cdca3	0.567	0.2871	0.134	0.414198	0.25	0.117
1771	Grik5	0.567	0.295367	0.134	0.426125	0.3	0.169
1772	Col4a3	0.567	0.197972	0.134	0.285614	0.55	0.519
1773	Pag1	0.567	0.189506	0.134	0.273399	0.45	0.338
1774	Exoc4	0.567	0.223562	0.134	0.322532	0.8	0.584
1775	Pik3cd	0.566	0.195943	0.132	0.282685	0.25	0.13
1776	Fbxo27	0.566	0.209263	0.132	0.301903	0.2	0.065
1777	Rgma	0.566	0.480848	0.132	0.693717	0.7	0.714
1778	Nudt16l1	0.566	0.312522	0.132	0.450874	0.4	0.286
1779	Dse	0.566	0.225287	0.132	0.325021	0.3	0.208
1780	Rmi1	0.566	0.260428	0.132	0.375718	0.2	0.078
1781	Hmgcs2	0.566	0.470564	0.132	0.67888	0.3	0.195
1782	Neil3	0.566	0.448194	0.132	0.646608	0.55	0.494
1783	Eftud2	0.566	0.236519	0.132	0.341225	0.8	0.649
1784	Gpatch2	0.566	0.228394	0.132	0.329503	0.4	0.273
1785	Gprc5a	0.566	0.689831	0.132	0.995216	0.2	0.078
1786	Ptpn13	0.566	0.46479	0.132	0.670551	0.6	0.545
1787	Synj1	0.566	0.213237	0.132	0.307636	0.75	0.662
1788	Urb2	0.566	0.183497	0.132	0.264731	0.35	0.221
1789	Phf3	0.566	0.225708	0.132	0.325627	0.5	0.403
1790	Inpp5d	0.566	0.39916	0.132	0.575865	0.2	0.078
1791	Wipf3	0.566	0.209981	0.132	0.302938	0.2	0.078
1792	Xlr3b	0.566	0.238074	0.132	0.343468	0.25	0.117
1793	Gm5641	0.566	0.180606	0.132	0.26056	0.5	0.429
1794	Kansl1	0.566	0.291289	0.132	0.420241	0.85	0.74
1795	Gramd3	0.565	0.211305	0.13	0.304849	0.4	0.234
1796	Gtf2ird1	0.565	0.243525	0.13	0.351332	0.85	0.714
1797	Usp42	0.565	0.316095	0.13	0.456028	0.4	0.325
1798	Fbxo31	0.565	0.197734	0.13	0.28527	0.45	0.312
1799	Kctd20	0.565	0.489648	0.13	0.706413	0.55	0.519
1800	Ccl27a	0.565	0.187442	0.13	0.270422	0.35	0.273
1801	Jkamp	0.565	0.22896	0.13	0.330319	0.85	0.74
1802	Exoc8	0.436	0.297	0.128	0.42848	0.6	0.792
1803	Rpl24	0.564	0.256444	0.128	0.369971	0.75	0.727
1804	Gtse1	0.564	0.249938	0.128	0.360584	0.15	0.026
1805	Cdc37	0.564	0.177875	0.128	0.256619	0.9	0.766
1806	Ndrg2	0.564	0.316891	0.128	0.457178	0.75	0.792
1807	Bcdin3d	0.564	0.193092	0.128	0.278572	0.25	0.13
1808	Dnah8	0.564	0.404957	0.128	0.58423	0.25	0.143
1809	Dhx37	0.564	0.455698	0.128	0.657433	0.5	0.338
1810	Wbp2	0.564	0.204552	0.128	0.295106	1	0.974
1811	Fmnl1	0.564	0.281358	0.128	0.405913	0.15	0.026
1812	Zfp609	0.564	0.186235	0.128	0.268681	0.35	0.221
1813	Lypd6	0.564	0.194263	0.128	0.280263	0.2	0.078
1814	Cbr1	0.564	0.179619	0.128	0.259135	0.45	0.377
1815	Tdrd12	0.564	0.236504	0.128	0.341204	0.25	0.13
1816	Trappc13	0.564	0.240609	0.128	0.347125	0.65	0.623
1817	Polr2a	0.564	0.298823	0.128	0.431111	0.8	0.753
1818	Sephs2	0.564	0.349644	0.128	0.50443	0.5	0.416
1819	Cd99l2	0.564	0.314878	0.128	0.454274	0.85	0.714
1820	Arhgef39	0.564	0.336539	0.128	0.485523	0.2	0.078
1821	Napb	0.564	0.212582	0.128	0.306691	0.5	0.455
1822	Iqgap3	0.564	0.356338	0.128	0.514088	0.4	0.26
1823	Slc41a1	0.564	0.294496	0.128	0.424868	0.5	0.403
1824	Ppp1r10	0.564	0.267792	0.128	0.386341	0.4	0.286
1825	Mfsd6l	0.564	0.251052	0.128	0.362191	0.2	0.078
1826	Cacnb4	0.437	0.237125	0.126	0.342099	0.2	0.351
1827	Gapt	0.563	0.256299	0.126	0.369761	0.15	0.026
1828	Slc6a7	0.563	0.275067	0.126	0.396839	0.15	0.026
1829	Rnaset2a	0.563	0.33781	0.126	0.487356	0.6	0.519
1830	Arhgap44	0.563	0.274682	0.126	0.396283	0.25	0.13
1831	Slc9a8	0.563	0.316559	0.126	0.456698	0.6	0.545
1832	Cd48	0.563	0.194381	0.126	0.280433	0.15	0.026
1833	Slc44a5	0.563	0.296055	0.126	0.427117	0.15	0.026
1834	Crb3	0.563	0.351048	0.126	0.506456	0.45	0.364
1835	Usp7	0.563	0.403764	0.126	0.582509	0.4	0.299
1836	Kdm8	0.563	0.177883	0.126	0.256631	0.15	0.026
1837	Krtcap2	0.563	0.316605	0.126	0.456764	0.75	0.675
1838	Rtcb	0.563	0.418464	0.126	0.603716	0.7	0.571
1839	Rasl11a	0.563	0.173527	0.126	0.250346	0.15	0.026
1840	Me3	0.563	0.206278	0.126	0.297597	0.55	0.506
1841	Usp11	0.563	0.201007	0.126	0.289992	0.3	0.169
1842	Tln1	0.563	0.192206	0.126	0.277294	0.85	0.779
1843	3010026O09Rik	0.563	0.275015	0.126	0.396763	0.15	0.026
1844	Hipk2	0.563	0.439975	0.126	0.634749	0.65	0.545
1845	Mga	0.563	0.318896	0.126	0.46007	0.65	0.727
1846	Tmem145	0.563	0.380785	0.126	0.549357	0.2	0.078
1847	Prpf31	0.562	0.187227	0.124	0.270111	0.35	0.247
1848	Gm5141	0.562	0.184801	0.124	0.266611	0.3	0.182
1849	Armc10	0.562	0.205944	0.124	0.297114	0.4	0.286
1850	A530016L24Rik	0.562	0.586415	0.124	0.846018	0.25	0.13
1851	Spire2	0.562	0.262826	0.124	0.379178	0.2	0.078
1852	Kif21a	0.562	0.484176	0.124	0.698518	0.55	0.455
1853	Ttc30b	0.562	0.334862	0.124	0.483104	0.3	0.182
1854	Acvr2a	0.562	0.400868	0.124	0.578331	0.5	0.481
1855	Por	0.562	0.569401	0.124	0.821473	0.85	0.818
1856	Mtg1	0.562	0.647344	0.124	0.933921	0.4	0.273
1857	Ctsa	0.562	0.173599	0.124	0.250451	0.85	0.714
1858	Fli1	0.562	0.199447	0.124	0.287742	0.75	0.675
1859	Tmem29	0.562	0.426867	0.124	0.615839	0.4	0.377
1860	Ggta1	0.562	0.192917	0.124	0.27832	0.25	0.117
1861	Adam15	0.562	0.452329	0.124	0.652573	0.6	0.494
1862	Pfdn5	0.562	0.188568	0.124	0.272045	0.7	0.623
1863	Arhgap28	0.562	0.179116	0.124	0.258409	0.35	0.247
1864	Fhad1	0.562	0.599823	0.124	0.865361	0.15	0.026
1865	Fuca1	0.562	0.220013	0.124	0.317411	0.95	0.974
1866	Krr1	0.562	0.22724	0.124	0.327838	0.4	0.312
1867	Synj2	0.562	0.582226	0.124	0.839975	0.6	0.636
1868	Ctbs	0.562	0.274723	0.124	0.396342	0.35	0.26
1869	Trex1	0.562	0.334398	0.124	0.482434	0.3	0.195
1870	Chd2	0.562	0.261099	0.124	0.376686	0.8	0.649
1871	Srrm2	0.561	0.206346	0.122	0.297694	1	0.974
1872	Tubb5	0.561	0.256018	0.122	0.369355	0.95	0.766
1873	Ccl25	0.561	0.19223	0.122	0.277329	0.5	0.429
1874	Rac2	0.561	0.657637	0.122	0.94877	0.45	0.416
1875	Ppp1r13b	0.561	0.385903	0.122	0.55674	0.55	0.416
1876	Frk	0.561	0.229724	0.122	0.331421	0.45	0.325
1877	Dixdc1	0.561	0.239732	0.122	0.34586	0.45	0.403
1878	Pdik1l	0.561	0.197747	0.122	0.285289	0.4	0.273
1879	Pan3	0.561	0.18007	0.122	0.259786	0.65	0.753
1880	Gmpr	0.561	0.203635	0.122	0.293783	0.35	0.26
1881	l7Rn6	0.561	0.363957	0.122	0.525079	0.7	0.74
1882	Slc45a4	0.561	0.184213	0.122	0.265764	0.2	0.078
1883	Ildr1	0.561	0.573313	0.122	0.827116	0.6	0.571
1884	Rara	0.561	0.426358	0.122	0.615105	0.5	0.442
1885	Pm20d1	0.561	0.249291	0.122	0.359651	0.55	0.416
1886	Hpn	0.56	0.340504	0.12	0.491244	0.4	0.299
1887	Rsrc2	0.56	0.229834	0.12	0.33158	0.75	0.636
1888	Pax2	0.56	0.22049	0.12	0.318099	0.6	0.532
1889	Ifitm2	0.56	0.306065	0.12	0.441559	0.65	0.558
1890	Tmco3	0.56	0.498626	0.12	0.719365	0.55	0.403
1891	Glrx3	0.56	0.242909	0.12	0.350444	0.6	0.519
1892	Rps24	0.56	0.287929	0.12	0.415394	0.75	0.714
1893	Ppcdc	0.56	0.329604	0.12	0.475518	0.7	0.61
1894	Rps11	0.56	0.365271	0.12	0.526975	0.7	0.662
1895	Csf1r	0.56	0.279999	0.12	0.403953	0.2	0.091
1896	Zfyve19	0.56	0.193017	0.12	0.278465	0.55	0.455
1897	Tox4	0.56	0.19251	0.12	0.277734	0.65	0.519
1898	Fam3c	0.56	0.237036	0.12	0.341971	0.6	0.571
1899	Prkab2	0.56	0.327874	0.12	0.473022	0.25	0.169
1900	Ehmt1	0.56	0.256436	0.12	0.369959	0.85	0.74
1901	Cul7	0.56	0.462013	0.12	0.666544	0.35	0.286
1902	Efcab14	0.56	0.558835	0.12	0.806229	0.9	0.74
1903	Nme4	0.56	0.178922	0.12	0.258129	0.2	0.078
1904	Arhgap24	0.56	0.214004	0.12	0.308742	0.35	0.247
1905	Irf8	0.56	0.353085	0.12	0.509394	0.35	0.26
1906	Lef1	0.56	0.475751	0.12	0.686363	0.3	0.182
1907	Mtss1l	0.56	0.284104	0.12	0.409876	0.4	0.273
1908	Hdac5	0.56	0.412021	0.12	0.59442	0.5	0.416
1909	Zkscan8	0.56	0.180464	0.12	0.260355	0.4	0.312
1910	Zfp790	0.56	0.283613	0.12	0.409167	0.2	0.091
1911	Snx32	0.44	0.248648	0.12	0.358723	0.3	0.442
1912	Gm3608	0.559	0.253461	0.118	0.365668	0.7	0.714
1913	Slc38a7	0.559	0.22621	0.118	0.326353	0.55	0.403
1914	Tbc1d8	0.559	0.173651	0.118	0.250526	0.3	0.182
1915	Fam184b	0.559	0.239752	0.118	0.345888	0.35	0.234
1916	Fgfr1	0.559	0.354653	0.118	0.511657	0.6	0.506
1917	Slc9a2	0.559	0.256434	0.118	0.369956	0.4	0.286
1918	Psmb8	0.559	0.20752	0.118	0.299388	0.25	0.13
1919	Ubxn2b	0.559	0.396979	0.118	0.572719	0.55	0.442
1920	Cmtm6	0.558	0.323906	0.116	0.467298	0.55	0.481
1921	Ccdc82	0.558	0.517688	0.116	0.746865	0.5	0.506
1922	Pfkm	0.558	0.211674	0.116	0.305381	0.45	0.377
1923	Hspa2	0.558	1.31761	0.116	1.90091	0.45	0.455
1924	Rnf150	0.558	0.326951	0.116	0.471691	0.35	0.273
1925	Pdcd7	0.558	0.20324	0.116	0.293213	0.2	0.091
1926	B230118H07Rik	0.558	0.176373	0.116	0.254452	0.35	0.247
1927	Bmp4	0.558	0.82749	0.116	1.19382	0.45	0.39
1928	Pigv	0.558	0.494165	0.116	0.71293	0.5	0.416
1929	Mctp1	0.558	0.366391	0.116	0.528591	0.15	0.039
1930	Il4ra	0.558	0.288173	0.116	0.415746	0.55	0.403
1931	Tmco4	0.558	0.441812	0.116	0.6374	0.4	0.299
1932	Rasl11b	0.558	0.20398	0.116	0.294281	0.15	0.039
1933	Sars	0.558	0.375539	0.116	0.541789	0.8	0.675
1934	Abr	0.558	0.204425	0.116	0.294923	0.55	0.455
1935	Rtn1	0.558	0.472402	0.116	0.681532	0.3	0.208
1936	Ncaph2	0.558	0.352926	0.116	0.509164	0.6	0.519
1937	Arap2	0.557	0.848747	0.114	1.22448	0.5	0.494
1938	Zfp84	0.557	0.242197	0.114	0.349417	0.3	0.169
1939	Ifnar1	0.557	0.249654	0.114	0.360175	0.75	0.701
1940	Trim16	0.557	0.621149	0.114	0.896129	0.3	0.169
1941	D3Ertd751e	0.557	0.272864	0.114	0.39366	0.3	0.208
1942	Golga7	0.557	0.188352	0.114	0.271735	0.75	0.74
1943	Rab3il1	0.557	0.27915	0.114	0.402729	0.25	0.143
1944	Atp6v0e2	0.557	0.224071	0.114	0.323266	0.75	0.649
1945	Rab4a	0.557	0.25092	0.114	0.362001	0.7	0.779
1946	Csnk2b	0.557	0.255722	0.114	0.368929	0.6	0.597
1947	Kif4	0.557	0.238191	0.114	0.343637	0.25	0.143
1948	Tmem45a	0.557	0.299858	0.114	0.432604	0.15	0.039
1949	Gas7	0.556	0.283653	0.112	0.409225	0.55	0.455
1950	Hspa13	0.556	0.434467	0.112	0.626803	0.45	0.364
1951	Wrb	0.556	0.367005	0.112	0.529477	0.95	0.935
1952	Tmem205	0.556	0.328302	0.112	0.47364	0.5	0.455
1953	Erlin2	0.556	0.382024	0.112	0.551144	0.9	0.909
1954	Gjb2	0.556	0.308055	0.112	0.444429	0.8	0.766
1955	Ceacam16	0.556	1.31933	0.112	1.90338	0.35	0.26
1956	Bclaf1	0.556	0.230916	0.112	0.333141	0.6	0.519
1957	AU022252	0.556	0.181547	0.112	0.261917	0.65	0.571
1958	Slfn2	0.556	0.359383	0.112	0.51848	0.15	0.039
1959	Atr	0.556	0.507172	0.112	0.731695	0.55	0.519
1960	Taf6l	0.556	0.364832	0.112	0.526341	0.75	0.649
1961	Crip1	0.556	0.174738	0.112	0.252094	0.3	0.182
1962	Dynlt3	0.555	0.227032	0.11	0.327538	0.65	0.636
1963	Il17rb	0.555	0.179022	0.11	0.258274	0.35	0.273
1964	Slc12a7	0.555	0.236107	0.11	0.340631	0.9	0.792
1965	Xpo5	0.555	0.749819	0.11	1.08176	0.4	0.325
1966	Mllt1	0.555	0.194666	0.11	0.280843	0.3	0.208
1967	Tbcc	0.555	0.5739	0.11	0.827962	0.6	0.623
1968	Tnfrsf11a	0.555	0.197258	0.11	0.284583	0.5	0.494
1969	Traf3ip3	0.555	0.203379	0.11	0.293414	0.3	0.208
1970	Mfsd7b	0.555	0.175716	0.11	0.253504	0.2	0.104
1971	Dpf3	0.555	0.230007	0.11	0.331829	0.15	0.039
1972	Hmg20b	0.555	0.439514	0.11	0.634084	0.8	0.688
1973	Spg20	0.555	0.39258	0.11	0.566373	0.9	0.766
1974	Lmnb2	0.555	0.21031	0.11	0.303413	0.25	0.169
1975	Ssr2	0.555	0.279522	0.11	0.403265	0.85	0.701
1976	Paqr6	0.554	0.54064	0.108	0.779978	0.85	0.883
1977	Zfp2	0.554	0.5193	0.108	0.749191	0.35	0.26
1978	Rtn3	0.554	0.271087	0.108	0.391096	0.9	0.818
1979	Slc7a6	0.554	0.24128	0.108	0.348093	0.35	0.234
1980	Elp3	0.554	0.173429	0.108	0.250206	0.35	0.247
1981	Aacs	0.554	0.174708	0.108	0.25205	0.4	0.325
1982	Itpr1	0.554	0.298786	0.108	0.431057	1	1
1983	Foxn3	0.554	0.210993	0.108	0.304399	0.65	0.649
1984	Mkrn2os	0.554	0.245882	0.108	0.354733	0.3	0.195
1985	Chfr	0.554	0.20392	0.108	0.294194	0.6	0.571
1986	Tardbp	0.554	0.26775	0.108	0.386282	0.65	0.675
1987	Parp1	0.554	0.302847	0.108	0.436916	0.45	0.416
1988	Mrps35	0.554	0.27587	0.108	0.397996	0.55	0.545
1989	Smyd3	0.446	0.230583	0.108	0.332661	0.45	0.597
1990	Gm29394	0.553	0.223691	0.106	0.322718	0.2	0.091
1991	Qpct	0.553	0.427286	0.106	0.616443	0.65	0.506
1992	Ganab	0.553	0.360467	0.106	0.520044	0.65	0.675
1993	Cog5	0.553	0.203015	0.106	0.292888	0.35	0.247
1994	Anln	0.553	0.288725	0.106	0.416543	0.2	0.104
1995	Supt16	0.553	0.56662	0.106	0.81746	0.6	0.506
1996	Dok3	0.553	0.477418	0.106	0.688769	0.15	0.052
1997	Clasp2	0.553	0.322094	0.106	0.464683	0.85	0.831
1998	Ccs	0.553	0.318363	0.106	0.4593	0.6	0.506
[truncated: 799 more rows]

## Sheet: Table S5
MC cluster-defining genes.
Rank	Gene	AUC	avg_diff	power	avg_log2FC	pct.1	pct.2
1	Atp1b2	0.995	2.84891	0.99	4.1101	1	1
2	Kcnq1	0.994	2.38438	0.988	3.43993	1	0.771
3	Etnppl	0.992	2.61975	0.984	3.7795	1	0.458
4	Dnase1	0.99	3.00608	0.98	4.33686	1	0.892
5	Kcne1	0.987	2.40447	0.974	3.46892	1	0.723
6	Ehd3	0.987	2.5964	0.974	3.74581	1	0.723
7	Lrp2	0.986	2.36193	0.972	3.40754	1	0.988
8	Itgb5	0.977	2.07517	0.954	2.99384	1	0.542
9	Alcam	0.977	1.8402	0.954	2.65485	1	0.47
10	Mt3	0.976	1.75079	0.952	2.52586	1	0.494
11	Esrrb	0.974	2.14945	0.948	3.101	1	0.554
12	Lrpap1	0.971	1.92142	0.942	2.77203	1	0.964
13	Abca2	0.971	1.66744	0.942	2.4056	1	1
14	Tesc	0.967	0.917749	0.934	1.32403	1	0.687
15	Fam20c	0.965	1.79357	0.93	2.58758	1	0.578
16	4833439L19Rik	0.96	1.69422	0.92	2.44424	1	0.916
17	Reep5	0.959	1.28339	0.918	1.85154	1	1
18	Tnfrsf21	0.957	1.84124	0.914	2.65634	1	0.41
19	Slc12a2	0.954	1.85892	0.908	2.68185	1	0.843
20	Atp2c2	0.947	1.79303	0.894	2.58679	1	0.59
21	Enpep	0.947	1.43872	0.894	2.07563	1	0.747
22	Tmem45b	0.946	1.59735	0.892	2.30449	0.929	0.253
23	Gas2	0.944	1.50196	0.888	2.16687	1	0.94
24	Nipal1	0.943	1.5247	0.886	2.19968	0.929	0.265
25	Stac	0.938	1.32095	0.876	1.90572	0.929	0.205
26	Pla2g7	0.937	1.62314	0.874	2.3417	1	0.904
27	Spp1	0.937	3.47383	0.874	5.01167	1	0.952
28	Ptgds	0.932	1.6318	0.864	2.35419	1	1
29	Abcg1	0.929	1.54519	0.858	2.22924	1	0.699
30	Rspo3	0.925	1.91445	0.85	2.76197	0.929	0.41
31	Rgs4	0.922	2.00906	0.844	2.89846	0.929	0.482
32	Slc12a7	0.92	1.48077	0.84	2.1363	1	0.783
33	Atp13a4	0.914	1.41303	0.828	2.03857	0.929	0.289
34	Itpr2	0.912	1.77483	0.824	2.56054	0.929	0.783
35	Gprc5b	0.907	1.16971	0.814	1.68753	1	0.843
36	Atp13a5	0.904	1.48693	0.808	2.14519	0.857	0.181
37	Hspa4l	0.903	1.38849	0.806	2.00316	1	0.867
38	Atp1a1	0.902	0.98345	0.804	1.41882	1	1
39	Igf1	0.901	1.42386	0.802	2.0542	1	0.795
40	Slc22a4	0.9	1.35217	0.8	1.95077	0.857	0.205
41	Cited4	0.898	0.269161	0.796	0.388317	1	0.578
42	Trpv4	0.898	1.20187	0.796	1.73393	1	0.554
43	Fry	0.895	1.87259	0.79	2.70158	1	0.807
44	Rgcc	0.89	0.961673	0.78	1.3874	0.929	0.253
45	Dclk1	0.89	1.25078	0.78	1.8045	0.929	0.988
46	Eif5a2	0.889	1.44902	0.778	2.09049	0.929	0.47
47	Tacc2	0.889	1.40529	0.778	2.02741	1	0.747
48	Atp2b1	0.888	1.25805	0.776	1.81498	1	0.904
49	Gpx3	0.886	1.2657	0.772	1.82602	1	0.94
50	Rnf152	0.883	1.11467	0.766	1.60813	0.929	0.458
51	Ank3	0.882	1.49272	0.764	2.15354	1	0.867
52	Clstn1	0.872	1.23958	0.744	1.78834	1	0.928
53	Fam234b	0.872	1.44622	0.744	2.08646	0.929	0.542
54	Cdkn1a	0.87	0.881142	0.74	1.27122	1	0.627
55	Gas6	0.869	1.62632	0.738	2.34629	0.929	0.578
56	Sorl1	0.869	1.04598	0.738	1.50902	1	0.759
57	Pkm	0.868	0.855484	0.736	1.2342	1	0.976
58	Tnfsf13	0.867	0.872623	0.734	1.25893	0.929	0.506
59	Perp	0.864	1.31203	0.728	1.89286	0.929	0.759
60	Slc41a3	0.863	1.57133	0.726	2.26695	0.857	0.349
61	Fam134b	0.859	1.27305	0.718	1.83662	0.929	0.855
62	Kcnk1	0.855	1.17942	0.71	1.70154	0.929	0.59
63	Car12	0.854	1.09758	0.708	1.58347	0.929	0.88
64	Wnk2	0.853	0.992787	0.706	1.43229	1	0.41
65	Slc25a12	0.852	0.929391	0.704	1.34083	1	0.819
66	Clcnka	0.85	1.36841	0.7	1.9742	0.929	0.639
67	Fads6	0.848	0.855578	0.696	1.23434	0.857	0.494
68	Cox7a1	0.846	1.33718	0.692	1.92914	0.857	0.482
69	Fkbp11	0.845	0.63725	0.69	0.919358	0.786	0.133
70	Slc25a25	0.845	1.29914	0.69	1.87427	0.929	0.59
71	Pcsk6	0.845	1.0227	0.69	1.47545	0.786	0.108
72	Hmx2	0.845	0.515271	0.69	0.743379	0.857	0.265
73	Hgf	0.843	0.804209	0.686	1.16023	0.857	0.241
74	Sparcl1	0.843	0.960781	0.686	1.38611	1	1
75	Ptger3	0.842	1.0716	0.684	1.54599	0.786	0.133
76	Cdkl1	0.841	0.444418	0.682	0.641159	0.714	0.048
77	Abcc4	0.841	1.50558	0.682	2.17209	0.857	0.41
78	Hmx3	0.841	0.699055	0.682	1.00852	0.857	0.277
79	Rundc1	0.841	1.37479	0.682	1.98341	0.857	0.349
80	Mdh1	0.84	0.802616	0.68	1.15793	1	1
81	Bglap3	0.839	1.71879	0.678	2.47969	0.857	0.458
82	Tst	0.837	0.97818	0.674	1.41122	0.857	0.349
83	Pim3	0.837	1.04841	0.674	1.51254	0.929	0.614
84	Ldhb	0.837	0.700538	0.674	1.01066	1	0.988
85	Plce1	0.836	0.865912	0.672	1.24925	0.929	0.446
86	Heyl	0.835	1.35185	0.67	1.95031	0.786	0.301
87	Clcnkb	0.834	0.602144	0.668	0.86871	0.786	0.181
88	Slc31a2	0.834	1.07565	0.668	1.55183	0.929	0.47
89	Iqgap2	0.833	1.18004	0.666	1.70244	0.929	0.699
90	Paqr5	0.833	1.10912	0.666	1.60012	0.786	0.241
91	Ppp1r1b	0.832	1.04425	0.664	1.50653	0.929	0.651
92	Cutal	0.832	0.782131	0.664	1.12838	0.786	0.217
93	Pfkfb3	0.832	0.910888	0.664	1.31413	1	0.795
94	Pebp1	0.831	0.596389	0.662	0.860407	1	0.976
95	Pacsin2	0.83	0.988344	0.66	1.42588	1	0.807
96	Mall	0.83	0.787307	0.66	1.13584	0.929	0.434
97	Gabarapl1	0.828	0.775437	0.656	1.11872	1	0.916
98	Ccdc53	0.827	0.696211	0.654	1.00442	0.929	0.663
99	Stambpl1	0.824	0.631749	0.648	0.911421	0.786	0.241
100	Atp8b1	0.824	0.809355	0.648	1.16765	0.857	0.386
101	Sod2	0.824	0.849833	0.648	1.22605	1	0.892
102	Epn3	0.824	1.01775	0.648	1.46831	0.929	0.639
103	Atp5d	0.824	0.895242	0.648	1.29156	1	0.976
104	Tsc22d2	0.823	0.887609	0.646	1.28055	0.857	0.337
105	Gm21685	0.823	0.785564	0.646	1.13333	0.857	0.566
106	Frem1	0.823	0.858709	0.646	1.23886	0.929	0.554
107	Mocs2	0.822	0.647232	0.644	0.933759	1	0.602
108	Fam20a	0.821	0.88982	0.642	1.28374	0.929	0.627
109	Ap1b1	0.821	0.832021	0.642	1.20035	1	0.807
110	Cox7c	0.817	0.483906	0.634	0.698129	1	0.747
111	Mfi2	0.817	1.13606	0.634	1.63899	0.929	0.59
112	Gstm2	0.816	0.516277	0.632	0.74483	1	0.506
113	Bsnd	0.816	1.10677	0.632	1.59673	0.643	0.024
114	Trim32	0.816	1.30587	0.632	1.88397	0.857	0.494
115	Cd81	0.815	0.806364	0.63	1.16334	1	1
116	Tm4sf5	0.815	0.406713	0.63	0.586763	0.714	0.096
117	Tfrc	0.815	0.737543	0.63	1.06405	0.857	0.434
118	Prph	0.814	0.519907	0.628	0.750068	0.643	0.012
119	Lrrc8d	0.814	0.918612	0.628	1.32528	0.929	0.904
120	Fads2	0.813	0.916633	0.626	1.32242	0.929	0.59
121	Mt1	0.813	0.461314	0.626	0.665535	1	0.651
122	Faah	0.812	0.607933	0.624	0.877062	1	0.651
123	Cyfip2	0.81	0.380518	0.62	0.548971	0.929	0.434
124	Pgam1	0.809	0.698781	0.618	1.00813	1	0.867
125	Parg	0.808	0.596636	0.616	0.860763	0.929	0.506
126	Tmem116	0.806	1.07236	0.612	1.54709	0.714	0.193
127	Palld	0.806	0.432938	0.612	0.624597	1	0.711
128	Rsph9	0.806	0.58127	0.612	0.838596	0.857	0.398
129	Cdc42se1	0.805	0.679494	0.61	0.980302	0.929	0.711
130	Cyc1	0.804	0.704669	0.608	1.01662	1	0.94
131	Aif1l	0.804	0.757773	0.608	1.09323	1	0.94
132	Mpc2	0.802	0.535917	0.604	0.773165	1	0.639
133	Rab11fip4	0.801	0.587189	0.602	0.847135	0.857	0.422
134	2010300C02Rik	0.8	0.611547	0.6	0.882275	0.786	0.229
135	Ndufs6	0.8	0.756659	0.6	1.09163	1	0.795
136	Laptm4b	0.799	0.7799	0.598	1.12516	1	0.807
137	AA986860	0.799	0.673532	0.598	0.971702	0.714	0.145
138	Aldh1a2	0.799	1.55781	0.598	2.24745	0.643	0.084
139	Slc2a13	0.799	0.721534	0.598	1.04095	0.786	0.301
140	Cacnb2	0.799	0.5575	0.598	0.804303	0.714	0.181
141	Cd9	0.798	0.722611	0.596	1.04251	1	0.892
142	Ier3ip1	0.797	0.505715	0.594	0.729592	0.929	0.639
143	Tspan7	0.797	0.683877	0.594	0.986626	1	0.952
144	Hebp1	0.796	0.676495	0.592	0.975975	0.786	0.41
145	Gpr176	0.796	1.1938	0.592	1.72229	0.643	0.096
146	Tacr3	0.796	1.25138	0.592	1.80537	0.643	0.145
147	Erc1	0.794	1.17956	0.588	1.70174	0.929	0.807
148	Inpp5j	0.794	0.927596	0.588	1.33824	0.714	0.241
149	Tspan1	0.793	1.12847	0.586	1.62804	0.643	0.133
150	Elovl7	0.793	0.755163	0.586	1.08947	0.929	0.783
151	Creb3l2	0.793	1.11744	0.586	1.61213	0.929	0.735
152	Usp2	0.793	0.717767	0.586	1.03552	1	0.843
153	Ndufb10	0.793	0.715365	0.586	1.03205	1	0.892
154	Phyhipl	0.792	0.395935	0.584	0.571214	0.714	0.193
155	Slc7a8	0.791	0.898621	0.582	1.29644	0.714	0.217
156	Lgr4	0.791	0.400693	0.582	0.578077	0.786	0.265
157	Qsox1	0.79	1.12054	0.58	1.6166	0.857	0.711
158	Ocln	0.79	0.863409	0.58	1.24564	0.857	0.482
159	Sytl2	0.789	0.992424	0.578	1.43177	0.929	0.687
160	Sh3tc2	0.788	0.921602	0.576	1.32959	1	0.663
161	Tbx1	0.788	0.759571	0.576	1.09583	0.929	0.602
162	Rasgef1c	0.788	1.44795	0.576	2.08896	0.643	0.145
163	Rbm47	0.787	0.481334	0.574	0.694418	1	0.675
164	Entpd4	0.787	0.819775	0.574	1.18268	0.857	0.711
165	Myo1c	0.787	0.814375	0.574	1.17489	1	0.687
166	Prom2	0.786	0.852695	0.572	1.23018	0.929	0.699
167	Got2	0.785	0.556115	0.57	0.802304	1	0.783
168	Tuba1c	0.783	0.823003	0.566	1.18734	1	0.807
169	Atp6v0a2	0.783	1.32481	0.566	1.91129	0.857	0.663
170	Stk39	0.782	0.847502	0.564	1.22269	0.929	0.807
171	Cd82	0.782	0.591272	0.564	0.853025	1	0.651
172	Ppm1l	0.781	0.909697	0.562	1.31242	0.786	0.398
173	Dusp1	0.781	0.876747	0.562	1.26488	0.857	0.458
174	Cgnl1	0.781	0.521771	0.562	0.752756	0.929	0.566
175	Adgrg6	0.781	0.811783	0.562	1.17116	0.857	0.518
176	Krt7	0.78	0.561866	0.56	0.810601	1	0.699
177	Ndufa11	0.779	0.368004	0.558	0.530917	1	0.855
178	Adora1	0.779	0.496492	0.558	0.716287	0.714	0.169
179	Rabac1	0.778	0.641895	0.556	0.926058	1	0.928
180	Tesk2	0.778	0.583223	0.556	0.841413	0.786	0.349
181	Vapb	0.778	0.702733	0.556	1.01383	0.929	0.699
182	Hs3st6	0.777	0.678475	0.554	0.978833	0.929	0.554
183	Padi2	0.777	0.497421	0.554	0.717627	1	0.88
184	Fgfr2	0.776	0.837404	0.552	1.20812	0.929	0.614
185	Slit3	0.775	1.10317	0.55	1.59154	0.643	0.133
186	Fbxo21	0.775	0.657229	0.55	0.948181	0.857	0.47
187	Plxnb2	0.774	0.615205	0.548	0.887553	1	0.831
188	Ndufb8	0.773	0.353152	0.546	0.509491	1	0.783
189	Ndufaf4	0.772	0.562649	0.544	0.811732	0.857	0.398
190	Rai14	0.772	0.259295	0.544	0.374084	0.786	0.313
191	Eps8l2	0.772	0.710059	0.544	1.0244	0.857	0.446
192	Atp5e	0.772	0.306836	0.544	0.442671	0.929	0.651
193	Kidins220	0.771	0.927638	0.542	1.3383	0.929	0.867
194	Rnf149	0.771	0.544944	0.542	0.786188	1	0.807
195	Mavs	0.771	0.532958	0.542	0.768896	0.857	0.578
196	Arf6	0.77	0.664744	0.54	0.959023	1	0.855
197	Slc44a3	0.77	0.819272	0.54	1.18196	0.929	0.747
198	Mcoln3	0.77	0.687812	0.54	0.992302	1	0.855
199	Cox5a	0.769	0.471643	0.538	0.680438	1	0.892
200	Nabp1	0.769	0.88192	0.538	1.27234	0.714	0.349
201	Adam9	0.768	0.715135	0.536	1.03172	0.857	0.398
202	Slc25a5	0.768	0.583149	0.536	0.841306	1	0.94
203	Ddo	0.766	0.561322	0.532	0.809816	0.714	0.289
204	Atp5a1	0.766	0.659973	0.532	0.952139	1	0.988
205	Plekha6	0.766	0.811274	0.532	1.17042	0.714	0.253
206	Pla2g5	0.766	0.640526	0.532	0.924084	0.857	0.518
207	Uqcrfs1	0.766	0.74877	0.532	1.08025	1	0.855
208	Dtnb	0.765	0.525377	0.53	0.757959	1	0.807
209	Spire1	0.765	0.655889	0.53	0.946248	0.786	0.458
210	Ppp2r2c	0.765	0.409007	0.53	0.590072	0.714	0.205
211	Hsd17b11	0.763	0.296085	0.526	0.427161	0.857	0.47
212	Pgrmc2	0.763	0.745201	0.526	1.0751	0.857	0.807
213	Pls3	0.762	0.349509	0.524	0.504235	1	0.47
214	Card19	0.762	0.630571	0.524	0.909722	0.929	0.602
215	Ypel5	0.762	0.394308	0.524	0.568867	0.929	0.663
216	Slc25a3	0.762	0.55655	0.524	0.802931	1	0.988
217	Kcnn2	0.762	0.376164	0.524	0.542689	0.786	0.337
218	Dock5	0.761	0.714533	0.522	1.03085	0.643	0.169
219	Slc31a1	0.76	0.949381	0.52	1.36967	0.786	0.482
220	Tmem221	0.759	0.624674	0.518	0.901214	0.857	0.458
221	Ddrgk1	0.759	0.47363	0.518	0.683304	1	0.759
222	Ndufa12	0.759	0.388094	0.518	0.559901	0.929	0.807
223	Ror1	0.758	0.754854	0.516	1.08902	0.786	0.446
224	Tshz1	0.757	1.05673	0.514	1.52454	0.714	0.265
225	Pigk	0.756	0.787241	0.512	1.13575	0.929	0.566
226	Sfxn5	0.756	0.204995	0.512	0.295745	0.929	0.542
227	Rabgap1l	0.756	0.554249	0.512	0.799613	1	0.892
228	Hmgn3	0.756	0.468387	0.512	0.67574	1	0.627
229	Dpysl3	0.755	0.87855	0.51	1.26748	0.786	0.53
230	Chchd10	0.754	0.533171	0.508	0.769203	1	0.94
231	Cacna1d	0.754	0.411484	0.508	0.593646	0.714	0.265
232	Gpd1l	0.754	0.905401	0.508	1.30622	0.857	0.518
233	Crb3	0.754	0.453259	0.508	0.653914	0.786	0.313
234	Dbi	0.752	0.42277	0.504	0.609928	1	0.952
235	BC004004	0.752	0.649451	0.504	0.93696	0.929	0.795
236	Cpt1b	0.752	0.755931	0.504	1.09058	0.571	0.096
237	Gsc	0.751	0.441074	0.502	0.636335	0.571	0.108
238	Selm	0.751	0.233409	0.502	0.336738	0.857	0.325
239	B4galt1	0.75	0.607018	0.5	0.875742	0.929	0.795
240	Btbd10	0.75	0.722834	0.5	1.04283	0.857	0.675
241	Mpc1	0.75	0.58167	0.5	0.839172	0.929	0.759
242	Ifi27	0.75	0.960335	0.5	1.38547	1	0.94
243	Bdh1	0.749	0.524772	0.498	0.757086	0.714	0.289
244	Slco1a5	0.749	0.471118	0.498	0.67968	0.857	0.506
245	Tmem117	0.748	0.680701	0.496	0.982043	0.857	0.554
246	Mtch1	0.748	0.793297	0.496	1.14449	0.929	0.867
247	Efna5	0.748	0.409322	0.496	0.590527	0.857	0.398
248	Ldlrap1	0.747	0.442466	0.494	0.638344	0.857	0.627
249	Aifm3	0.747	0.645931	0.494	0.931881	0.643	0.181
250	Mapre3	0.746	0.543223	0.492	0.783705	0.786	0.518
251	Caskin2	0.746	0.807612	0.492	1.16514	0.857	0.542
252	Vdac1	0.744	0.690615	0.488	0.996347	0.929	0.831
253	Marveld2	0.744	0.422521	0.488	0.609569	0.643	0.193
254	Kcnma1	0.744	0.771369	0.488	1.11285	0.571	0.145
255	Ndufa2	0.743	0.610763	0.486	0.881145	0.929	0.807
256	Mal	0.743	0.728768	0.486	1.05139	0.857	0.59
257	Prmt3	0.743	0.327754	0.486	0.47285	0.714	0.349
258	Esrra	0.743	0.377525	0.486	0.544654	0.857	0.373
259	Caln1	0.743	0.601681	0.486	0.868042	0.714	0.434
260	Klf10	0.742	0.570818	0.484	0.823517	0.786	0.373
261	Pigz	0.742	0.375492	0.484	0.54172	0.643	0.181
262	Myo19	0.742	0.279556	0.484	0.403314	0.643	0.181
263	Smpdl3a	0.741	0.849561	0.482	1.22566	0.857	0.795
264	Pfkl	0.741	0.74721	0.482	1.078	1	0.964
265	Ppp1r16a	0.741	0.404244	0.482	0.583201	1	0.542
266	Timm50	0.741	0.676519	0.482	0.976011	0.786	0.554
267	Acaa2	0.74	0.441154	0.48	0.63645	0.857	0.506
268	Gon4l	0.74	0.669426	0.48	0.965778	0.786	0.614
269	Stat5a	0.738	0.44202	0.476	0.637699	0.714	0.325
270	Nutf2-ps1	0.738	0.3859	0.476	0.556736	0.786	0.446
271	Myof	0.738	0.498752	0.476	0.719547	0.643	0.205
272	Gtf3c1	0.738	0.627617	0.476	0.90546	0.929	0.892
273	Itga5	0.737	0.943834	0.474	1.36167	0.714	0.494
274	Cgn	0.737	0.630266	0.474	0.909282	0.929	0.554
275	Uqcr10	0.737	0.351748	0.474	0.507465	0.929	0.819
276	Arf5	0.736	0.571431	0.472	0.824401	0.929	0.795
277	Emc7	0.736	0.384864	0.472	0.555242	0.857	0.494
278	Trpm4	0.735	0.572249	0.47	0.825581	0.643	0.205
279	Saysd1	0.734	0.232522	0.468	0.335458	0.786	0.386
280	Sorbs2	0.734	0.322921	0.468	0.465877	1	0.711
281	Atp5h	0.733	0.575673	0.466	0.830521	0.929	0.783
282	Arhgef19	0.732	0.639476	0.464	0.922569	0.786	0.349
283	Per2	0.732	0.559081	0.464	0.806584	0.643	0.253
284	C1qbp	0.732	0.521492	0.464	0.752354	0.786	0.614
285	Wdr37	0.732	0.247107	0.464	0.3565	0.786	0.422
286	Pld3	0.731	0.622154	0.462	0.897579	0.929	0.651
287	Fads3	0.731	0.723993	0.462	1.0445	0.786	0.494
288	Rcan1	0.731	1.06196	0.462	1.53208	0.643	0.398
289	Mdh2	0.731	0.5251	0.462	0.757559	1	0.892
290	Retsat	0.731	0.522752	0.462	0.754172	0.857	0.518
291	Cox6b1	0.731	0.505565	0.462	0.729377	1	0.94
292	Znrf2	0.731	0.731379	0.462	1.05516	0.714	0.325
293	Pigq	0.731	0.475025	0.462	0.685316	0.929	0.855
294	Wdr31	0.731	0.215614	0.462	0.311065	1	0.723
295	Mfn1	0.731	0.775605	0.462	1.11896	1	0.855
296	Tbc1d24	0.731	0.852776	0.462	1.23029	0.786	0.47
297	Nisch	0.73	0.557641	0.46	0.804506	1	0.964
298	Wwc2	0.73	0.495298	0.46	0.714564	0.786	0.361
299	Asun	0.73	0.706071	0.46	1.01864	0.857	0.542
300	Atp6v1h	0.729	0.956798	0.458	1.38037	0.929	0.795
301	Bub3	0.729	0.479481	0.458	0.691745	0.929	0.819
302	Pgp	0.728	0.629835	0.456	0.90866	0.929	0.795
303	Mrps21	0.728	0.314025	0.456	0.453043	0.929	0.614
304	Ndufs1	0.728	0.561772	0.456	0.810466	0.929	0.771
305	Lmx1a	0.728	0.364835	0.456	0.526346	0.857	0.578
306	Kank1	0.728	0.343884	0.456	0.49612	1	0.795
307	Mrpl11	0.727	0.442153	0.454	0.637892	0.714	0.325
308	Uchl4	0.727	0.399883	0.454	0.57691	0.643	0.169
309	Myo5c	0.727	0.767076	0.454	1.10666	0.786	0.446
310	Gm15920	0.727	0.260652	0.454	0.376041	0.929	0.795
311	Sh3bp4	0.727	0.363425	0.454	0.524311	0.714	0.277
312	Zadh2	0.726	0.214323	0.452	0.309202	0.929	0.542
313	Rpl36al	0.725	0.238888	0.45	0.344642	0.857	0.53
314	Fermt2	0.725	0.482981	0.45	0.696794	0.929	0.747
315	Wipi2	0.725	0.349483	0.45	0.504198	0.929	0.627
316	Tax1bp1	0.725	0.683592	0.45	0.986215	1	0.928
317	5830417I10Rik	0.725	0.480866	0.45	0.693744	0.786	0.47
318	Hfe	0.725	0.351671	0.45	0.507354	0.714	0.361
319	Gnas	0.725	0.548879	0.45	0.791864	1	1
320	Cd59a	0.724	0.480826	0.448	0.693686	0.857	0.771
321	Oxr1	0.723	0.762262	0.446	1.09971	0.786	0.699
322	Cmtm8	0.723	0.395889	0.446	0.571147	0.571	0.217
323	Acad10	0.723	0.345595	0.446	0.498588	0.714	0.373
324	Tns1	0.723	0.446178	0.446	0.643698	1	0.916
325	Pfkp	0.723	0.873523	0.446	1.26023	0.929	0.723
326	1810043G02Rik	0.722	0.520343	0.444	0.750697	0.857	0.699
327	Slc39a13	0.722	0.522954	0.444	0.754463	0.714	0.446
328	Psap	0.721	0.380716	0.442	0.549257	1	1
329	Dsg2	0.721	0.887407	0.442	1.28026	0.643	0.386
330	Abcf1	0.721	0.36949	0.442	0.533061	0.929	0.687
331	Rasef	0.72	0.396686	0.44	0.572297	0.643	0.241
332	Pqlc1	0.72	0.445819	0.44	0.643181	0.714	0.241
333	Nr6a1	0.72	0.428027	0.44	0.617512	0.714	0.434
334	Poldip2	0.72	0.526831	0.44	0.760056	0.929	0.747
335	Ppp1r9a	0.719	0.449419	0.438	0.648374	0.929	0.59
336	St14	0.719	0.604582	0.438	0.872228	0.929	0.639
337	Trappc6a	0.719	0.465714	0.438	0.671884	0.714	0.506
338	Tmem33	0.719	0.395727	0.438	0.570913	0.857	0.506
339	Vamp7	0.718	0.255488	0.436	0.368592	0.643	0.265
340	Atp5c1	0.718	0.327902	0.436	0.473063	1	0.976
341	Prkag2	0.717	0.579202	0.434	0.835612	0.857	0.494
342	Trappc3	0.717	0.861051	0.434	1.24223	0.786	0.506
343	Tspan15	0.716	0.844648	0.432	1.21857	0.786	0.723
344	Baiap2l1	0.716	0.356985	0.432	0.51502	0.714	0.313
345	Pitpnc1	0.716	0.273917	0.432	0.395179	0.929	0.675
346	Cfap54	0.716	0.529494	0.432	0.763898	0.643	0.277
347	Clic3	0.716	0.246455	0.432	0.355559	0.786	0.325
348	Shroom3	0.716	0.617518	0.432	0.890891	0.786	0.663
349	Dsp	0.716	0.395043	0.432	0.569927	0.643	0.265
350	Hyal1	0.715	0.235812	0.43	0.340205	0.857	0.566
351	Tom1l2	0.715	0.439454	0.43	0.633998	0.929	0.566
352	Ei24	0.715	0.454396	0.43	0.655555	0.929	0.53
353	Gramd2	0.715	0.860421	0.43	1.24132	0.643	0.349
354	Ccdc3	0.714	0.754423	0.428	1.0884	0.643	0.325
355	Lrrk2	0.714	0.398941	0.428	0.575551	0.571	0.157
356	Dnajc25	0.714	0.478251	0.428	0.68997	0.786	0.506
357	Fam53a	0.713	0.468057	0.426	0.675264	0.714	0.41
358	Cox5b	0.713	0.393512	0.426	0.567719	1	0.855
359	Adipor2	0.713	0.287114	0.426	0.414218	0.929	0.771
360	Gyltl1b	0.713	0.528223	0.426	0.762064	0.714	0.41
361	Ap1m2	0.712	0.50017	0.424	0.721593	0.786	0.458
362	Rev1	0.712	0.634425	0.424	0.915282	0.643	0.301
363	Ensa	0.712	0.549931	0.424	0.793383	0.929	0.627
364	Il13ra1	0.711	0.829791	0.422	1.19714	0.5	0.096
365	Rasal1	0.711	0.217123	0.422	0.313243	0.5	0.072
366	Tmprss2	0.71	0.3791	0.42	0.546925	0.571	0.169
367	Itgb8	0.71	0.434209	0.42	0.626432	0.643	0.289
368	Sdhc	0.71	0.375429	0.42	0.541629	0.929	0.747
369	Mrpl54	0.71	0.306264	0.42	0.441845	0.786	0.506
370	Itga6	0.71	0.369619	0.42	0.533248	0.786	0.41
371	Ccny	0.709	0.371572	0.418	0.536065	0.857	0.687
372	Ccpg1	0.709	0.69148	0.418	0.997595	0.857	0.843
373	Nme2	0.708	0.241619	0.416	0.348583	1	0.711
374	Pxn	0.708	0.252977	0.416	0.364969	1	0.771
375	Bad	0.708	0.546876	0.416	0.788975	0.857	0.627
376	Timm13	0.707	0.329101	0.414	0.474792	0.857	0.675
377	Tmem19	0.707	0.433155	0.414	0.624911	0.786	0.386
378	Rab20	0.707	0.385487	0.414	0.55614	0.786	0.41
379	Yae1d1	0.707	0.334568	0.414	0.482679	0.929	0.542
380	Smoc1	0.707	0.328051	0.414	0.473278	0.786	0.422
381	Cdh18	0.707	1.67043	0.414	2.40992	0.429	0.024
382	Ndufa4	0.707	0.375864	0.414	0.542258	1	0.916
383	Arhgap8	0.707	0.299419	0.414	0.431971	0.857	0.542
384	Xpr1	0.707	0.372936	0.414	0.538033	1	0.675
385	Atg2b	0.706	0.787944	0.412	1.13676	0.643	0.422
386	Col18a1	0.705	0.712079	0.41	1.02731	0.571	0.217
387	Slc25a4	0.705	0.454582	0.41	0.655823	1	1
388	Pex13	0.705	0.398025	0.41	0.574229	0.786	0.554
389	Fmn1	0.705	0.262038	0.41	0.378041	1	0.892
390	Eno1b	0.704	0.366435	0.408	0.528654	1	0.94
391	Rtn4	0.704	0.45516	0.408	0.656657	0.929	0.819
392	Dach1	0.704	0.339033	0.408	0.489122	0.571	0.205
393	Pfkm	0.703	0.334221	0.406	0.482179	0.714	0.337
394	Mapk8ip1	0.703	0.302268	0.406	0.43608	0.857	0.482
395	Tfcp2l1	0.703	0.76388	0.406	1.10205	0.643	0.289
396	Ndufb5	0.703	0.455177	0.406	0.656681	0.857	0.819
397	Casz1	0.702	0.360585	0.404	0.520214	0.786	0.446
398	Ppa2	0.702	0.386273	0.404	0.557275	0.857	0.53
399	Hspb8	0.702	0.344611	0.404	0.497168	0.786	0.602
400	Phyh	0.702	0.248477	0.404	0.358476	1	0.807
401	Cacna2d1	0.701	0.353949	0.402	0.51064	0.786	0.542
402	Actn1	0.701	0.450845	0.402	0.650432	0.929	0.735
403	Tmem184a	0.701	0.766078	0.402	1.10522	0.643	0.373
404	Bckdha	0.701	0.321794	0.402	0.464251	0.643	0.253
405	Glrx5	0.7	0.768017	0.4	1.10801	0.786	0.578
406	Emp1	0.7	0.472105	0.4	0.681103	0.714	0.373
407	Cds1	0.7	0.298425	0.4	0.430536	0.714	0.313
408	Tmem2	0.699	0.590141	0.398	0.851393	0.643	0.337
409	Nrep	0.699	0.255241	0.398	0.368235	0.786	0.554
410	Piezo1	0.699	0.822187	0.398	1.18617	0.786	0.639
411	Ncbp1	0.698	0.235158	0.396	0.339261	0.714	0.349
412	Pxk	0.698	0.500596	0.396	0.722207	0.643	0.337
413	Ckb	0.698	0.337892	0.396	0.487475	1	0.964
414	Ddhd2	0.698	0.278609	0.396	0.401947	0.714	0.47
415	Ndufa8	0.698	0.23462	0.396	0.338486	1	0.783
416	Fam118b	0.698	0.303139	0.396	0.437337	0.786	0.542
417	Minos1	0.698	0.19721	0.396	0.284514	0.929	0.651
418	Atp6ap1	0.697	0.606097	0.394	0.874413	1	0.855
419	Mvb12a	0.697	0.398199	0.394	0.57448	0.857	0.723
420	Rilpl1	0.697	0.407829	0.394	0.588373	0.786	0.458
421	Ndufb7	0.697	0.624393	0.394	0.900808	1	0.94
422	Ephx1	0.697	0.225335	0.394	0.32509	1	0.735
423	Rab4a	0.697	0.563674	0.394	0.81321	0.929	0.735
424	Ptprf	0.697	0.326162	0.394	0.470553	1	0.928
425	BC034090	0.697	0.537595	0.394	0.775586	0.5	0.145
426	Gga2	0.696	0.728926	0.392	1.05162	0.786	0.699
427	Add2	0.696	0.388397	0.392	0.560338	0.5	0.133
428	Bola2	0.696	0.20056	0.392	0.289348	0.929	0.602
429	Hist2h2aa1	0.696	0.21264	0.392	0.306775	0.929	0.602
430	Cox4i1	0.696	0.452122	0.392	0.652274	1	1
431	Eno1	0.696	0.346016	0.392	0.499195	1	0.964
432	Ahr	0.696	0.51579	0.392	0.744128	0.571	0.229
433	Tmem219	0.696	0.432405	0.392	0.623829	0.643	0.289
434	Abcd3	0.695	0.404962	0.39	0.584237	0.857	0.578
435	Ptprk	0.695	0.456152	0.39	0.658088	0.786	0.373
436	Pptc7	0.695	0.766685	0.39	1.10609	0.643	0.373
437	Mmadhc	0.695	0.40228	0.39	0.580367	0.714	0.482
438	Rufy4	0.695	0.230721	0.39	0.33286	0.5	0.12
439	BC002163	0.694	0.188383	0.388	0.271779	0.929	0.795
440	Grina	0.694	0.375356	0.388	0.541524	1	0.892
441	Macrod1	0.694	0.370261	0.388	0.534174	0.571	0.265
442	Efcab12	0.694	0.294992	0.388	0.425583	0.5	0.169
443	Gapdh	0.694	0.383219	0.388	0.552869	1	0.928
444	Ckmt1	0.694	0.613479	0.388	0.885064	0.571	0.313
445	Naaladl2	0.694	0.356062	0.388	0.513689	0.643	0.349
446	Ninj1	0.693	0.585796	0.386	0.845125	0.786	0.554
447	F11r	0.693	0.350288	0.386	0.505359	0.929	0.639
448	2023-03-02	0.693	0.38353	0.386	0.553317	1	0.723
449	Cyth1	0.693	0.428466	0.386	0.618145	0.786	0.446
450	Fgfr1op	0.693	0.414674	0.386	0.598248	0.643	0.337
451	Mrpl22	0.692	0.340295	0.384	0.490942	0.643	0.277
452	Ndufc2	0.692	0.347455	0.384	0.501271	0.857	0.578
453	Cldn8	0.691	0.465686	0.382	0.671843	0.786	0.386
454	Sh3pxd2a	0.691	0.262236	0.382	0.378327	0.571	0.205
455	Aaed1	0.691	0.245718	0.382	0.354496	0.786	0.602
456	Ap2m1	0.691	0.559438	0.382	0.807098	1	0.928
457	Stat5b	0.69	0.721942	0.38	1.04154	0.714	0.506
458	Nipal2	0.69	0.350188	0.38	0.505214	0.714	0.361
459	Atp6v1d	0.69	0.804731	0.38	1.16098	1	0.819
460	Dctn3	0.69	0.309637	0.38	0.446712	0.786	0.699
461	Cluh	0.689	0.748963	0.378	1.08052	0.714	0.578
462	Pax2	0.689	0.182602	0.378	0.263438	0.857	0.494
463	Naca	0.689	0.252434	0.378	0.364185	1	0.831
464	Slc39a9	0.689	0.332716	0.378	0.480008	0.929	0.687
465	Derl1	0.689	0.402185	0.378	0.58023	1	0.867
466	Spint1	0.689	0.546256	0.378	0.788081	0.857	0.675
467	Ankrd50	0.689	0.456467	0.378	0.658542	0.5	0.145
468	Spryd3	0.689	0.570183	0.378	0.8226	0.786	0.518
469	Clmn	0.688	0.774574	0.376	1.11747	0.857	0.651
470	Cntnap3	0.688	0.471451	0.376	0.68016	0.429	0.06
471	Hacd3	0.688	0.224603	0.376	0.324034	0.857	0.687
472	2023-09-06	0.688	0.616201	0.376	0.888991	0.5	0.157
473	Usp24	0.688	0.655162	0.376	0.945199	0.5	0.205
474	Cldn3	0.688	0.448645	0.376	0.647258	0.857	0.494
475	Uqcrc1	0.687	0.399754	0.374	0.576724	0.929	0.687
476	Idh3b	0.687	0.526875	0.374	0.76012	1	0.892
477	Lnx1	0.687	0.321124	0.374	0.463284	0.5	0.181
478	Spint2	0.687	0.361744	0.374	0.521887	1	0.904
479	Gramd1b	0.687	0.310367	0.374	0.447765	0.857	0.614
480	Gpr146	0.687	0.577345	0.374	0.832933	0.857	0.795
481	Atp5k	0.687	0.181839	0.374	0.262339	1	0.747
482	Srrm2	0.686	0.446056	0.372	0.643523	1	0.976
483	Med4	0.686	0.774739	0.372	1.11771	0.643	0.301
484	Atp5o	0.686	0.292381	0.372	0.421817	1	0.964
485	Ndufa9	0.686	0.33863	0.372	0.48854	0.857	0.602
486	Ttc7	0.686	0.403704	0.372	0.582422	0.929	0.663
487	Znhit3	0.686	0.185083	0.372	0.267018	0.786	0.542
488	Ndufab1	0.686	0.285566	0.372	0.411985	0.929	0.819
489	Gab1	0.685	0.692731	0.37	0.999399	0.929	0.747
490	Atp5l	0.685	0.254762	0.37	0.367544	0.929	0.795
491	Osgep	0.685	0.406406	0.37	0.58632	0.714	0.482
492	P2ry2	0.685	0.892125	0.37	1.28706	0.571	0.313
493	Nlk	0.685	0.328213	0.37	0.473512	0.786	0.554
494	Snf8	0.685	0.202687	0.37	0.292415	0.857	0.542
495	Btbd6	0.684	0.244111	0.368	0.352178	0.571	0.241
496	Naa38	0.684	0.230254	0.368	0.332186	0.786	0.554
497	Fzd4	0.684	0.490239	0.368	0.707266	0.571	0.277
498	Cldn9	0.684	0.207804	0.368	0.299798	1	0.94
499	St6galnac2	0.683	0.282854	0.366	0.408072	1	0.807
500	Park2	0.682	0.546636	0.364	0.78863	0.786	0.711
501	S100a1	0.682	0.214043	0.364	0.308799	1	1
502	Rnf14	0.682	0.511106	0.364	0.737371	0.857	0.639
503	Abhd6	0.682	0.340412	0.364	0.491111	0.857	0.735
504	Ak1	0.682	0.199787	0.364	0.288232	1	0.699
505	Rin3	0.682	0.414742	0.364	0.598346	0.643	0.337
506	Srgap3	0.682	0.421127	0.364	0.607558	0.857	0.59
507	Acadm	0.682	0.505826	0.364	0.729753	0.857	0.675
508	Ncoa3	0.682	0.491044	0.364	0.708427	0.929	0.807
509	Leprot	0.682	0.290834	0.364	0.419585	0.929	0.614
510	Ndufb6	0.682	0.535744	0.364	0.772915	0.857	0.771
511	Ndufs5	0.682	0.191763	0.364	0.276655	0.929	0.783
512	Il17re	0.682	0.621534	0.364	0.896684	0.929	0.928
513	Ficd	0.682	0.55865	0.364	0.805961	0.643	0.398
514	Pgk1	0.682	0.297759	0.364	0.429576	0.929	0.759
515	Atp5g1	0.682	0.561289	0.364	0.809768	0.929	0.759
516	Ephb3	0.682	0.648789	0.364	0.936005	0.571	0.289
517	Ndufs3	0.682	0.330542	0.364	0.476871	0.929	0.783
518	Ccdc189	0.681	0.215203	0.362	0.310472	0.5	0.133
519	2210016L21Rik	0.681	0.429867	0.362	0.620168	0.786	0.47
520	Puf60	0.68	0.717801	0.36	1.03557	1	0.892
521	Gli2	0.68	0.216272	0.36	0.312014	0.5	0.133
522	Arl6ip5	0.68	0.312295	0.36	0.450546	0.857	0.687
523	Plk2	0.679	0.387132	0.358	0.558514	0.571	0.229
524	Tpp1	0.679	0.623087	0.358	0.898925	0.929	0.795
525	Emc6	0.679	0.225549	0.358	0.325398	0.786	0.47
526	Tmem25	0.679	0.537724	0.358	0.775772	0.5	0.217
527	Ppip5k2	0.679	0.42294	0.358	0.610173	0.714	0.422
528	Ehd4	0.679	0.564215	0.358	0.813991	0.857	0.639
529	Clcn7	0.679	0.325308	0.358	0.469321	1	0.831
530	Ndufc1	0.679	0.239552	0.358	0.345601	1	0.819
531	Arhgap29	0.679	0.181667	0.358	0.26209	0.643	0.265
532	Noa1	0.678	0.254685	0.356	0.367433	0.714	0.482
533	Tmem94	0.678	0.384939	0.356	0.55535	0.857	0.59
534	Irs2	0.678	0.71999	0.356	1.03873	0.571	0.265
535	Hsp90ab1	0.678	0.462086	0.356	0.66665	1	0.988
536	Tle2	0.678	0.314405	0.356	0.453591	0.786	0.554
537	Psmd8	0.678	0.345906	0.356	0.499037	0.857	0.614
538	Elmo1	0.677	0.715661	0.354	1.03248	0.786	0.542
539	Grpel1	0.677	0.349184	0.354	0.503766	0.714	0.482
540	Bcl2l1	0.677	0.290723	0.354	0.419425	1	0.952
541	Mrpl2	0.677	0.25167	0.354	0.363083	0.714	0.361
542	Taf13	0.677	0.189322	0.354	0.273135	0.643	0.313
543	Ogdh	0.676	0.384514	0.352	0.554736	1	0.988
544	Pip4k2c	0.676	0.462312	0.352	0.666975	0.929	0.711
545	Ndufa13	0.676	0.316695	0.352	0.456894	1	0.867
546	Ncor2	0.676	0.394601	0.352	0.569289	0.857	0.675
547	Slc46a3	0.676	0.215511	0.352	0.310917	0.5	0.157
548	Pomp	0.676	0.295047	0.352	0.425663	0.857	0.723
549	Lrrc75b	0.676	0.321144	0.352	0.463313	0.714	0.373
550	Rab14	0.676	0.349353	0.352	0.50401	1	0.831
551	Tifa	0.676	0.519256	0.352	0.749128	0.571	0.301
552	Sort1	0.676	0.194087	0.352	0.280009	1	0.795
553	Atp5j2	0.676	0.306762	0.352	0.442565	1	0.807
554	Etfb	0.676	0.345166	0.352	0.49797	0.929	0.892
555	Ndufa1	0.675	0.359176	0.35	0.518181	0.857	0.819
556	Strbp	0.675	0.579648	0.35	0.836255	1	0.94
557	Ube2v1	0.674	0.448902	0.348	0.647629	1	0.916
558	Smim5	0.674	0.195799	0.348	0.282478	0.429	0.096
559	Rpn1	0.674	0.432489	0.348	0.623949	1	0.94
560	Dennd2c	0.673	0.277936	0.346	0.400977	0.571	0.241
561	Vti1a	0.673	0.265705	0.346	0.383331	0.786	0.446
562	Mcur1	0.673	0.4096	0.346	0.590928	0.643	0.386
563	Dlat	0.673	0.342522	0.346	0.494155	0.857	0.59
564	Pgd	0.673	0.483993	0.346	0.698255	0.714	0.542
565	Snca	0.673	0.280698	0.346	0.404961	0.429	0.108
566	4930523C07Rik	0.673	0.184609	0.346	0.266335	0.786	0.446
567	Herpud1	0.673	0.470466	0.346	0.678738	1	0.88
568	Nadk	0.673	0.243374	0.346	0.351114	0.929	0.687
569	Fkbp2	0.672	0.263143	0.344	0.379635	1	0.831
570	Cttn	0.672	0.409798	0.344	0.591213	0.929	0.795
571	Llgl2	0.672	0.249739	0.344	0.360298	0.857	0.699
572	Rpl11	0.672	0.269955	0.344	0.389463	0.786	0.494
573	Slc19a2	0.672	0.571969	0.344	0.825176	0.429	0.12
574	Ndufb3	0.672	0.196108	0.344	0.282924	1	0.651
575	Hagh	0.672	0.29584	0.344	0.426807	0.786	0.614
576	Pin1	0.671	0.635994	0.342	0.917546	0.929	0.687
577	Slc25a20	0.671	0.285224	0.342	0.411492	0.929	0.759
578	Ybx2	0.671	0.387695	0.342	0.559325	0.357	0.024
579	Sec24a	0.671	0.207578	0.342	0.299472	0.714	0.434
580	Hiatl1	0.671	0.32083	0.342	0.46286	0.929	0.771
581	Mrpl18	0.67	0.260138	0.34	0.375299	0.857	0.651
582	Mgrn1	0.67	0.690496	0.34	0.996175	0.714	0.627
583	Hspa5	0.67	0.21551	0.34	0.310915	1	1
584	Hrsp12	0.67	0.194896	0.34	0.281176	0.714	0.361
585	Hsd17b10	0.67	0.30126	0.34	0.434627	0.714	0.446
586	Glis2	0.67	0.324941	0.34	0.468791	0.643	0.277
587	Atf4	0.669	0.327134	0.338	0.471954	0.643	0.386
588	Bmp3	0.669	0.65899	0.338	0.950722	0.643	0.434
589	Ube2w	0.669	0.559427	0.338	0.807083	0.929	0.554
590	Slc6a8	0.668	0.241691	0.336	0.348686	0.643	0.301
591	Mroh1	0.668	0.511763	0.336	0.738318	1	0.771
592	Marveld3	0.668	0.54656	0.336	0.78852	0.571	0.289
593	Mfsd8	0.668	0.258643	0.336	0.373143	0.643	0.325
594	Nif3l1	0.668	0.458779	0.336	0.661879	0.929	0.687
595	Dap	0.668	0.476423	0.336	0.687333	0.786	0.687
596	Coq10a	0.667	0.384634	0.334	0.55491	0.571	0.301
597	Scaf4	0.667	0.684228	0.334	0.987133	0.643	0.47
598	Cuedc1	0.667	0.34054	0.334	0.491296	0.857	0.566
599	Smim12	0.667	0.267909	0.334	0.386511	0.786	0.458
600	Coq10b	0.667	0.211064	0.334	0.3045	0.643	0.349
601	Gnpda1	0.667	0.620269	0.334	0.894858	0.643	0.482
602	Mr1	0.667	0.755082	0.334	1.08935	0.5	0.241
603	Carnmt1	0.666	0.197914	0.332	0.285529	0.571	0.265
604	Ppp1r21	0.666	0.438809	0.332	0.633067	0.786	0.434
605	Smarcad1	0.666	0.192308	0.332	0.277442	0.786	0.578
606	Hint3	0.666	0.733954	0.332	1.05887	0.643	0.313
607	Ier3	0.666	0.318596	0.332	0.459636	0.357	0.036
608	St7l	0.665	0.377263	0.33	0.544276	1	0.783
609	Sox6	0.665	0.331429	0.33	0.478151	0.786	0.602
610	Myo5b	0.665	0.22635	0.33	0.326554	0.429	0.096
611	Tubb4b	0.664	0.358825	0.328	0.517675	0.929	0.928
612	Ufm1	0.664	0.238912	0.328	0.344677	0.714	0.482
613	Banf1	0.664	0.366	0.328	0.528026	0.857	0.735
614	Fam63b	0.664	0.19322	0.328	0.278757	0.571	0.277
615	Calm2	0.664	0.405011	0.328	0.584307	1	0.783
616	Apoo	0.664	0.528812	0.328	0.762915	0.857	0.627
617	Tmem237	0.664	0.227474	0.328	0.328175	0.643	0.325
618	Gm15662	0.664	0.304728	0.328	0.43963	1	1
619	Chrna4	0.664	0.47109	0.328	0.67964	0.357	0.036
620	Aco1	0.664	0.385381	0.328	0.555987	0.643	0.349
621	Snrnp27	0.664	0.234818	0.328	0.33877	0.929	0.663
622	Eif6	0.664	0.308031	0.328	0.444394	0.786	0.602
623	Casp6	0.664	0.23347	0.328	0.336826	0.714	0.494
624	Col4a5	0.664	0.367639	0.328	0.530391	0.5	0.229
625	Mrpl4	0.663	0.443111	0.326	0.639275	0.714	0.687
626	Atf6	0.663	0.418907	0.326	0.604355	0.714	0.566
627	Ipo4	0.663	0.240064	0.326	0.346339	0.786	0.554
628	BC017158	0.663	0.894114	0.326	1.28993	0.714	0.59
629	Sfswap	0.663	0.286085	0.326	0.412733	0.571	0.265
630	Cdc42se2	0.663	0.196134	0.326	0.282961	0.857	0.518
631	Iqsec2	0.663	0.197858	0.326	0.285449	0.5	0.229
632	2900026A02Rik	0.663	0.238973	0.326	0.344765	0.857	0.59
633	Mllt10	0.663	0.325715	0.326	0.469907	0.571	0.349
634	D10Jhu81e	0.662	0.495236	0.324	0.714474	0.643	0.434
635	Snap23	0.662	0.199594	0.324	0.287953	0.857	0.554
636	Creb3	0.662	0.358545	0.324	0.51727	0.714	0.47
637	Sorbs1	0.661	0.249986	0.322	0.360653	0.857	0.639
638	Ebag9	0.661	0.597713	0.322	0.862318	0.571	0.325
639	Rab5b	0.661	0.255794	0.322	0.369032	0.857	0.614
640	Rcn2	0.661	0.475155	0.322	0.685503	0.857	0.807
641	Kifap3	0.661	0.219789	0.322	0.317089	0.857	0.59
642	Sytl1	0.661	0.258902	0.322	0.373516	0.429	0.108
643	Hint2	0.66	0.263614	0.32	0.380314	0.786	0.53
644	Mboat2	0.66	0.277856	0.32	0.400861	0.857	0.735
645	Adarb1	0.66	0.523906	0.32	0.755837	0.5	0.229
646	Copa	0.66	0.748897	0.32	1.08043	0.929	0.819
647	Aco2	0.66	0.470225	0.32	0.678391	0.929	0.916
648	Iqcg	0.66	0.375166	0.32	0.54125	0.357	0.036
649	Arhgap26	0.66	0.348556	0.32	0.50286	1	0.867
650	mt-Nd2	0.66	0.406454	0.32	0.586389	0.929	0.892
651	Mif	0.659	0.397438	0.318	0.573382	0.857	0.783
652	Afg3l2	0.659	0.322874	0.318	0.465809	0.857	0.578
653	Cog7	0.659	0.636617	0.318	0.918444	0.786	0.651
654	Tvp23b	0.659	0.183295	0.318	0.264439	0.857	0.723
655	Rnf40	0.659	0.186463	0.318	0.269009	0.714	0.349
656	Rab7	0.659	0.34389	0.318	0.496129	1	0.867
657	Saraf	0.658	0.677285	0.316	0.977116	0.929	0.795
658	Elmo2	0.658	0.209067	0.316	0.30162	0.929	0.627
659	Atpif1	0.658	0.288555	0.316	0.416297	0.929	0.723
660	Cox6c	0.658	0.275785	0.316	0.397874	1	0.819
661	Dbn1	0.658	0.186935	0.316	0.26969	0.571	0.253
662	Abcb9	0.658	0.598757	0.316	0.863824	0.571	0.361
663	Nudt22	0.657	0.259622	0.314	0.374556	0.643	0.349
664	Cox8a	0.657	0.33681	0.314	0.485914	1	0.988
665	2700060E02Rik	0.657	0.333392	0.314	0.480983	0.643	0.518
666	Atp9a	0.657	0.430746	0.314	0.621436	0.857	0.699
667	Smim1	0.657	0.21682	0.314	0.312806	0.786	0.542
668	Fbxl20	0.657	0.281138	0.314	0.405597	0.857	0.639
669	1500011K16Rik	0.657	0.181479	0.314	0.261819	0.5	0.205
670	Usp30	0.657	0.332836	0.314	0.48018	0.643	0.349
671	Klhl21	0.657	0.649393	0.314	0.936876	0.929	0.855
672	Tmem147	0.657	0.270665	0.314	0.390486	0.857	0.627
673	Crebl2	0.657	0.453219	0.314	0.653856	0.643	0.422
674	Prdx2	0.657	0.493997	0.314	0.712687	1	0.928
675	Fbxw5	0.657	0.657083	0.314	0.94797	0.857	0.711
676	Myo6	0.657	0.680837	0.314	0.98224	0.857	0.747
677	Trib1	0.657	0.909028	0.314	1.31145	0.571	0.41
678	Triap1	0.656	0.824355	0.312	1.18929	0.571	0.289
679	0610010F05Rik	0.656	0.697774	0.312	1.00667	0.5	0.277
680	Psmc3	0.656	0.309521	0.312	0.446545	0.929	0.807
681	Gss	0.656	0.184941	0.312	0.266814	0.714	0.398
682	Reps1	0.656	0.227817	0.312	0.32867	0.571	0.253
683	Ncdn	0.656	0.284612	0.312	0.410608	0.857	0.651
684	Fkbp4	0.655	0.355268	0.31	0.512543	0.857	0.735
685	Uqcr11	0.655	0.489209	0.31	0.70578	1	0.964
686	Psmd3	0.655	0.276398	0.31	0.398758	0.786	0.627
687	Tpra1	0.655	0.178199	0.31	0.257087	0.786	0.59
688	Immt	0.655	0.353965	0.31	0.510663	1	0.892
689	Cope	0.655	0.383732	0.31	0.553609	0.929	0.795
690	Cnot6	0.655	0.309164	0.31	0.446029	0.571	0.265
691	Grsf1	0.654	0.680274	0.308	0.981429	0.786	0.675
692	Gpr108	0.654	0.304391	0.308	0.439143	0.857	0.687
693	Stt3b	0.654	0.208407	0.308	0.300668	0.929	0.602
694	H1f0	0.654	0.306656	0.308	0.442411	0.786	0.651
695	Tgoln1	0.654	0.354883	0.308	0.511988	0.929	0.88
696	Atp5j	0.654	0.248284	0.308	0.358199	0.929	0.819
697	Tspo	0.654	0.291506	0.308	0.420554	1	0.88
698	Brap	0.653	0.422662	0.306	0.609773	0.929	0.699
699	Rnasek	0.653	0.282255	0.306	0.407208	0.857	0.892
700	Ankrd23	0.653	0.620694	0.306	0.895472	0.786	0.53
701	Erlec1	0.653	0.26447	0.306	0.38155	0.786	0.554
702	Fam210b	0.653	0.264737	0.306	0.381935	0.786	0.446
703	Hmgxb3	0.652	0.338325	0.304	0.4881	0.643	0.386
704	Taf1a	0.652	0.186552	0.304	0.269138	0.571	0.277
705	Eif2s1	0.652	0.247344	0.304	0.356842	0.786	0.506
706	Higd2a	0.652	0.209762	0.304	0.302622	0.857	0.566
707	Tmem63b	0.651	0.471437	0.302	0.680139	0.857	0.651
708	Vegfa	0.651	0.534079	0.302	0.770513	0.643	0.482
709	Xbp1	0.651	0.391374	0.302	0.564633	0.786	0.855
710	Sh3rf1	0.651	0.246648	0.302	0.355838	0.5	0.217
711	Clpp	0.651	0.282666	0.302	0.4078	0.857	0.602
712	Cdadc1	0.651	0.618974	0.302	0.892991	0.857	0.639
713	Ndufb9	0.651	0.210512	0.302	0.303705	1	0.892
714	Hmbs	0.651	0.264847	0.302	0.382093	0.857	0.578
715	Dym	0.651	0.260751	0.302	0.376184	0.857	0.542
716	Agfg2	0.651	0.303498	0.302	0.437855	0.786	0.59
717	C1galt1	0.651	0.279834	0.302	0.403715	0.357	0.06
718	Unc93b1	0.651	0.198363	0.302	0.286177	0.714	0.494
719	Atp5b	0.651	0.350079	0.302	0.505057	1	1
720	Ak3	0.651	0.240423	0.302	0.346857	1	0.843
721	Slc33a1	0.651	0.241806	0.302	0.348852	0.571	0.289
722	Acss2	0.651	0.380967	0.302	0.549619	0.5	0.241
723	Tmem245	0.651	0.33396	0.302	0.481803	0.929	0.88
724	Erf	0.65	0.317752	0.3	0.458419	0.714	0.59
725	Slc36a1	0.65	0.20608	0.3	0.297311	0.643	0.349
726	Gns	0.65	0.187842	0.3	0.270999	1	0.831
727	BC031181	0.65	0.183194	0.3	0.264294	0.857	0.711
728	Slc46a1	0.65	0.248713	0.3	0.358817	0.5	0.241
729	Sergef	0.65	0.203268	0.3	0.293254	0.5	0.205
730	Mrpl35	0.65	0.193433	0.3	0.279064	0.786	0.59
731	Pi4ka	0.649	0.639374	0.298	0.922421	0.857	0.699
732	Mkrn2	0.649	0.181868	0.298	0.262381	0.714	0.47
733	Dnajc16	0.649	0.389276	0.298	0.561607	0.714	0.542
734	Bnip3	0.649	0.194113	0.298	0.280046	0.714	0.506
735	Pdf	0.649	0.839475	0.298	1.21111	0.643	0.386
736	Plod2	0.649	0.436541	0.298	0.629796	0.643	0.337
737	H2-K1	0.648	0.350495	0.296	0.505658	0.714	0.614
738	Ndufa5	0.648	0.356025	0.296	0.513635	0.786	0.783
739	Fads1	0.648	0.39785	0.296	0.573977	0.786	0.578
740	Ttc23	0.648	0.177165	0.296	0.255596	0.5	0.289
741	Mecr	0.648	0.317808	0.296	0.4585	0.571	0.337
742	Lrrc16a	0.648	0.342487	0.296	0.494105	0.786	0.735
743	Maea	0.648	0.591451	0.296	0.853283	0.786	0.675
744	Mier3	0.648	0.299949	0.296	0.432735	0.643	0.386
745	Tmem242	0.648	0.392576	0.296	0.566367	0.786	0.518
746	Ndufv1	0.647	0.808489	0.294	1.1664	0.786	0.735
747	Sec31a	0.647	0.370792	0.294	0.534939	0.929	0.904
748	Hmgcs1	0.647	0.335901	0.294	0.484603	0.571	0.373
749	Fbxo28	0.647	0.242693	0.294	0.350131	0.571	0.277
750	Unc5c	0.647	0.174525	0.294	0.251786	0.929	0.819
751	Enpp5	0.647	0.270021	0.294	0.389558	1	0.904
752	Anapc2	0.647	0.395876	0.294	0.571128	0.786	0.59
753	Whrn	0.646	0.285582	0.292	0.412008	0.429	0.145
754	Tns2	0.646	0.20366	0.292	0.293819	0.857	0.747
755	Otulin	0.646	0.436803	0.292	0.630173	0.429	0.157
756	Dhrs13	0.646	1.2433	0.292	1.7937	0.357	0.072
757	Fat1	0.646	0.533155	0.292	0.76918	0.786	0.735
758	Srd5a3	0.646	0.312058	0.292	0.450204	0.857	0.831
759	Cox6a1	0.646	0.475317	0.292	0.685738	0.929	0.855
760	Arhgap21	0.646	0.361677	0.292	0.521789	0.571	0.337
761	Pex3	0.645	0.228011	0.29	0.32895	0.571	0.313
762	Rbbp8	0.645	0.191379	0.29	0.276102	0.714	0.458
763	Cs	0.645	0.207661	0.29	0.299592	0.929	0.904
764	Lrrfip2	0.645	0.301225	0.29	0.434575	0.714	0.542
765	Snrpd3	0.645	0.224227	0.29	0.323491	0.714	0.542
766	Coa7	0.645	0.251868	0.29	0.363369	0.571	0.41
767	Fam234a	0.645	0.260149	0.29	0.375316	1	0.855
768	Hint1	0.645	0.269595	0.29	0.388944	0.857	0.639
769	0610011F06Rik	0.645	0.359258	0.29	0.5183	0.714	0.675
770	0610012G03Rik	0.645	0.255959	0.29	0.36927	0.786	0.554
771	Hnrnpab	0.645	0.398909	0.29	0.575504	0.857	0.687
772	Itgb6	0.644	0.316222	0.288	0.456212	0.571	0.361
773	Chpt1	0.644	0.448981	0.288	0.647743	0.929	0.976
774	Vegfc	0.644	0.517394	0.288	0.746441	0.429	0.181
775	Dock3	0.644	0.589677	0.288	0.850725	0.5	0.253
776	Tmem59	0.644	0.19233	0.288	0.277473	1	0.928
777	Plec	0.644	0.288745	0.288	0.416571	0.857	0.651
778	Scamp1	0.643	0.230556	0.286	0.332622	1	0.687
779	AI314180	0.643	0.193819	0.286	0.279621	0.714	0.53
780	Ormdl3	0.643	0.334457	0.286	0.48252	0.857	0.627
781	Map2k1	0.643	0.508122	0.286	0.733065	0.857	0.675
782	Cpeb3	0.643	0.419925	0.286	0.605824	0.786	0.699
783	Kat2b	0.642	0.37696	0.284	0.543838	0.786	0.602
784	Calml4	0.642	0.189198	0.284	0.272955	0.857	0.687
785	Tbc1d8b	0.642	0.228025	0.284	0.32897	0.357	0.072
786	Kif1bp	0.642	0.189878	0.284	0.273936	0.786	0.542
787	Bcar3	0.642	0.334108	0.284	0.482017	0.5	0.277
788	Rft1	0.642	0.178261	0.284	0.257176	0.643	0.41
789	Ubqln1	0.641	0.534357	0.282	0.770914	0.929	0.904
790	Atad3a	0.641	0.243432	0.282	0.351198	0.643	0.386
791	Lmln	0.641	0.353419	0.282	0.509876	0.571	0.386
792	Gcn1l1	0.641	0.279488	0.282	0.403215	1	1
793	Lurap1	0.64	0.580914	0.28	0.838081	0.714	0.578
794	Gm26566	0.64	0.196569	0.28	0.283589	0.571	0.337
795	Snrpn	0.64	0.317066	0.28	0.45743	0.643	0.47
796	Sel1l	0.64	0.419383	0.28	0.605042	0.929	0.819
797	Ccdc47	0.64	0.256852	0.28	0.370558	0.857	0.843
798	Unc13b	0.64	0.206895	0.28	0.298486	0.857	0.566
799	Wasf3	0.64	0.362642	0.28	0.523182	0.714	0.422
800	Plbd2	0.64	0.224459	0.28	0.323825	0.929	0.819
801	Knop1	0.64	0.22328	0.28	0.322125	0.786	0.675
802	Dynlt3	0.639	0.220342	0.278	0.317886	0.857	0.602
803	Emc10	0.639	0.261491	0.278	0.377252	0.857	0.904
804	Yipf6	0.639	0.584135	0.278	0.842728	0.714	0.554
805	Camta2	0.639	0.175525	0.278	0.253229	0.714	0.482
806	Dbp	0.639	0.190583	0.278	0.274953	0.571	0.313
807	Uhrf1bp1l	0.639	0.850988	0.278	1.22772	0.714	0.53
808	Gm20721	0.639	0.316184	0.278	0.456157	0.714	0.458
809	Chmp2b	0.639	0.240038	0.278	0.346302	0.857	0.699
810	Deb1	0.639	0.369222	0.278	0.532675	0.857	0.675
811	Tbcd	0.639	0.625288	0.278	0.902099	0.714	0.554
812	Als2cl	0.639	0.225075	0.278	0.324714	0.714	0.434
813	Ptdss2	0.639	0.388095	0.278	0.559903	0.786	0.566
814	Sec23a	0.639	0.385193	0.278	0.555715	0.643	0.41
815	Uqcrc2	0.639	0.213165	0.278	0.307532	0.857	0.675
816	Mrpl23-ps1	0.639	0.349588	0.278	0.504349	0.643	0.494
817	Paip2	0.639	0.653278	0.278	0.942481	1	0.916
818	Zak	0.639	0.181194	0.278	0.261408	0.857	0.699
819	Senp3	0.639	0.546969	0.278	0.789109	0.643	0.53
820	Tmem63a	0.639	0.430741	0.278	0.621428	0.643	0.446
821	Wdtc1	0.639	0.443315	0.278	0.639568	0.571	0.337
822	Camsap2	0.639	0.20727	0.278	0.299027	0.714	0.518
823	Ippk	0.638	0.187887	0.276	0.271064	0.643	0.361
824	Sil1	0.638	0.620885	0.276	0.895748	0.929	0.831
825	Slc35f1	0.638	0.478763	0.276	0.690709	0.357	0.084
826	Mmgt1	0.638	0.40692	0.276	0.587061	0.643	0.482
827	Stard7	0.638	0.226966	0.276	0.327443	0.786	0.602
828	Map1lc3a	0.638	0.379101	0.276	0.546927	0.929	0.735
829	Ppp3ca	0.638	0.260851	0.276	0.376329	0.714	0.59
830	Klhl24	0.637	0.33609	0.274	0.484876	0.786	0.795
831	Amfr	0.637	0.231808	0.274	0.334428	0.929	0.928
832	Ppp2r2b	0.637	0.262511	0.274	0.378724	0.643	0.398
833	Slc12a9	0.637	0.394119	0.274	0.568593	0.5	0.349
834	Abhd13	0.637	0.23574	0.274	0.340102	0.786	0.542
835	Ets2	0.636	0.376005	0.272	0.542461	0.643	0.386
836	Fibp	0.636	0.1988	0.272	0.286807	0.857	0.651
837	Ndufa6	0.636	0.323667	0.272	0.466953	0.929	0.867
838	Dynll2	0.636	0.386798	0.272	0.558032	0.786	0.687
839	Cc2d1b	0.636	0.272569	0.272	0.393234	0.571	0.313
840	Mrpl28	0.636	0.320777	0.272	0.462783	0.714	0.566
841	Dennd4c	0.636	0.340297	0.272	0.490945	0.571	0.361
842	Ncbp2	0.636	0.222165	0.272	0.320517	0.571	0.361
843	Zmynd19	0.636	0.368295	0.272	0.531338	0.429	0.205
844	Tdrp	0.635	0.472652	0.27	0.681893	0.571	0.434
845	Ltv1	0.635	0.295624	0.27	0.426495	0.5	0.277
846	Pgls	0.635	0.197002	0.27	0.284214	0.857	0.663
847	Dach2	0.635	0.203696	0.27	0.293871	0.5	0.253
848	Tmem134	0.635	0.344564	0.27	0.497101	0.786	0.675
849	Pla2g16	0.635	0.285485	0.27	0.411868	0.643	0.47
850	Cdk14	0.635	0.342744	0.27	0.494475	1	0.843
851	Tmem160	0.634	0.226818	0.268	0.327229	0.714	0.506
852	Wdr45b	0.634	0.271738	0.268	0.392035	0.714	0.446
853	Clpx	0.634	0.269702	0.268	0.389098	0.643	0.422
854	Gga3	0.634	0.19562	0.268	0.28222	0.786	0.518
855	Hax1	0.634	0.254177	0.268	0.366699	0.714	0.422
856	Slc5a1	0.634	0.492396	0.268	0.710377	0.286	0.024
857	Sec61g	0.633	0.196566	0.266	0.283585	0.714	0.542
858	Aes	0.633	0.206319	0.266	0.297655	1	0.916
859	Acsl5	0.633	0.232033	0.266	0.334753	0.643	0.446
860	Uqcrh	0.633	0.177099	0.266	0.255501	0.857	0.759
861	Nr1d2	0.633	0.329463	0.266	0.475315	0.929	0.735
862	Tcn2	0.633	0.406298	0.266	0.586165	0.857	0.843
863	Slc35a3	0.633	0.344461	0.266	0.496952	0.929	0.783
864	Mapk15	0.633	0.420493	0.266	0.606643	0.357	0.12
865	Gm10094	0.632	0.188901	0.264	0.272527	0.929	0.651
866	Polr3k	0.632	0.184675	0.264	0.266429	0.714	0.434
867	Ndufs7	0.632	0.243166	0.264	0.350814	0.929	0.843
868	Lclat1	0.632	0.251555	0.264	0.362917	0.571	0.313
869	Pwp1	0.632	0.307062	0.264	0.442997	0.357	0.096
870	Atp5sl	0.632	0.285658	0.264	0.412117	0.571	0.422
871	Sec62	0.631	0.225112	0.262	0.324768	0.929	0.867
872	Exd1	0.631	0.20003	0.262	0.288582	0.643	0.506
873	Gcnt4	0.631	0.390059	0.262	0.562737	0.357	0.12
874	Dbndd2	0.631	0.374411	0.262	0.540161	0.571	0.434
875	Ppp5c	0.631	0.237104	0.262	0.342069	0.714	0.494
876	Frmd8	0.631	0.330351	0.262	0.476595	0.786	0.542
877	Atp6v0b	0.63	0.304058	0.26	0.438663	1	0.94
878	Dock9	0.63	0.247907	0.26	0.357655	0.786	0.482
879	Ogn	0.63	0.399849	0.26	0.57686	0.429	0.205
880	Rpl37	0.63	0.356166	0.26	0.513839	0.929	0.651
881	Dusp3	0.63	0.239257	0.26	0.345174	0.929	0.795
882	Hibadh	0.63	0.260798	0.26	0.376251	0.786	0.807
883	Gmpr	0.63	0.233043	0.26	0.336209	0.5	0.241
884	Cog8	0.63	0.209144	0.26	0.301731	0.857	0.711
885	Pmpcb	0.629	0.244321	0.258	0.35248	0.571	0.41
886	Myo1e	0.629	0.54337	0.258	0.783917	0.714	0.554
887	Socs5	0.629	0.448963	0.258	0.647717	0.5	0.289
888	Camk1g	0.629	0.305359	0.258	0.44054	0.286	0.036
889	Oplah	0.629	0.481917	0.258	0.695259	0.929	0.747
890	Cacybp	0.629	0.606971	0.258	0.875673	0.857	0.675
891	Clptm1	0.629	0.270597	0.258	0.390389	1	0.952
892	Fbxw2	0.629	0.393783	0.258	0.568109	0.786	0.687
893	Gk	0.628	0.4721	0.256	0.681096	0.571	0.361
894	Scp2	0.628	0.211938	0.256	0.305763	0.929	0.771
895	Mcoln1	0.628	0.178177	0.256	0.257054	0.929	0.855
896	Foxo3	0.628	0.408281	0.256	0.589026	1	0.88
897	Fam195b	0.628	0.189772	0.256	0.273784	0.714	0.506
898	Cracr2b	0.627	0.263155	0.254	0.379653	0.571	0.434
899	Ndufa10	0.627	0.19228	0.254	0.277401	0.857	0.602
900	Yipf1	0.627	0.323609	0.254	0.466869	0.857	0.566
901	Tax1bp3	0.627	0.203935	0.254	0.294216	0.786	0.566
902	Pycr2	0.627	0.53345	0.254	0.769606	0.786	0.566
903	Nudt12	0.627	0.39103	0.254	0.564137	0.571	0.361
904	Lamtor3	0.627	0.22851	0.254	0.32967	0.643	0.53
905	St3gal3	0.627	0.340113	0.254	0.49068	0.5	0.289
906	Timm23	0.627	0.250661	0.254	0.361628	0.786	0.639
907	Slc29a3	0.627	0.292616	0.254	0.422156	0.714	0.554
908	Cd164	0.627	0.215084	0.254	0.310301	1	1
909	Pak4	0.626	0.305563	0.252	0.440834	0.857	0.639
910	Gxylt1	0.626	0.224451	0.252	0.323815	0.429	0.229
911	Stim1	0.626	0.453566	0.252	0.654357	0.5	0.301
912	Gm9769	0.626	0.184633	0.252	0.266369	0.786	0.663
913	Lgals3bp	0.626	0.402778	0.252	0.581086	1	0.819
914	Egln2	0.626	0.27016	0.252	0.389759	0.857	0.651
915	Mtor	0.626	0.284383	0.252	0.410278	0.857	0.699
916	Pbld2	0.626	0.252278	0.252	0.36396	0.357	0.133
917	Tmbim4	0.626	0.266397	0.252	0.38433	0.786	0.711
918	Rtkn	0.625	0.519698	0.25	0.749765	0.857	0.747
919	Rce1	0.625	0.427984	0.25	0.617451	0.571	0.434
920	Dpp9	0.625	0.324678	0.25	0.468412	0.571	0.337
921	Dus3l	0.625	0.241901	0.25	0.34899	0.714	0.47
922	Gm13225	0.625	0.206036	0.25	0.297247	0.429	0.229
923	Tsen54	0.625	0.277399	0.25	0.400202	0.429	0.193
924	Tenm4	0.625	0.204006	0.25	0.294319	0.429	0.205
925	Fgfr1	0.625	0.294056	0.25	0.424234	0.714	0.494
926	Alas1	0.625	0.345899	0.25	0.499026	0.5	0.277
927	Clcn4	0.625	0.195504	0.25	0.282052	0.429	0.217
928	Sprtn	0.624	0.257851	0.248	0.372	0.429	0.205
929	Pde4dip	0.624	0.396087	0.248	0.571433	0.857	0.602
930	Cgrrf1	0.624	0.207608	0.248	0.299516	0.857	0.602
931	Relb	0.624	0.587208	0.248	0.847162	0.429	0.205
932	Itpkb	0.624	0.296606	0.248	0.427911	0.786	0.783
933	Vps9d1	0.624	0.443117	0.248	0.639282	0.571	0.386
934	Mrps12	0.623	0.212065	0.246	0.305945	0.5	0.325
935	Hnrnpul2	0.623	0.341319	0.246	0.49242	0.714	0.554
936	Eif3d	0.623	0.85962	0.246	1.24017	0.786	0.554
937	Ddb1	0.623	0.225756	0.246	0.325697	0.929	0.843
938	Fars2	0.623	0.545195	0.246	0.78655	0.5	0.41
939	Fbxo25	0.623	0.231192	0.246	0.33354	0.429	0.181
940	Prickle4	0.623	0.298186	0.246	0.430192	0.286	0.036
941	Stam2	0.623	0.579605	0.246	0.836194	0.714	0.59
942	Dtx2	0.623	0.239821	0.246	0.345989	0.5	0.301
943	Prrc2b	0.623	0.373123	0.246	0.538303	0.929	0.88
944	Rrp8	0.623	0.286932	0.246	0.413955	0.429	0.217
945	Uba3	0.623	0.375942	0.246	0.54237	0.643	0.458
946	Ssr4	0.623	0.227249	0.246	0.327851	0.786	0.723
947	Rnh1	0.622	0.228057	0.244	0.329016	0.786	0.614
948	Sptlc2	0.622	0.293716	0.244	0.423742	0.857	0.687
949	Ubl3	0.622	0.266503	0.244	0.384482	1	0.916
950	Arhgef2	0.622	0.384417	0.244	0.554596	0.786	0.747
951	Hap1	0.622	0.470086	0.244	0.67819	0.357	0.133
952	Acbd3	0.622	0.246071	0.244	0.355005	0.714	0.482
953	Ttll12	0.622	0.319303	0.244	0.460657	0.357	0.133
954	Ext2	0.621	0.182161	0.242	0.262803	0.714	0.542
955	Nat8	0.621	0.547369	0.242	0.789686	0.286	0.048
956	Bcl6b	0.621	0.220638	0.242	0.318313	0.286	0.048
957	Nceh1	0.621	0.190571	0.242	0.274935	0.929	0.88
958	Drg1	0.62	0.848927	0.24	1.22474	0.786	0.663
959	Mrps2	0.62	0.469965	0.24	0.678016	0.429	0.193
960	Mpp7	0.62	0.284732	0.24	0.410782	0.643	0.482
961	Ldlrad3	0.62	0.449264	0.24	0.648151	0.857	0.663
962	Prdm16	0.62	0.620783	0.24	0.8956	0.429	0.193
963	Uso1	0.62	0.368301	0.24	0.531346	0.571	0.494
964	Gltp	0.62	0.313964	0.24	0.452955	0.643	0.506
965	AI597479	0.62	0.278912	0.24	0.402384	0.429	0.205
966	Sucla2	0.62	0.315469	0.24	0.455126	1	0.819
967	Hsdl2	0.62	0.422858	0.24	0.610055	0.5	0.361
968	Ankrd13c	0.62	0.438922	0.24	0.63323	0.786	0.614
969	Tbc1d4	0.62	0.394845	0.24	0.569641	0.571	0.373
970	Wnt9a	0.62	0.369435	0.24	0.532983	0.357	0.133
971	Slc26a2	0.619	0.455512	0.238	0.657166	0.643	0.518
972	Zfhx3	0.619	0.48443	0.238	0.698885	1	0.892
973	Polr1d	0.619	0.188644	0.238	0.272156	0.714	0.602
974	Adsl	0.619	0.215421	0.238	0.310787	0.786	0.627
975	Mapk9	0.619	0.26693	0.238	0.385098	0.714	0.482
976	Smtn	0.619	0.374501	0.238	0.540291	0.571	0.361
977	Qsox2	0.619	0.188517	0.238	0.271973	0.357	0.133
978	Rnf208	0.618	0.25345	0.236	0.365651	0.429	0.181
979	Susd6	0.618	0.296082	0.236	0.427156	0.714	0.518
980	Chchd4	0.618	0.187062	0.236	0.269874	0.5	0.289
981	Angel2	0.618	0.282865	0.236	0.408088	0.714	0.627
982	Iffo2	0.618	0.309644	0.236	0.446722	0.429	0.229
983	Efhd2	0.618	0.245967	0.236	0.354855	0.786	0.675
984	Iars	0.617	0.301482	0.234	0.434946	0.643	0.482
985	Tmem38a	0.617	0.456776	0.234	0.658989	0.5	0.361
986	Eps8	0.617	0.214246	0.234	0.309092	0.5	0.277
987	Ccser1	0.617	0.849511	0.234	1.22559	0.429	0.277
988	Papss1	0.617	0.331383	0.234	0.478085	0.714	0.542
989	Ppif	0.617	0.332551	0.234	0.47977	0.5	0.361
990	Cchcr1	0.616	0.311432	0.232	0.449301	0.571	0.53
991	E330009J07Rik	0.616	0.292341	0.232	0.421758	0.357	0.145
992	Isg20l2	0.616	0.36244	0.232	0.522891	0.5	0.337
993	Idh3a	0.616	0.21614	0.232	0.311825	0.857	0.771
994	B3gat3	0.616	0.296406	0.232	0.427623	0.571	0.373
995	Ubxn1	0.616	0.187191	0.232	0.27006	0.714	0.578
996	Lpgat1	0.616	0.392225	0.232	0.565862	0.643	0.494
997	Hist2h4	0.616	0.642472	0.232	0.926892	0.643	0.458
998	Eif2ak4	0.616	0.176694	0.232	0.254915	0.643	0.349
999	Mrpl55	0.616	0.471002	0.232	0.679512	0.571	0.41
1000	Tmem184b	0.615	0.243749	0.23	0.351655	0.714	0.494
1001	Fbxl6	0.615	0.246114	0.23	0.355067	0.5	0.289
1002	Rmdn3	0.615	0.235949	0.23	0.340402	0.357	0.157
1003	Nubpl	0.615	0.335662	0.23	0.484258	0.643	0.446
1004	Tmtc3	0.615	0.480689	0.23	0.693488	0.643	0.482
1005	Slc41a1	0.615	0.284348	0.23	0.410227	0.571	0.398
1006	Prkci	0.614	0.43239	0.228	0.623806	0.643	0.542
1007	Lsg1	0.614	0.195004	0.228	0.281332	0.571	0.361
1008	Susd3	0.614	0.305368	0.228	0.440553	0.357	0.181
1009	Twsg1	0.614	0.271439	0.228	0.391604	0.929	0.783
1010	Abcb6	0.614	0.278586	0.228	0.401915	0.357	0.145
1011	Cdca7l	0.614	0.369626	0.228	0.533258	0.429	0.241
1012	Tmco1	0.614	0.19853	0.228	0.286419	0.929	0.855
1013	Ppp6r1	0.614	0.400533	0.228	0.577847	0.429	0.217
1014	Dpyd	0.614	0.182333	0.228	0.263051	0.429	0.217
1015	Ranbp6	0.614	0.463402	0.228	0.668548	0.357	0.145
1016	Rhbdf2	0.614	0.23289	0.228	0.335989	0.429	0.241
1017	Mydgf	0.614	0.17434	0.228	0.251519	0.714	0.566
1018	Pskh1	0.614	0.218449	0.228	0.315155	0.5	0.277
1019	Cog2	0.614	0.227551	0.228	0.328287	0.857	0.627
1020	Dgcr14	0.613	0.441838	0.226	0.637438	0.571	0.446
1021	Rpl21	0.613	0.418187	0.226	0.603317	0.929	0.759
1022	Rnf103	0.613	0.253018	0.226	0.365027	0.5	0.289
1023	Ank	0.612	0.394526	0.224	0.569181	0.643	0.53
1024	Eci1	0.612	0.226208	0.224	0.326349	0.786	0.627
1025	1700017B05Rik	0.612	0.750903	0.224	1.08332	0.429	0.205
1026	Usp47	0.612	0.408869	0.224	0.589874	0.643	0.422
1027	Cnpy3	0.612	0.247362	0.224	0.356868	0.786	0.651
1028	Lamb1	0.612	0.407731	0.224	0.588232	0.643	0.639
1029	Pik3c2b	0.612	0.173933	0.224	0.250933	0.714	0.578
1030	Prkcz	0.612	0.214773	0.224	0.309852	0.643	0.422
1031	Cops4	0.612	0.379398	0.224	0.547356	0.714	0.59
1032	Mapre2	0.612	0.307021	0.224	0.442938	0.857	0.831
1033	Zfp292	0.612	0.541771	0.224	0.78161	0.571	0.422
1034	Mrpl24	0.611	0.196469	0.222	0.283445	0.786	0.578
1035	Sec63	0.611	0.239414	0.222	0.345402	0.643	0.373
1036	Adgrl2	0.611	0.492633	0.222	0.71072	0.571	0.494
1037	Dstyk	0.611	0.259651	0.222	0.374598	1	0.783
1038	Macf1	0.611	0.360634	0.222	0.520285	0.929	0.928
1039	Mylip	0.61	0.205431	0.22	0.296375	0.5	0.253
1040	Slc25a28	0.61	0.283185	0.22	0.408549	0.286	0.084
1041	Tcea3	0.61	0.246405	0.22	0.355488	0.429	0.217
1042	Eif3j2	0.61	0.254825	0.22	0.367634	0.643	0.482
1043	Gse1	0.61	0.173865	0.22	0.250835	0.5	0.301
1044	Hook2	0.609	0.298176	0.218	0.430176	0.357	0.145
1045	Gm8116	0.609	0.268442	0.218	0.38728	0.5	0.361
1046	Pml	0.609	0.273363	0.218	0.39438	0.571	0.373
1047	Fam102a	0.609	0.220808	0.218	0.318559	0.857	0.675
1048	Mospd3	0.391	0.305994	0.218	0.441457	0.214	0.47
1049	Sbds	0.608	0.257804	0.216	0.371932	0.714	0.627
1050	Usp9x	0.608	0.291276	0.216	0.420222	0.786	0.916
1051	Arl2bp	0.608	0.18797	0.216	0.271183	0.786	0.614
1052	Yipf4	0.608	0.292649	0.216	0.422203	0.714	0.614
1053	Osbpl1a	0.608	0.308579	0.216	0.445185	0.786	0.759
1054	Gchfr	0.608	0.219844	0.216	0.317167	0.286	0.084
1055	Crtc2	0.608	0.339464	0.216	0.489744	0.714	0.627
1056	Ttc39c	0.608	0.349184	0.216	0.503767	0.357	0.157
1057	Lypd6	0.608	0.264317	0.216	0.381329	0.286	0.072
1058	Med28	0.608	0.199392	0.216	0.287662	1	0.807
1059	Rgs11	0.608	0.567726	0.216	0.819055	0.571	0.494
1060	Vps25	0.608	0.28519	0.216	0.411442	0.857	0.735
1061	Usp5	0.608	0.252615	0.216	0.364446	0.714	0.554
1062	Wbscr27	0.608	0.444971	0.216	0.641958	0.357	0.181
1063	Prdm15	0.608	0.289356	0.216	0.417452	0.714	0.53
1064	Tiam2	0.607	0.242684	0.214	0.350119	0.357	0.145
1065	Atg4d	0.607	0.196923	0.214	0.284099	0.643	0.434
1066	Cbx1	0.607	0.196804	0.214	0.283928	0.929	0.795
1067	Ripk4	0.607	0.382426	0.214	0.551724	0.643	0.434
1068	Epb41l4b	0.607	0.19333	0.214	0.278916	0.5	0.265
1069	Pign	0.393	0.617828	0.214	0.891338	0.786	0.976
1070	Fzd7	0.393	0.261108	0.214	0.376699	0.286	0.47
1071	2210016F16Rik	0.606	0.683077	0.212	0.985472	0.643	0.47
1072	Srcin1	0.606	0.342825	0.212	0.494592	0.357	0.181
1073	Tcaf1	0.606	0.228184	0.212	0.3292	0.571	0.422
1074	Lrrcc1	0.606	0.261087	0.212	0.376668	0.357	0.157
1075	Jmjd4	0.606	0.400301	0.212	0.577512	0.643	0.494
1076	Abca5	0.606	0.503381	0.212	0.726225	0.571	0.47
1077	Oaf	0.605	0.204234	0.21	0.294648	0.286	0.084
1078	Stk16	0.605	0.226161	0.21	0.326281	0.714	0.639
1079	Zfp691	0.605	0.353237	0.21	0.509613	0.571	0.506
1080	Lrsam1	0.605	0.385371	0.21	0.555973	0.357	0.169
1081	Atad1	0.604	0.290715	0.208	0.419413	0.571	0.482
1082	Dph6	0.604	0.285851	0.208	0.412396	0.571	0.458
1083	Pcyox1l	0.604	0.243722	0.208	0.351616	0.286	0.084
1084	Coq2	0.604	0.243032	0.208	0.35062	0.643	0.566
1085	Bod1l	0.604	0.362731	0.208	0.52331	0.5	0.373
1086	Flnb	0.604	0.826734	0.208	1.19272	0.714	0.494
1087	Prkar2b	0.603	0.333032	0.206	0.480464	0.5	0.325
1088	Vps37a	0.603	0.409522	0.206	0.590815	0.714	0.59
1089	Nxnl1	0.603	0.278967	0.206	0.402465	0.357	0.181
1090	Isyna1	0.603	0.22258	0.206	0.321115	0.357	0.169
1091	Rrbp1	0.603	0.365979	0.206	0.527996	0.786	0.627
1092	Lmbr1	0.603	0.348445	0.206	0.5027	0.571	0.41
1093	Eml1	0.603	0.726833	0.206	1.0486	0.571	0.386
1094	Ppt1	0.603	0.387298	0.206	0.558753	0.929	0.904
1095	Ech1	0.603	0.350328	0.206	0.505417	0.786	0.723
1096	Ipo13	0.603	0.201194	0.206	0.290262	0.643	0.458
1097	Ankrd22	0.602	0.238579	0.204	0.344197	0.286	0.108
1098	Pafah1b2	0.602	0.264352	0.204	0.381379	0.786	0.687
1099	Gskip	0.602	0.253741	0.204	0.366071	0.571	0.337
1100	Sgk1	0.602	0.444349	0.204	0.641061	0.714	0.53
1101	Magee1	0.602	0.264003	0.204	0.380876	0.286	0.084
1102	Ap2b1	0.602	0.248591	0.204	0.358641	0.929	0.831
1103	E430018J23Rik	0.602	0.220183	0.204	0.317657	0.571	0.349
1104	Frrs1	0.602	0.515185	0.204	0.743254	0.643	0.59
1105	Atp5f1	0.602	0.188862	0.204	0.27247	1	0.952
1106	Dazap2	0.601	0.403538	0.202	0.582182	1	0.928
1107	Hccs	0.601	0.316124	0.202	0.456071	0.714	0.47
1108	Pgam5	0.601	0.569806	0.202	0.822056	0.5	0.41
1109	Actr1b	0.601	0.253306	0.202	0.365444	0.929	0.723
1110	Slx4	0.601	0.396345	0.202	0.571805	0.5	0.361
1111	Ube2i	0.399	0.769958	0.202	1.11082	0.857	0.892
1112	Zfp652	0.6	0.45989	0.2	0.663482	0.571	0.506
1113	Dnajc4	0.6	0.224029	0.2	0.323205	0.5	0.361
1114	Eif2b1	0.6	0.208743	0.2	0.301153	0.5	0.349
1115	D7Ertd443e	0.6	0.279286	0.2	0.402924	0.429	0.277
1116	Slc25a33	0.6	0.343826	0.2	0.496037	0.429	0.289
1117	Prpf19	0.599	0.325776	0.198	0.469996	0.786	0.711
1118	Cttnbp2nl	0.599	0.288451	0.198	0.416147	0.714	0.482
1119	Ctsf	0.599	0.389848	0.198	0.562432	0.643	0.578
1120	Usp48	0.599	0.185641	0.198	0.267824	0.786	0.771
1121	Ikbkb	0.599	0.285836	0.198	0.412374	0.929	0.735
1122	Pex19	0.599	0.226643	0.198	0.326976	0.643	0.482
1123	Hras	0.599	0.375578	0.198	0.541845	0.357	0.217
1124	Eef2k	0.599	0.276689	0.198	0.399177	0.5	0.349
1125	Tm2d3	0.599	0.177111	0.198	0.255518	0.714	0.602
1126	Evi5l	0.599	0.196584	0.198	0.28361	0.857	0.687
1127	Bcl2l14	0.599	0.352565	0.198	0.508644	0.357	0.193
1128	Tap2	0.599	0.390701	0.198	0.563663	0.714	0.59
1129	Jagn1	0.599	0.255694	0.198	0.368889	0.5	0.349
1130	Adss	0.599	0.266076	0.198	0.383867	0.571	0.386
1131	Ccdc28b	0.401	0.621831	0.198	0.897113	0.071	0.289
1132	9530068E07Rik	0.598	0.25026	0.196	0.361049	0.786	0.723
1133	Alg13	0.598	0.197443	0.196	0.28485	0.857	0.675
1134	Trmt10c	0.598	0.238091	0.196	0.343493	0.357	0.157
1135	Syne3	0.598	0.640818	0.196	0.924505	0.357	0.193
1136	Akap8	0.598	0.181269	0.196	0.261516	0.786	0.614
1137	Hyou1	0.598	0.335521	0.196	0.484055	0.714	0.711
1138	Aldh1l1	0.598	0.247642	0.196	0.357272	0.357	0.181
1139	Clasrp	0.598	0.283929	0.196	0.409622	0.571	0.434
1140	Unc119b	0.598	0.745607	0.196	1.07568	0.643	0.554
1141	Pip5k1b	0.598	0.252882	0.196	0.364832	0.643	0.494
1142	Zbtb17	0.598	0.524565	0.196	0.756788	0.643	0.458
1143	Sik2	0.598	0.300489	0.196	0.433515	0.857	0.783
1144	Ap5m1	0.597	0.423209	0.194	0.610562	0.643	0.518
1145	Ntrk2	0.597	0.233886	0.194	0.337426	0.571	0.337
1146	Rbm15b	0.597	0.196067	0.194	0.282865	0.286	0.096
1147	Anapc1	0.597	0.429357	0.194	0.619432	0.929	0.783
1148	Tfdp2	0.597	0.200237	0.194	0.288881	0.786	0.614
1149	Stx12	0.597	0.369118	0.194	0.532525	0.643	0.554
1150	Ccni	0.597	0.254959	0.194	0.367828	0.857	0.831
1151	Alg5	0.597	0.280495	0.194	0.404669	0.643	0.542
1152	Slc25a13	0.597	0.339384	0.194	0.489628	0.571	0.47
1153	Slc7a4	0.596	0.284465	0.192	0.410397	0.429	0.301
1154	Adck1	0.596	0.233314	0.192	0.336601	0.429	0.277
1155	Sco2	0.596	0.186819	0.192	0.269523	0.357	0.193
1156	Igdcc4	0.596	0.266236	0.192	0.384097	0.357	0.157
1157	Dnajb1	0.596	0.261365	0.192	0.37707	0.786	0.663
1158	Rdh14	0.596	0.179157	0.192	0.258469	0.5	0.349
1159	Helz	0.596	0.603303	0.192	0.870382	0.857	0.602
1160	Pex7	0.596	0.528753	0.192	0.762829	0.5	0.361
1161	P3h4	0.596	0.31844	0.192	0.459412	0.571	0.434
1162	Pnkd	0.596	0.55225	0.192	0.796729	0.929	0.759
1163	Iscu	0.596	0.330773	0.192	0.477205	0.929	0.795
1164	Ptges3	0.596	0.202626	0.192	0.292328	0.929	0.88
1165	Atp6v1f	0.596	0.608241	0.192	0.877507	1	0.831
1166	Letm1	0.596	0.219958	0.192	0.317332	0.857	0.831
1167	Abhd16a	0.596	0.192835	0.192	0.278202	0.786	0.855
1168	Snx24	0.595	0.278178	0.19	0.401326	0.286	0.12
1169	Tmx2	0.595	0.376123	0.19	0.542631	0.857	0.88
1170	B3gnt2	0.595	0.390629	0.19	0.563559	0.643	0.53
1171	Tmem165	0.595	0.286495	0.19	0.413326	0.429	0.289
1172	Tmem125	0.595	0.367604	0.19	0.530341	0.286	0.133
1173	Med13l	0.595	0.332583	0.19	0.479816	0.714	0.578
1174	Endog	0.595	0.182141	0.19	0.262774	0.357	0.181
1175	Sec22a	0.595	0.428537	0.19	0.618248	0.357	0.241
1176	Tkt	0.594	0.304194	0.188	0.438859	0.786	0.843
1177	Jmjd8	0.594	0.256189	0.188	0.369602	0.786	0.723
1178	Dact2	0.594	0.309923	0.188	0.447124	0.357	0.205
1179	Cyb561d2	0.594	0.30031	0.188	0.433255	0.357	0.205
1180	Icmt	0.594	0.232962	0.188	0.336093	0.5	0.349
1181	Zbtb5	0.594	0.273113	0.188	0.394018	0.429	0.289
1182	Ube2b	0.594	0.208092	0.188	0.300213	0.786	0.735
1183	Atf6b	0.594	0.24758	0.188	0.357182	0.643	0.639
1184	Chkb	0.594	0.255064	0.188	0.36798	0.714	0.614
1185	Dcun1d2	0.594	0.196452	0.188	0.28342	0.643	0.41
1186	Rela	0.406	0.357888	0.188	0.516324	0.5	0.723
1187	Rpl7a	0.593	0.46654	0.186	0.673075	0.5	0.289
1188	Tmem42	0.593	0.289718	0.186	0.417975	0.357	0.229
1189	Naprt	0.593	0.294018	0.186	0.424178	0.357	0.193
1190	Nus1	0.593	0.297161	0.186	0.428713	0.643	0.458
1191	6430573F11Rik	0.593	0.269854	0.186	0.389317	0.286	0.108
1192	Ing2	0.593	0.191927	0.186	0.276892	0.357	0.193
1193	Prpf6	0.593	0.320551	0.186	0.462457	0.643	0.482
1194	Cldn10	0.593	0.174148	0.186	0.251243	0.286	0.108
1195	Dip2a	0.593	0.282716	0.186	0.407873	0.857	0.747
1196	Yy1	0.593	0.261979	0.186	0.377956	0.429	0.241
1197	Asb3	0.593	0.205055	0.186	0.295832	0.571	0.422
1198	Dhrs7b	0.593	0.438863	0.186	0.633145	0.714	0.446
1199	Fahd2a	0.593	0.198441	0.186	0.286289	0.429	0.289
1200	Strn4	0.593	0.28536	0.186	0.411688	0.714	0.614
1201	Zfp687	0.593	0.486806	0.186	0.702313	0.643	0.602
1202	Gbe1	0.592	0.225233	0.184	0.324942	0.571	0.434
1203	Cep120	0.592	0.20204	0.184	0.291482	0.357	0.181
1204	Mrpl44	0.592	0.174671	0.184	0.251997	0.5	0.337
1205	Htatip2	0.592	0.256427	0.184	0.369946	0.5	0.458
1206	Nudt3	0.592	0.295386	0.184	0.426152	0.786	0.735
1207	Arrdc1	0.592	0.311146	0.184	0.448888	0.786	0.542
1208	Ahdc1	0.592	0.231801	0.184	0.334418	0.643	0.627
1209	Bud31	0.592	0.299808	0.184	0.432531	0.429	0.337
1210	Hsf2	0.591	0.280973	0.182	0.405358	0.643	0.458
1211	Il18bp	0.591	0.188859	0.182	0.272465	0.214	0.036
1212	Stap2	0.591	0.185846	0.182	0.268119	0.357	0.181
1213	Ncbp3	0.591	0.296587	0.182	0.427885	0.786	0.711
1214	Vdac2	0.591	0.190052	0.182	0.274187	0.929	0.904
1215	Tmem86a	0.591	0.328159	0.182	0.473433	0.286	0.12
1216	Akirin1	0.591	0.358805	0.182	0.517646	0.643	0.627
1217	Sar1b	0.591	0.270344	0.182	0.390024	0.857	0.699
1218	Wdr19	0.591	0.306993	0.182	0.442897	0.5	0.361
1219	Mapk6	0.41	0.280503	0.18	0.404681	0.429	0.639
1220	Aftph	0.41	0.474228	0.18	0.684166	0.5	0.759
1221	Pgam1-ps2	0.59	0.41264	0.18	0.595314	0.643	0.566
1222	Pmpca	0.59	0.243427	0.18	0.351191	0.786	0.59
1223	Secisbp2l	0.59	0.186345	0.18	0.268839	0.786	0.735
1224	Mycbpap	0.59	0.301442	0.18	0.434889	0.286	0.12
1225	Tpr	0.59	0.335004	0.18	0.483309	0.571	0.482
1226	Cd1d1	0.59	0.291616	0.18	0.420713	0.357	0.205
1227	Dip2b	0.59	0.243381	0.18	0.351125	0.857	0.795
1228	Mtif2	0.59	0.215927	0.18	0.311516	0.714	0.566
1229	Copg1	0.589	0.219067	0.178	0.316047	0.643	0.53
1230	Porcn	0.589	0.871699	0.178	1.2576	0.357	0.205
1231	Fasn	0.589	0.537388	0.178	0.775287	0.714	0.554
1232	1700019D03Rik	0.589	0.216027	0.178	0.311662	0.429	0.313
1233	Mpv17l	0.589	0.247049	0.178	0.356417	0.571	0.458
1234	Zfp148	0.412	0.414246	0.176	0.597631	0.429	0.59
1235	Slc2a8	0.588	0.972317	0.176	1.40276	0.5	0.422
1236	Ppil2	0.587	0.263111	0.174	0.379589	0.786	0.723
1237	Trappc10	0.587	0.301235	0.174	0.43459	0.5	0.361
1238	Jarid2	0.587	0.249237	0.174	0.359573	0.786	0.554
1239	Per3	0.587	0.252744	0.174	0.364632	1	0.976
1240	Etfdh	0.586	0.188632	0.172	0.272139	0.929	0.831
1241	H2-Q4	0.586	0.178526	0.172	0.257558	0.5	0.373
1242	Chdh	0.586	0.226253	0.172	0.326413	0.643	0.506
1243	Ctdp1	0.586	0.549333	0.172	0.79252	0.357	0.193
1244	Vps29	0.586	0.206558	0.172	0.298	0.786	0.771
1245	Crebrf	0.586	0.353232	0.172	0.509606	0.643	0.53
1246	Ube2e2	0.586	0.331676	0.172	0.478507	0.643	0.494
1247	Taz	0.586	0.217518	0.172	0.313811	0.643	0.627
1248	Tmem115	0.415	0.314218	0.17	0.453321	0.429	0.651
1249	Hcfc1	0.585	0.288771	0.17	0.416609	0.714	0.566
1250	Tbc1d17	0.585	0.369982	0.17	0.533772	0.571	0.53
1251	Cct4	0.585	0.292534	0.17	0.422037	0.786	0.639
1252	Pigv	0.585	0.182047	0.17	0.262638	0.571	0.41
1253	Nfxl1	0.585	0.346323	0.17	0.499638	0.5	0.41
1254	Romo1	0.585	0.243755	0.17	0.351665	0.786	0.699
1255	Rras2	0.584	0.260004	0.168	0.375107	0.357	0.193
1256	Ddx24	0.584	0.368514	0.168	0.531654	0.786	0.699
1257	Man1c1	0.584	0.263145	0.168	0.379638	0.429	0.289
1258	Ctc1	0.584	0.996352	0.168	1.43743	0.5	0.41
1259	Fam199x	0.584	0.329352	0.168	0.475155	0.286	0.12
1260	Il18r1	0.584	0.178235	0.168	0.257139	0.571	0.446
1261	Rhbdd1	0.584	0.175982	0.168	0.253888	0.571	0.47
1262	Hsf1	0.583	0.37466	0.166	0.54052	0.643	0.59
1263	Ccnd3	0.583	0.248095	0.166	0.357925	1	0.88
1264	Armc1	0.583	0.279494	0.166	0.403225	0.571	0.47
1265	Txlng	0.583	0.251214	0.166	0.362425	0.5	0.386
1266	Khk	0.583	0.43098	0.166	0.621773	0.286	0.145
1267	Esrp2	0.583	0.263943	0.166	0.380789	0.286	0.12
1268	Cep350	0.583	0.1946	0.166	0.280749	0.429	0.313
1269	Zbtb2	0.582	0.311008	0.164	0.448689	0.286	0.157
1270	Dnaja1	0.582	0.2261	0.164	0.326194	0.929	0.916
1271	Sv2a	0.582	0.202028	0.164	0.291465	0.214	0.06
1272	Enah	0.582	0.262969	0.164	0.379384	1	0.916
1273	Ppp2ca	0.419	0.257345	0.162	0.371271	0.714	0.831
1274	Ppp4r1	0.419	0.491286	0.162	0.708776	0.357	0.53
1275	Snrnp70	0.581	0.22298	0.162	0.321692	0.643	0.482
1276	Fnta	0.581	0.259155	0.162	0.373881	0.643	0.554
1277	Usp14	0.581	0.180153	0.162	0.259906	1	0.916
1278	Rnpep	0.581	0.4098	0.162	0.591216	0.714	0.627
1279	Cblc	0.581	0.205557	0.162	0.296555	0.286	0.133
1280	Cdc42	0.581	0.185024	0.162	0.266933	1	0.952
1281	Nkiras1	0.581	0.238224	0.162	0.343684	0.5	0.434
1282	Casc4	0.581	0.190414	0.162	0.274709	0.571	0.386
1283	Ubiad1	0.581	0.249384	0.162	0.359785	0.786	0.627
1284	Micu1	0.581	0.28571	0.162	0.412193	0.714	0.627
1285	Rufy1	0.58	0.230333	0.16	0.3323	0.643	0.482
1286	Ubfd1	0.58	0.455769	0.16	0.657536	0.643	0.699
1287	Smc6	0.58	0.313427	0.16	0.45218	0.643	0.41
1288	Pitrm1	0.58	0.953607	0.16	1.37576	0.571	0.47
1289	Zcchc3	0.58	0.316852	0.16	0.457121	0.286	0.145
1290	Aldh9a1	0.58	0.305988	0.16	0.441448	0.643	0.602
1291	Fdps	0.58	0.239334	0.16	0.345286	0.571	0.458
1292	U2af2	0.58	0.818308	0.16	1.18057	0.857	0.807
1293	AI846148	0.579	0.18305	0.158	0.264085	0.286	0.145
1294	Nudt18	0.579	0.397272	0.158	0.573142	0.643	0.59
1295	Mrpl16	0.579	0.377042	0.158	0.543957	0.286	0.145
1296	Zfp397	0.579	0.194547	0.158	0.280672	0.571	0.422
1297	Flot2	0.579	0.247903	0.158	0.357648	0.857	0.687
1298	Tbc1d20	0.579	0.458449	0.158	0.661402	0.643	0.542
1299	Ptpn23	0.579	0.379375	0.158	0.547323	0.786	0.759
1300	Ica1	0.579	0.357951	0.158	0.516414	0.5	0.361
1301	Cdk4	0.579	0.177685	0.158	0.256345	0.786	0.614
1302	Mkl1	0.579	0.279274	0.158	0.402908	0.643	0.482
1303	Exph5	0.579	0.382101	0.158	0.551255	0.5	0.41
1304	Fzd5	0.579	0.208733	0.158	0.301138	0.357	0.241
1305	Lrp10	0.578	0.179338	0.156	0.258731	1	0.952
1306	Arhgap42	0.578	0.192974	0.156	0.278403	0.429	0.277
1307	Aifm2	0.578	0.254608	0.156	0.367322	0.429	0.313
1308	Ints5	0.578	0.278824	0.156	0.402258	0.429	0.301
1309	Acads	0.578	0.174675	0.156	0.252003	0.357	0.193
1310	Esrp1	0.578	0.208882	0.156	0.301353	0.429	0.289
1311	Senp7	0.577	0.245528	0.154	0.354223	0.929	0.855
1312	Pi4k2a	0.577	0.567331	0.154	0.818485	0.357	0.229
1313	Vps11	0.577	0.222554	0.154	0.321077	0.643	0.578
1314	Slc4a1ap	0.577	0.237161	0.154	0.342151	0.571	0.494
1315	Kdf1	0.577	0.254376	0.154	0.366987	0.429	0.301
1316	Otud3	0.577	0.177188	0.154	0.255628	0.357	0.229
1317	Sdhaf1	0.577	0.292244	0.154	0.421619	0.357	0.253
1318	Tmem127	0.577	0.315683	0.154	0.455434	0.857	0.807
1319	Mfsd3	0.576	0.256831	0.152	0.370529	0.286	0.133
1320	Ccdc85b	0.576	0.197906	0.152	0.285517	0.429	0.313
1321	Garem	0.576	0.180221	0.152	0.260004	0.429	0.277
1322	Tssc4	0.576	0.247128	0.152	0.35653	0.571	0.446
1323	Mri1	0.576	0.269778	0.152	0.389207	0.429	0.325
1324	Mipep	0.575	0.23192	0.15	0.33459	0.571	0.422
1325	Ube2d2a	0.575	0.264488	0.15	0.381576	0.786	0.651
1326	Arhgef10l	0.575	0.247649	0.15	0.357282	0.714	0.627
1327	Pcbp1	0.575	0.247767	0.15	0.357452	1	0.952
1328	Tmem238	0.574	0.21189	0.148	0.305692	0.5	0.337
1329	Nol6	0.574	0.299987	0.148	0.43279	0.357	0.241
1330	Ccdc174	0.574	0.259365	0.148	0.374184	0.5	0.458
1331	Ubc	0.574	0.437769	0.148	0.631567	0.571	0.542
1332	Phactr4	0.574	0.184766	0.148	0.266561	0.5	0.386
1333	Nek11	0.574	0.187936	0.148	0.271134	0.357	0.205
1334	Kif1a	0.574	0.181661	0.148	0.262081	0.571	0.398
1335	Src	0.573	0.38317	0.146	0.552797	0.643	0.494
1336	Lin9	0.573	0.185008	0.146	0.266911	0.571	0.386
1337	Ube2o	0.573	0.492466	0.146	0.710478	0.214	0.072
1338	Tbc1d13	0.573	0.381703	0.146	0.550681	0.643	0.639
1339	Zfp422	0.572	0.298283	0.144	0.430331	0.857	0.687
1340	Rplp1	0.572	0.175803	0.144	0.25363	0.857	0.759
1341	Polr2b	0.572	0.205668	0.144	0.296717	0.643	0.578
1342	Pex6	0.572	0.424889	0.144	0.612985	0.714	0.578
1343	Zbed6	0.572	0.312402	0.144	0.450701	0.643	0.494
1344	Pigt	0.572	0.300921	0.144	0.434137	0.929	0.988
1345	Ablim1	0.572	0.741282	0.144	1.06944	0.714	0.675
1346	Elk1	0.572	0.343384	0.144	0.495399	0.5	0.361
1347	BC048403	0.572	0.239209	0.144	0.345106	0.214	0.084
1348	Zfp956	0.429	0.189879	0.142	0.273938	0.071	0.229
1349	Zfp26	0.429	0.28386	0.142	0.409523	0.357	0.506
1350	Nrbp2	0.571	0.196291	0.142	0.283187	0.714	0.723
1351	Prdm4	0.571	0.234228	0.142	0.33792	0.429	0.349
1352	Samm50	0.571	0.215781	0.142	0.311307	0.786	0.699
1353	Rnf114	0.571	0.312899	0.142	0.451418	0.571	0.53
1354	Orai1	0.571	0.83059	0.142	1.19829	0.5	0.373
1355	Ampd3	0.571	0.289993	0.142	0.418372	0.571	0.41
1356	Slc38a6	0.571	0.191474	0.142	0.276239	0.857	0.747
1357	Alkbh6	0.571	0.189439	0.142	0.273303	0.643	0.59
1358	Gemin5	0.571	0.180143	0.142	0.259892	0.214	0.072
1359	Calr	0.571	0.219809	0.142	0.317118	0.929	0.723
1360	Abca7	0.571	0.214847	0.142	0.309959	0.357	0.229
1361	Akap10	0.57	0.290772	0.14	0.419495	0.571	0.518
1362	Zfp623	0.57	0.389279	0.14	0.561611	0.357	0.253
1363	Tpgs1	0.57	0.81322	0.14	1.17323	0.571	0.494
1364	Elac2	0.57	0.403738	0.14	0.58247	0.357	0.241
1365	Ythdf3	0.57	0.265665	0.14	0.383273	0.643	0.518
1366	Mrpl45	0.57	0.653162	0.14	0.942314	0.714	0.699
1367	Exosc2	0.57	0.325482	0.14	0.469572	0.643	0.482
1368	Nup188	0.57	0.217053	0.14	0.313141	0.429	0.325
1369	Dxo	0.431	0.370954	0.138	0.535173	0.143	0.325
1370	Cpq	0.569	0.328233	0.138	0.47354	0.643	0.723
1371	Usmg5	0.569	0.185627	0.138	0.267803	0.857	0.747
1372	9430020K01Rik	0.569	0.322882	0.138	0.46582	0.214	0.084
1373	Rab44	0.569	0.200827	0.138	0.289732	0.214	0.084
1374	Agbl5	0.569	0.22031	0.138	0.31784	0.357	0.241
1375	Btbd9	0.568	0.223484	0.136	0.32242	0.857	0.88
1376	Mief1	0.568	0.320677	0.136	0.462639	0.571	0.566
1377	Slc6a6	0.568	0.259612	0.136	0.374541	0.429	0.313
1378	Nbeal2	0.568	0.433816	0.136	0.625864	0.429	0.361
1379	Ndufs2	0.568	0.445207	0.136	0.642297	0.571	0.554
1380	Prpf8	0.568	0.186321	0.136	0.268804	0.929	0.94
1381	Bola3	0.568	0.194094	0.136	0.280019	0.714	0.675
1382	Hadha	0.568	0.190899	0.136	0.275408	0.786	0.699
1383	Plin4	0.568	0.523334	0.136	0.755011	0.214	0.072
1384	Ppp1r9b	0.433	0.22703	0.134	0.327535	0.143	0.289
1385	Xrcc5	0.567	0.274027	0.134	0.395337	0.286	0.181
1386	Tarsl2	0.567	0.255919	0.134	0.369213	0.286	0.181
1387	Atxn7l3	0.567	0.188888	0.134	0.272508	0.357	0.217
1388	Cdc42ep4	0.434	0.616147	0.132	0.888912	0.5	0.639
1389	Otub1	0.566	0.299506	0.132	0.432095	0.929	0.94
1390	Atp6v1c1	0.566	0.304899	0.132	0.439876	0.857	0.795
1391	Orai2	0.566	0.442058	0.132	0.637754	0.286	0.169
1392	Acsf2	0.566	0.238766	0.132	0.344466	0.429	0.349
1393	Trove2	0.566	0.27094	0.132	0.390884	0.786	0.723
1394	Bcl7a	0.566	0.242435	0.132	0.34976	0.714	0.663
1395	Mapk8	0.566	0.323346	0.132	0.46649	0.571	0.434
1396	Mea1	0.435	0.498141	0.13	0.718665	0.714	0.723
1397	Adamts10	0.435	0.254568	0.13	0.367264	0.071	0.217
1398	Smarcc1	0.435	0.203371	0.13	0.293403	0.429	0.675
1399	Gbf1	0.565	0.286206	0.13	0.412908	0.714	0.723
1400	Tmem214	0.565	0.1835	0.13	0.264734	0.643	0.578
1401	Nat6	0.565	0.221483	0.13	0.319532	0.357	0.241
1402	Me1	0.565	0.204909	0.13	0.295621	0.571	0.518
1403	Zbtb8b	0.565	0.250337	0.13	0.361159	0.357	0.217
1404	Eif4g3	0.565	0.248747	0.13	0.358867	1	0.88
1405	Prkar1b	0.565	0.274687	0.13	0.39629	0.214	0.084
1406	Gtf2h4	0.564	0.247183	0.128	0.35661	0.214	0.108
1407	Pigyl	0.564	0.522304	0.128	0.753525	0.571	0.482
1408	Wrap53	0.564	0.208671	0.128	0.301049	0.357	0.229
1409	Aamp	0.564	0.460115	0.128	0.663806	0.786	0.807
1410	Cdc16	0.563	0.244136	0.126	0.352213	0.5	0.47
1411	Bcas2	0.563	0.434487	0.126	0.626833	0.571	0.494
1412	Chst9	0.563	0.238439	0.126	0.343995	0.5	0.422
1413	Ccdc141	0.563	0.281412	0.126	0.405991	0.429	0.434
1414	Cad	0.562	0.258132	0.124	0.372406	0.286	0.169
1415	Polr3h	0.562	0.182161	0.124	0.262803	0.5	0.41
1416	Epha5	0.562	0.290087	0.124	0.418507	0.643	0.602
1417	Atg16l2	0.562	0.246703	0.124	0.355917	0.429	0.373
1418	Birc2	0.562	0.230737	0.124	0.332884	0.429	0.361
1419	Enpp4	0.562	0.231501	0.124	0.333986	0.5	0.506
1420	Ccdc22	0.562	0.415861	0.124	0.59996	0.429	0.313
1421	Nomo1	0.562	0.256854	0.124	0.370562	0.5	0.458
1422	Pm20d1	0.562	0.220507	0.124	0.318124	0.429	0.446
1423	Pla2g12a	0.562	0.31541	0.124	0.455041	0.429	0.313
1424	Rasa2	0.438	0.174137	0.124	0.251227	0.286	0.386
1425	Fbf1	0.561	0.226481	0.122	0.326743	0.5	0.434
1426	Faim	0.561	0.196785	0.122	0.2839	0.5	0.494
1427	P2rx4	0.561	0.196803	0.122	0.283927	0.714	0.687
1428	Ppil3	0.561	0.249549	0.122	0.360024	0.571	0.446
1429	Pdlim4	0.56	0.192637	0.12	0.277916	0.143	0.024
1430	Gfod2	0.56	0.214192	0.12	0.309014	0.643	0.651
1431	Eif3l	0.56	0.348008	0.12	0.50207	0.643	0.554
1432	Ano10	0.56	0.175075	0.12	0.252579	0.714	0.566
1433	Hdac4	0.56	0.310004	0.12	0.447241	0.714	0.602
1434	Zfp639	0.56	0.400553	0.12	0.577875	0.357	0.253
1435	Golga2	0.559	0.277952	0.118	0.400999	0.571	0.566
1436	Smndc1	0.559	0.250798	0.118	0.361825	0.5	0.458
1437	Rps6ka2	0.559	0.263841	0.118	0.380642	0.429	0.373
1438	Cry2	0.559	0.197751	0.118	0.285294	0.429	0.386
1439	Selo	0.559	0.185475	0.118	0.267584	0.5	0.422
1440	Ift20	0.559	0.358788	0.118	0.517622	0.714	0.675
1441	Pmepa1	0.559	0.228004	0.118	0.32894	0.143	0.024
1442	Ndufaf1	0.559	0.308025	0.118	0.444386	0.357	0.313
1443	Slc18b1	0.441	0.277123	0.118	0.399803	0.214	0.349
1444	Rgp1	0.441	0.325576	0.118	0.469707	0.429	0.578
1445	Sbf2	0.558	0.459003	0.116	0.662201	0.643	0.578
1446	Chmp1a	0.558	0.260491	0.116	0.37581	0.786	0.771
1447	Pfdn1	0.557	0.337058	0.114	0.486272	0.643	0.566
1448	Edem1	0.557	0.281426	0.114	0.406011	0.5	0.53
1449	Aamdc	0.557	0.312238	0.114	0.450464	0.571	0.434
1450	Ctr9	0.557	0.251859	0.114	0.363355	0.429	0.349
1451	Akr7a5	0.557	0.231961	0.114	0.334649	0.429	0.361
1452	Mphosph10	0.557	0.203345	0.114	0.293365	0.286	0.193
1453	Adck5	0.557	0.242748	0.114	0.350212	0.357	0.289
1454	Ap3s1	0.443	0.68583	0.114	0.989444	0.429	0.53
1455	Cln8	0.556	0.248569	0.112	0.358609	0.643	0.602
1456	Med15	0.556	0.231734	0.112	0.334321	0.643	0.602
1457	Kl	0.556	0.623574	0.112	0.899627	0.429	0.337
1458	Dusp11	0.556	0.314607	0.112	0.453882	0.714	0.687
1459	Nprl2	0.556	0.196785	0.112	0.283901	0.429	0.361
1460	Ccdc32	0.556	0.186332	0.112	0.26882	0.357	0.241
1461	Suclg1	0.556	0.173411	0.112	0.250179	0.714	0.819
1462	Coa3	0.556	0.400256	0.112	0.577448	1	0.88
1463	Pink1	0.556	0.221774	0.112	0.319952	1	0.94
1464	Ell3	0.556	0.209562	0.112	0.302334	0.214	0.108
1465	Kti12	0.555	0.338685	0.11	0.48862	0.214	0.12
1466	Sec13	0.555	0.255924	0.11	0.369221	0.786	0.699
1467	Poglut1	0.555	0.197771	0.11	0.285324	0.571	0.554
1468	Ago2	0.555	0.328122	0.11	0.473381	0.643	0.602
1469	Dhx32	0.555	0.261025	0.11	0.376579	0.357	0.289
1470	Abcd1	0.554	0.253952	0.108	0.366376	0.5	0.446
1471	Aagab	0.554	0.236435	0.108	0.341104	0.643	0.578
1472	Dtna	0.554	0.460417	0.108	0.664241	0.643	0.542
1473	Cyp2d22	0.554	0.186062	0.108	0.268431	0.5	0.434
1474	Dhx9	0.554	0.259123	0.108	0.373835	0.5	0.554
1475	Dnajc28	0.554	0.342901	0.108	0.494701	0.286	0.181
1476	Zswim5	0.554	0.218829	0.108	0.315703	0.143	0.036
1477	Nhsl1	0.554	0.745396	0.108	1.07538	0.714	0.735
1478	Sfrp5	0.554	0.228232	0.108	0.329269	0.143	0.036
1479	Ccdc157	0.446	0.245271	0.108	0.353851	0.357	0.47
1480	Wdr3	0.553	0.232764	0.106	0.335807	0.357	0.241
1481	Slc9a1	0.553	0.238935	0.106	0.34471	0.571	0.506
1482	Rhebl1	0.553	0.180409	0.106	0.260275	0.143	0.036
1483	Fndc9	0.553	0.176085	0.106	0.254037	0.143	0.036
1484	Bbs1	0.447	0.327022	0.106	0.471793	0.214	0.301
1485	Mad2l2	0.447	0.258226	0.106	0.372542	0.286	0.422
1486	Psmg1	0.552	0.197635	0.104	0.285127	0.286	0.205
1487	Pitpna	0.552	0.371776	0.104	0.536359	0.429	0.373
1488	Hgsnat	0.552	0.296048	0.104	0.427107	0.571	0.675
1489	Fpgs	0.552	0.178286	0.104	0.257212	0.214	0.12
1490	Trrap	0.552	0.388169	0.104	0.56001	0.857	0.795
1491	1110051M20Rik	0.552	0.311916	0.104	0.45	0.429	0.361
1492	Capn2	0.552	0.289895	0.104	0.41823	0.571	0.542
1493	Fastk	0.552	0.271742	0.104	0.392041	0.714	0.699
1494	Slc25a16	0.552	0.210465	0.104	0.303637	0.571	0.506
1495	Clcn5	0.552	0.224548	0.104	0.323954	0.286	0.217
1496	Mrpl12	0.552	0.203492	0.104	0.293578	0.5	0.506
1497	Lima1	0.551	0.238578	0.102	0.344195	0.571	0.458
1498	Mrps10	0.551	0.222929	0.102	0.321618	0.643	0.554
1499	Zpr1	0.551	0.357007	0.102	0.515052	0.429	0.349
1500	Trim39	0.551	0.280246	0.102	0.404309	0.357	0.301
1501	Arcn1	0.551	0.234679	0.102	0.33857	0.786	0.771
1502	2023-09-09	0.551	0.410304	0.102	0.591943	0.929	0.892
1503	Nob1	0.551	0.274555	0.102	0.396098	0.429	0.373
1504	Zfp174	0.55	0.280142	0.1	0.40416	0.214	0.108
1505	Tcp1	0.55	0.192878	0.1	0.278265	1	0.843
1506	Mrpl30	0.55	0.626388	0.1	0.903687	0.643	0.651
1507	Fa2h	0.55	0.367936	0.1	0.53082	0.143	0.048
1508	Mios	0.55	0.88512	0.1	1.27696	0.429	0.41
1509	Atpaf2	0.55	0.241156	0.1	0.347915	0.357	0.313
1510	Rbbp6	0.55	0.195983	0.1	0.282743	0.571	0.482
1511	Cnst	0.55	0.207226	0.1	0.298964	0.5	0.47
1512	Rab11a	0.45	0.373113	0.1	0.538288	0.929	0.88
1513	Gpn1	0.549	0.225325	0.098	0.325076	0.643	0.602
1514	Rb1cc1	0.549	0.255403	0.098	0.368469	0.643	0.578
1515	Slc9a3r1	0.549	0.230115	0.098	0.331985	0.5	0.422
1516	Fam134c	0.549	0.270862	0.098	0.390771	0.357	0.277
1517	Yes1	0.548	0.209721	0.096	0.302563	0.429	0.386
1518	Plaa	0.548	0.406755	0.096	0.586824	0.643	0.602
1519	Gipc1	0.548	0.235211	0.096	0.339338	0.571	0.578
1520	Mrps15	0.548	0.422449	0.096	0.609465	0.5	0.47
1521	Trp53i11	0.548	0.332977	0.096	0.480384	0.286	0.193
1522	Usp19	0.548	0.491001	0.096	0.708364	0.857	0.867
1523	Dars2	0.548	0.176531	0.096	0.25468	0.429	0.313
1524	Rpl6	0.548	0.183294	0.096	0.264437	0.857	0.819
1525	Wdr77	0.548	0.38306	0.096	0.552639	0.429	0.386
1526	Tram1	0.548	0.318455	0.096	0.459434	0.857	0.831
1527	Zbtb21	0.452	0.31519	0.096	0.454723	0.571	0.639
1528	Cdyl	0.547	0.17619	0.094	0.254189	0.214	0.133
1529	Sae1	0.547	0.405012	0.094	0.584309	0.571	0.542
1530	Ubr4	0.547	1.02395	0.094	1.47724	0.714	0.783
1531	Tnpo1	0.547	0.660504	0.094	0.952906	0.571	0.53
1532	Cdc14b	0.453	0.200295	0.094	0.288964	0.143	0.253
1533	Sumo3	0.546	0.279057	0.092	0.402594	0.571	0.602
1534	Sf3a1	0.546	0.235035	0.092	0.339084	0.643	0.59
1535	Tcf7l2	0.546	0.277487	0.092	0.400329	0.929	0.843
1536	Arhgef10	0.546	0.207863	0.092	0.299883	0.643	0.723
1537	Sqrdl	0.546	0.3516	0.092	0.507252	0.286	0.217
1538	Smim10l2a	0.546	0.208537	0.092	0.300856	0.143	0.06
1539	Wdr35	0.546	0.658167	0.092	0.949535	0.429	0.325
1540	Depdc5	0.546	0.343555	0.092	0.495644	0.643	0.663
1541	Zfp579	0.454	0.428032	0.092	0.61752	0.429	0.554
1542	Zdhhc5	0.545	0.2001	0.09	0.288684	0.571	0.446
1543	Tmem55b	0.545	0.209053	0.09	0.301599	0.714	0.687
1544	Adck2	0.545	0.240926	0.09	0.347583	0.429	0.373
1545	Kazn	0.545	0.470129	0.09	0.678253	0.643	0.554
1546	Raver1	0.544	0.178836	0.088	0.258006	0.857	0.735
1547	Rbks	0.544	0.187272	0.088	0.270176	0.214	0.145
1548	Pdcd2l	0.544	0.416402	0.088	0.600741	0.357	0.277
1549	Fam175b	0.544	0.198097	0.088	0.285793	0.357	0.289
1550	Tnpo3	0.544	0.367525	0.088	0.530226	0.786	0.867
1551	Pigl	0.544	0.299	0.088	0.431366	0.429	0.337
1552	Noxo1	0.544	0.280787	0.088	0.405089	0.429	0.361
1553	Ccdc68	0.456	0.656416	0.088	0.947008	0.143	0.265
1554	Creld2	0.543	0.241118	0.086	0.347859	0.714	0.687
1555	Trappc12	0.543	0.204695	0.086	0.295313	0.357	0.301
1556	Ahi1	0.543	0.358662	0.086	0.517439	0.5	0.494
1557	Atg13	0.543	0.190577	0.086	0.274944	0.714	0.675
1558	Rbpsuh-rs3	0.543	0.186049	0.086	0.268412	0.214	0.157
1559	Isoc1	0.457	0.196531	0.086	0.283534	0.571	0.651
1560	Tfe3	0.542	0.500251	0.084	0.721709	0.643	0.59
1561	Nup62	0.542	0.195707	0.084	0.282345	0.286	0.217
1562	Endov	0.542	0.364587	0.084	0.525987	0.357	0.313
1563	Mrpl19	0.542	0.360459	0.084	0.520032	0.786	0.651
1564	Ipmk	0.542	0.201886	0.084	0.29126	0.5	0.422
1565	Gfpt1	0.542	0.240354	0.084	0.346758	0.357	0.337
1566	Unkl	0.542	0.456276	0.084	0.658267	0.357	0.349
1567	Scd3	0.541	0.260179	0.082	0.375359	0.5	0.446
1568	Tmem119	0.541	0.24338	0.082	0.351123	0.143	0.06
1569	Apeh	0.541	0.26752	0.082	0.38595	0.5	0.506
1570	Sharpin	0.541	0.249339	0.082	0.35972	0.714	0.651
1571	Twistnb	0.459	0.274158	0.082	0.395527	0.214	0.301
1572	Rps6kc1	0.459	0.282552	0.082	0.407636	0.143	0.241
1573	Fhdc1	0.54	0.232706	0.08	0.335724	0.286	0.217
1574	Katnb1	0.54	0.342454	0.08	0.494057	0.286	0.217
1575	Usp42	0.54	0.228967	0.08	0.33033	0.429	0.325
1576	Pex11g	0.54	0.295033	0.08	0.425643	0.286	0.229
1577	D630039A03Rik	0.54	0.281842	0.08	0.406613	0.429	0.337
1578	Pnck	0.539	0.352433	0.078	0.508453	0.143	0.072
1579	Pcsk7	0.539	0.193151	0.078	0.278658	0.429	0.398
1580	D15Ertd621e	0.539	0.191725	0.078	0.276601	0.429	0.398
1581	Hspa9	0.539	0.227195	0.078	0.327773	0.786	0.783
1582	Rpl10a	0.538	0.331915	0.076	0.478852	0.571	0.482
1583	Ppih	0.538	0.287625	0.076	0.414955	0.214	0.157
1584	Sik3	0.538	0.414809	0.076	0.598443	0.571	0.47
1585	Lmtk2	0.538	0.254715	0.076	0.367476	0.857	0.675
1586	Snx25	0.538	0.582738	0.076	0.840714	0.143	0.072
1587	Ntng2	0.538	0.477255	0.076	0.688533	0.286	0.205
1588	Scn7a	0.537	0.245851	0.074	0.354688	0.143	0.072
1589	Fam187b	0.537	0.231765	0.074	0.334367	0.286	0.229
1590	Bysl	0.537	0.32966	0.074	0.475599	0.357	0.289
1591	Zbtb3	0.537	0.294831	0.074	0.425351	0.143	0.072
1592	Pbrm1	0.537	0.377228	0.074	0.544225	0.714	0.627
1593	Tamm41	0.537	0.216918	0.074	0.312946	0.214	0.169
1594	Agpat3	0.537	0.265015	0.074	0.382336	0.643	0.699
1595	Bbs2	0.537	0.322014	0.074	0.464568	0.214	0.169
1596	Gtf2a2	0.537	0.357807	0.074	0.516207	0.643	0.506
1597	Taok3	0.537	0.246633	0.074	0.355816	0.643	0.639
1598	Ddx54	0.537	0.425141	0.074	0.613349	0.429	0.422
1599	Adar	0.463	0.433868	0.074	0.625939	0.5	0.711
1600	Tcof1	0.463	0.288836	0.074	0.416702	0.286	0.373
1601	Chfr	0.463	0.253344	0.074	0.365499	0.5	0.59
1602	Tango6	0.536	0.337723	0.072	0.487232	0.214	0.157
1603	Grhpr	0.536	0.187061	0.072	0.269872	0.286	0.265
1604	Sbf1	0.535	0.306358	0.07	0.441981	0.714	0.675
1605	Homez	0.535	0.187356	0.07	0.270298	0.357	0.313
1606	Serpinb6a	0.535	0.758677	0.07	1.09454	0.571	0.554
1607	Slc35b2	0.535	0.180658	0.07	0.260634	0.714	0.723
1608	Scd2	0.535	0.39416	0.07	0.568653	0.929	0.855
1609	Mblac1	0.535	0.582501	0.07	0.840371	0.214	0.157
1610	N6amt1	0.534	0.240544	0.068	0.347031	0.571	0.47
1611	Dmtn	0.534	0.277875	0.068	0.400889	0.357	0.325
1612	Fam65a	0.534	0.223608	0.068	0.322599	0.429	0.398
1613	Cdc42ep2	0.534	0.189235	0.068	0.273009	0.286	0.217
1614	Thap6	0.534	0.177566	0.068	0.256174	0.429	0.361
1615	Ankrd13a	0.534	0.46457	0.068	0.670232	0.429	0.373
1616	Adh5	0.534	0.358507	0.068	0.517216	0.643	0.602
1617	Psmc5	0.466	0.382123	0.068	0.551288	0.857	0.771
1618	Dtx1	0.466	0.199323	0.068	0.287562	0.286	0.361
1619	Rab8a	0.533	0.247655	0.066	0.35729	0.643	0.759
1620	Ero1lb	0.533	0.199641	0.066	0.288021	0.214	0.169
1621	Syngr2	0.533	0.181741	0.066	0.262196	0.571	0.578
1622	Ralgps1	0.467	0.245258	0.066	0.353832	0.5	0.627
1623	Ifih1	0.467	0.463398	0.066	0.668542	0.286	0.446
1624	Psenen	0.532	0.315879	0.064	0.455717	0.786	0.795
1625	Pold1	0.532	0.2362	0.064	0.340765	0.357	0.289
1626	Sntb2	0.532	0.189374	0.064	0.273209	0.643	0.602
1627	Fam114a1	0.532	1.03204	0.064	1.48892	0.429	0.422
1628	Nans	0.468	0.208228	0.064	0.300409	0.286	0.41
1629	Babam1	0.468	0.593588	0.064	0.856367	0.357	0.434
1630	Arid3b	0.468	0.41288	0.064	0.59566	0.214	0.277
1631	DHRSX	0.531	0.643321	0.062	0.928117	0.429	0.386
1632	Polr2h	0.531	0.206973	0.062	0.298599	0.214	0.169
1633	Sepsecs	0.531	0.997076	0.062	1.43848	0.286	0.229
1634	Fem1c	0.531	0.189167	0.062	0.27291	0.286	0.253
1635	Mrpl51	0.531	0.65659	0.062	0.947259	0.929	0.795
1636	Smyd4	0.531	0.223077	0.062	0.321832	0.571	0.47
1637	Mrpl46	0.469	0.191358	0.062	0.276071	0.286	0.398
1638	Drosha	0.469	0.175324	0.062	0.25294	0.5	0.59
1639	Utp23	0.53	0.672271	0.06	0.969882	0.429	0.434
1640	Snx9	0.53	0.236064	0.06	0.340569	0.429	0.434
1641	Casp9	0.53	0.257807	0.06	0.371937	0.357	0.373
1642	Rps6ka3	0.53	0.182716	0.06	0.263604	0.286	0.241
1643	Limk2	0.53	0.228688	0.06	0.329927	0.714	0.675
1644	Fiz1	0.53	0.254522	0.06	0.367197	0.429	0.386
1645	Aqr	0.47	0.197608	0.06	0.285087	0.857	0.843
1646	Phykpl	0.47	0.262444	0.06	0.378627	0.429	0.53
1647	Tle1	0.529	0.646307	0.058	0.932423	0.214	0.181
1648	Anapc13	0.529	0.188987	0.058	0.272651	0.714	0.759
1649	Gm10273	0.529	0.173379	0.058	0.250133	0.143	0.096
1650	Mfsd6	0.529	0.328331	0.058	0.473682	0.571	0.639
1651	Ddost	0.529	0.178917	0.058	0.258122	1	0.916
1652	Ext1	0.529	0.181817	0.058	0.262307	0.286	0.229
1653	Hmces	0.471	0.200636	0.058	0.289457	0.214	0.277
1654	Gm10146	0.471	0.31669	0.058	0.456888	0.214	0.313
1655	Cd164l2	0.471	0.415164	0.058	0.598955	0.214	0.301
1656	Psmd10	0.528	0.183893	0.056	0.265301	0.357	0.325
1657	Usp28	0.528	0.270903	0.056	0.390831	0.286	0.277
1658	Gm7694	0.528	0.288273	0.056	0.41589	0.143	0.096
1659	Extl2	0.528	0.286061	0.056	0.412699	0.286	0.277
1660	Pigb	0.528	0.246876	0.056	0.356167	0.714	0.771
1661	Emc9	0.528	0.310282	0.056	0.447642	0.643	0.578
1662	Rbsn	0.528	0.209735	0.056	0.302584	0.5	0.47
1663	Arid1b	0.472	0.242667	0.056	0.350095	0.857	0.795
1664	Glb1	0.472	0.375688	0.056	0.542003	0.143	0.217
1665	Alg9	0.472	0.263432	0.056	0.380051	0.429	0.506
1666	Wapl	0.472	0.384972	0.056	0.555398	0.786	0.759
1667	Mink1	0.472	0.206914	0.056	0.298513	0.786	0.735
1668	Cops7a	0.472	0.227102	0.056	0.327639	0.714	0.795
1669	Sec14l1	0.472	0.200213	0.056	0.288847	0.714	0.663
1670	Cd320	0.472	0.578249	0.056	0.834237	0.286	0.373
1671	Eif2b5	0.527	0.211617	0.054	0.305299	0.571	0.675
1672	Nr2f6	0.527	0.183637	0.054	0.264932	0.357	0.361
1673	Usp10	0.473	0.270976	0.054	0.390936	0.857	0.783
1674	Arhgap35	0.473	0.176711	0.054	0.25494	0.5	0.663
1675	Ldlr	0.526	0.179785	0.052	0.259375	0.357	0.265
1676	Atg14	0.526	0.391172	0.052	0.564342	0.214	0.193
1677	Exoc5	0.526	0.186864	0.052	0.269588	0.714	0.675
1678	Zdhhc13	0.526	0.314097	0.052	0.453146	0.286	0.289
1679	Rbbp4	0.526	0.257344	0.052	0.371269	0.857	0.867
1680	Gspt1	0.526	0.323954	0.052	0.467367	0.571	0.675
1681	Ddx23	0.526	0.221085	0.052	0.318958	0.5	0.506
1682	Abcc1	0.525	0.241465	0.05	0.34836	0.429	0.386
1683	Ddx60	0.525	0.174554	0.05	0.251828	0.143	0.096
1684	Med14	0.475	0.187763	0.05	0.270885	0.214	0.301
1685	Elp5	0.475	0.185028	0.05	0.266939	0.357	0.47
1686	Acot7	0.524	0.289779	0.048	0.418063	0.357	0.41
1687	Atp11b	0.524	0.192503	0.048	0.277723	0.5	0.482
1688	Slc29a2	0.523	0.216379	0.046	0.312169	0.143	0.108
1689	Acot8	0.523	0.22023	0.046	0.317725	0.214	0.205
1690	D17Wsu92e	0.523	0.293038	0.046	0.422765	0.429	0.554
1691	F8a	0.523	0.349603	0.046	0.504371	0.286	0.265
1692	Zfp30	0.477	0.192124	0.046	0.277177	0.429	0.446
1693	2700062C07Rik	0.522	0.193801	0.044	0.279596	0.214	0.205
1694	Cab39	0.522	0.196866	0.044	0.284017	0.286	0.265
1695	Carm1	0.522	0.28159	0.044	0.406248	0.214	0.181
1696	Hspa1a	0.522	0.187348	0.044	0.270287	0.143	0.108
1697	Ap1g1	0.522	0.216491	0.044	0.312331	0.643	0.542
1698	Fam214a	0.478	0.218166	0.044	0.314747	0.357	0.41
1699	Ankhd1	0.478	0.212326	0.044	0.306322	0.357	0.434
1700	Pola1	0.478	0.461944	0.044	0.666444	0.429	0.47
1701	Abca1	0.478	0.28435	0.044	0.41023	0.5	0.614
1702	Asb13	0.521	0.267211	0.042	0.385504	0.429	0.422
1703	Srp68	0.521	0.299484	0.042	0.432063	0.643	0.602
1704	Dpagt1	0.521	0.704634	0.042	1.01657	0.429	0.41
1705	Susd1	0.521	0.212853	0.042	0.307082	0.286	0.265
1706	Hmg20a	0.52	0.820484	0.04	1.18371	0.571	0.47
1707	Sdr39u1	0.52	0.494021	0.04	0.712722	0.429	0.458
1708	Nudt7	0.52	0.646223	0.04	0.932303	0.429	0.386
1709	Snx14	0.52	0.297778	0.04	0.429603	0.571	0.614
1710	Eif2b4	0.52	0.206683	0.04	0.298181	0.357	0.337
1711	Rbm10	0.52	0.306847	0.04	0.442686	0.429	0.446
1712	Psma2	0.48	0.3482	0.04	0.502346	0.714	0.711
1713	Gtf3c4	0.48	0.213479	0.04	0.307985	0.071	0.12
1714	Uba1	0.48	0.233578	0.04	0.336982	0.5	0.711
1715	Gigyf1	0.519	0.895695	0.038	1.29221	0.786	0.855
1716	Sh3bgrl2	0.519	0.190962	0.038	0.275499	0.286	0.265
1717	Syt11	0.519	0.180123	0.038	0.259863	0.643	0.807
1718	Wwox	0.481	0.282219	0.038	0.407157	0.357	0.41
1719	Eif3b	0.481	0.45194	0.038	0.652011	0.643	0.807
1720	Dpp3	0.518	0.210354	0.036	0.303476	0.5	0.518
1721	Mtrf1l	0.518	0.186086	0.036	0.268466	0.143	0.12
1722	Gpld1	0.518	0.308911	0.036	0.445665	0.143	0.12
1723	Smg1	0.517	0.763918	0.034	1.1021	0.786	0.663
1724	Nphp1	0.517	0.177121	0.034	0.255531	0.357	0.313
1725	Chchd5	0.517	0.183991	0.034	0.265442	0.143	0.12
1726	Arhgap24	0.517	0.17712	0.034	0.255531	0.286	0.265
1727	Akap1	0.483	0.339279	0.034	0.489476	0.214	0.289
1728	Ciapin1	0.483	0.340191	0.034	0.490791	0.714	0.735
1729	Cnnm3	0.516	0.1998	0.032	0.28825	0.571	0.602
1730	Nelfa	0.516	0.262204	0.032	0.37828	0.571	0.506
1731	Zfp386	0.484	0.334033	0.032	0.481908	0.214	0.289
1732	Rnf222	0.484	0.447793	0.032	0.646029	0.357	0.494
1733	Nmt2	0.515	0.429446	0.03	0.61956	0.643	0.687
1734	Pten	0.515	0.384593	0.03	0.55485	0.429	0.373
1735	Polr3e	0.515	0.316395	0.03	0.456461	0.357	0.373
1736	Aimp1	0.515	0.174201	0.03	0.251319	0.429	0.446
1737	Gm5595	0.485	0.204926	0.03	0.295646	0.357	0.398
1738	Cabin1	0.485	0.462369	0.03	0.667057	0.571	0.614
1739	Utrn	0.485	0.175558	0.03	0.253277	0.929	0.928
1740	Cox14	0.485	0.512447	0.03	0.739305	0.714	0.759
1741	Sf3b4	0.485	0.533255	0.03	0.769324	0.5	0.566
1742	Fbxo6	0.485	0.248227	0.03	0.358115	0.357	0.542
1743	Lrrc27	0.485	0.218765	0.03	0.315611	0.143	0.193
1744	Zfp384	0.514	0.398876	0.028	0.575456	0.5	0.494
1745	Bckdhb	0.514	0.295553	0.028	0.426393	0.286	0.313
1746	Otud4	0.514	0.177998	0.028	0.256796	0.929	0.735
1747	Uqcc1	0.514	0.195709	0.028	0.282349	0.643	0.711
1748	Vill	0.514	0.321731	0.028	0.46416	0.143	0.133
1749	Ruvbl1	0.486	0.531317	0.028	0.766529	0.214	0.277
1750	Wdr44	0.513	0.184263	0.026	0.265836	0.5	0.41
1751	Txndc15	0.513	0.208681	0.026	0.301063	0.571	0.711
1752	Acp2	0.513	0.216604	0.026	0.312494	0.571	0.566
1753	Vps16	0.513	0.230406	0.026	0.332406	0.429	0.458
1754	Tmem56	0.513	0.294331	0.026	0.42463	0.357	0.361
1755	Rnmtl1	0.513	0.385367	0.026	0.555967	0.214	0.205
1756	Gpc4	0.513	0.239528	0.026	0.345566	0.214	0.217
1757	Ubtd1	0.487	0.258573	0.026	0.373042	0.214	0.253
1758	Gnb1l	0.487	0.282964	0.026	0.40823	0.286	0.325
1759	Atp6v1g1	0.512	0.267492	0.024	0.385909	1	0.952
1760	Ubr5	0.512	0.215242	0.024	0.310528	0.357	0.337
1761	Lsm14a	0.512	0.202357	0.024	0.29194	0.5	0.482
1762	Nup155	0.488	0.292408	0.024	0.421856	0.214	0.229
1763	Zfyve9	0.488	0.244822	0.024	0.353204	0.214	0.265
1764	Apc	0.511	0.185074	0.022	0.267005	0.5	0.458
1765	Abat	0.511	0.208094	0.022	0.300217	0.286	0.265
1766	Zfp606	0.511	0.721916	0.022	1.0415	0.143	0.12
1767	Zfp654	0.51	0.241553	0.02	0.348487	0.5	0.494
1768	Psmd4	0.51	0.567588	0.02	0.818857	0.857	0.807
1769	Setdb2	0.51	0.198203	0.02	0.285947	0.214	0.181
1770	Zfp414	0.49	0.200695	0.02	0.289541	0.286	0.325
1771	Tm9sf4	0.49	0.235533	0.02	0.339802	0.929	0.747
1772	Sf3b1	0.49	0.548867	0.02	0.791848	0.929	0.843
1773	Zfp251	0.509	0.189784	0.018	0.273801	0.214	0.229
1774	Usp15	0.509	0.419502	0.018	0.605213	0.714	0.602
1775	Dis3l	0.509	0.291673	0.018	0.420795	0.357	0.325
1776	Sgsm3	0.509	0.556886	0.018	0.803417	0.429	0.518
1777	Surf2	0.491	0.741008	0.018	1.06905	0.214	0.241
1778	Zscan29	0.491	0.192044	0.018	0.277061	0.429	0.518
1779	Aplp1	0.491	0.273539	0.018	0.394634	0.143	0.181
1780	Atrnl1	0.508	0.746439	0.016	1.07688	0.214	0.229
1781	Scfd1	0.508	0.237938	0.016	0.343273	0.429	0.422
1782	Scoc	0.508	0.294835	0.016	0.425356	0.5	0.506
1783	Zfp438	0.508	0.31882	0.016	0.459959	0.214	0.217
1784	Ppa1	0.508	0.837407	0.016	1.20812	0.357	0.349
1785	Trmt1	0.508	0.234396	0.016	0.338162	0.429	0.47
1786	Plin2	0.508	0.194966	0.016	0.281276	0.357	0.337
1787	Mocs1	0.508	0.266133	0.016	0.383949	0.286	0.289
1788	Siae	0.508	0.235866	0.016	0.340283	0.643	0.482
1789	Rbms2	0.492	0.174928	0.016	0.252367	0.429	0.542
1790	Dap3	0.492	0.177157	0.016	0.255583	0.786	0.759
1791	Rnf166	0.492	0.226492	0.016	0.326758	0.286	0.386
1792	Rita1	0.492	0.354808	0.016	0.51188	0.214	0.253
1793	Gorasp1	0.507	0.218761	0.014	0.315605	0.429	0.446
1794	Ppme1	0.507	0.408092	0.014	0.588752	0.571	0.627
1795	Nol12	0.507	0.190605	0.014	0.274985	0.286	0.277
1796	Zmat5	0.507	0.311791	0.014	0.449819	0.357	0.337
1797	Tmc1	0.493	0.557108	0.014	0.803737	0.143	0.157
1798	Rcc2	0.493	0.206924	0.014	0.298528	0.286	0.313
1799	Chchd6	0.493	0.323274	0.014	0.466385	0.429	0.41
1800	Rffl	0.493	0.389658	0.014	0.562157	0.214	0.241
1801	Galt	0.493	0.783568	0.014	1.13045	0.357	0.446
1802	Usp16	0.506	0.190714	0.012	0.275142	0.571	0.723
1803	Nek4	0.506	0.232819	0.012	0.335887	0.143	0.145
1804	Cdc34	0.506	0.208218	0.012	0.300395	0.643	0.627
1805	P4htm	0.506	0.191701	0.012	0.276566	0.286	0.313
1806	Ormdl1	0.506	0.17402	0.012	0.251058	0.357	0.41
1807	Pde4a	0.506	0.303929	0.012	0.438477	0.357	0.398
1808	Nod1	0.506	1.14261	0.012	1.64844	0.214	0.205
1809	Znhit2	0.506	0.306686	0.012	0.442455	0.429	0.361
1810	Mdp1	0.494	0.328368	0.012	0.473734	0.429	0.542
1811	Plekhm3	0.494	0.259254	0.012	0.374024	0.571	0.554
1812	Acad11	0.494	0.227378	0.012	0.328038	0.357	0.446
1813	Mon2	0.505	0.197484	0.01	0.28491	0.286	0.253
1814	Hook1	0.505	0.449526	0.01	0.64853	0.214	0.217
1815	Zc3hc1	0.505	0.185072	0.01	0.267002	0.643	0.627
1816	Dda1	0.495	0.246338	0.01	0.35539	0.571	0.651
1817	Arl8b	0.504	0.241575	0.008	0.348519	0.786	0.747
1818	Gtpbp4	0.496	0.326276	0.008	0.470717	0.357	0.446
1819	Gm5148	0.496	0.361662	0.008	0.521768	0.429	0.47
1820	Rhou	0.496	0.210881	0.008	0.304238	0.5	0.506
1821	Tmem175	0.496	0.174665	0.008	0.251988	0.429	0.506
1822	Atp8a1	0.503	0.21685	0.006	0.312848	0.357	0.398
1823	Ldoc1l	0.503	0.316958	0.006	0.457274	0.214	0.217
1824	Eif1ad	0.503	0.386197	0.006	0.557164	0.357	0.446
1825	Kcmf1	0.503	0.318819	0.006	0.459959	0.357	0.422
1826	Nipa1	0.503	0.176874	0.006	0.255176	0.286	0.325
1827	Tpst2	0.503	0.418844	0.006	0.604264	0.5	0.542
1828	Dtnbp1	0.497	0.373203	0.006	0.538419	0.214	0.277
1829	Acvr2a	0.497	0.174079	0.006	0.251143	0.5	0.482
1830	Iqsec1	0.497	0.295691	0.006	0.426592	1	0.928
1831	Mapk1ip1	0.497	0.317587	0.006	0.458182	0.286	0.313
1832	Spats2	0.502	0.208167	0.004	0.300322	0.143	0.145
1833	Arpc1a	0.502	0.191551	0.004	0.27635	0.929	0.771
1834	Fbxo9	0.502	0.208363	0.004	0.300605	0.5	0.627
1835	Dusp12	0.502	0.180881	0.004	0.260956	0.143	0.157
1836	Nup153	0.502	0.313517	0.004	0.45231	0.286	0.349
1837	Tomm22	0.498	0.30599	0.004	0.441451	0.714	0.747
1838	Pdha1	0.498	0.364571	0.004	0.525964	0.643	0.88
1839	Lrfn5	0.498	0.360055	0.004	0.51945	0.286	0.337
1840	Fam160a2	0.501	0.333456	0.002	0.481076	0.429	0.518
1841	Snrk	0.501	0.389798	0.002	0.56236	0.429	0.47
1842	Atm	0.501	0.250561	0.002	0.361483	0.214	0.253
1843	Ddx49	0.501	0.3142	0.002	0.453295	0.214	0.265
1844	Fam206a	0.499	0.291765	0.002	0.420928	0.286	0.337
1845	Cry1	0.499	0.207888	0.002	0.299918	0.143	0.169
1846	Sphk2	0.499	0.194572	0.002	0.280708	0.286	0.289
1847	Dvl2	0.499	0.755202	0.002	1.08953	0.357	0.373
1848	Adck3	0.499	1.17517	0.002	1.69542	0.143	0.169
1849	Szt2	0.499	0.67751	0.002	0.97744	0.357	0.434
1850	6330408A02Rik	0.5	0.395932	0	0.571209	0.143	0.157
1851	6330416G13Rik	0.5	0.221159	0	0.319065	0.357	0.361
1852	Mut	0.5	0.402397	0	0.580536	0.429	0.47
1853	Snapc1	0.5	0.224674	0	0.324136	0.286	0.289
1854	Hspg2	0.5	0.279059	0	0.402597	0.5	0.59
1855	Dcaf7	0.5	1.29727	0	1.87157	0.571	0.711
1856	Tefm	0.5	0.201236	0	0.290322	0.143	0.145
1857	C2cd3	0.5	0.466127	0	0.67248	0.857	0.723

## Sheet: Table S6
GO cellular component analysis of IMC, generated using PANTHER.
Analysis Type:	PANTHER Overrepresentation Test (Released 20221013)
Annotation Version and Release Date:	GO Ontology database DOI: 10.5281/zenodo.6799722 Released 2022-07-01
Analyzed List:	upload_1 (Mus musculus)
[truncated: 39 more rows]

## Sheet: Table S7
GO biological process analysis of IMC, generated using PANTHER.
[truncated: 88 more rows]

[truncated: 9 more sheets: Table S8, Table S9, Table S10, Table S11, Table S12, Table S13, Table S14, Table S15, Table S16]
