# Supplementary material for: Single-cell RNA-sequencing of stria vascularis cells in the adult Slc26a4-/- mouse
Source: BMC Med Genomics. 2023 Jun 15;16:133. doi: 10.1186/s12920-023-01549-0 (PMC10268361; doi:10.1186/s12920-023-01549-0)
Supplement: Supplementary file 4 — Additional file 4: Table S17: Differentially expressed genes in SC (Slc26a4+/+ vs. Slc26a4−/−).. Table S18: Differentially expressed genes in IMC (Slc26a4+/+ vs. Slc26a4−/−).. Table S19: Differentially expressed genes in SC (Slc26a4+/+ vs. Slc26a4+/−).. Table S20: Differentially expressed genes in IMC (Slc26a4+/+ vs. Slc26a4+/−). [file 12920_2023_1549_MOESM4_ESM.xlsx]

## Sheet: Table S17
Table S17: Differentially expressed genes in SC (Slc26a4+/+ vs. Slc26a4-/-).
Genes	Lower bound	log2 fold change	Upper bound	p-value
Rgs5	5.84163	10.4041	11.4274	0.0248387
Otogl	6.05483	8.61321	9.12488	0.0255423
Nov	7.50458	8.48529	9.08225	0.000687119
Cdkn1c	6.90762	7.97361	8.52793	0.0180462
Tpm3-rs7	6.22539	7.80306	8.35737	1.438e-06
Txnip	3.32589	7.67514	8.22945	0.0032216
Serpinb9	6.43859	7.58986	8.22945	3.286e-06
Krt19	5.3726	7.54722	8.22945	2.1698e-05
P4ha3	4.98884	7.50458	8.10153	9.3466e-05
Capn10	5.88427	7.46194	8.18681	0.000200847
Rpl34-ps1	6.69442	7.37666	7.88833	3.044e-06
Plekha2	5.75635	7.24874	8.01625	0.000109065
Gpc3	2.85686	7.24874	7.88833	0.0261526
Wnt11	5.62843	7.03554	7.8457	1.1069e-05
Npat	5.3726	7.03554	7.76042	3.5283e-05
4930452B06Rik	5.24468	6.9929	7.67514	3.0013e-05
Casp8ap2	5.24468	6.95026	7.8457	0.00161732
Rps13-ps1	5.92691	6.90762	7.6325	4.1708e-05
Tpcn2	5.24468	6.90762	7.58986	4.8751e-05
Cfap43	5.24468	6.90762	7.6325	0.000374038
Amigo2	5.1594	6.86498	7.67514	4.1765e-05
Pla2g15	5.11676	6.7797	7.54722	9.3466e-05
Kcne1	4.733	6.7797	7.80306	0.000614181
Nynrin	5.54315	6.73706	7.6325	3.7472e-05
Gstm1	5.54315	6.73706	7.71778	0.00120418
Cebpb	4.86092	6.73706	7.4193	0.015413
Rps2	4.39188	6.69442	7.50458	0.0325622
Dpysl5	4.64772	6.65179	7.46194	9.1849e-05
Rsg1	4.34924	6.65179	7.37666	0.000281742
Grk6	4.86092	6.60915	7.58986	7.5004e-05
BC002163	3.58173	6.60915	7.12082	0.000103746
Sac3d1	5.1594	6.60915	7.29138	0.007508
Atp1a2	4.56244	6.56651	8.69849	0.0328569
Dchs1	4.733	6.52387	7.37666	5.7876e-05
Tgfb1i1	4.733	6.52387	7.37666	6.1717e-05
Rps6kc1	4.90356	6.35331	7.12082	0.00100237
Srd5a1	4.3066	6.26803	7.2061	0.00483383
Zfp748	4.98884	6.22539	7.37666	9.3466e-05
Acvr2b	4.86092	6.22539	7.24874	0.00112704
Dok7	4.9462	6.18275	7.33402	0.00775044
Armcx6	4.77564	6.09747	7.29138	0.00902793
Sipa1	5.11676	6.05483	7.33402	4.8751e-05
Tppp3	4.733	6.01219	7.29138	9.1849e-05
Chd9	3.92285	6.01219	6.90762	0.00158976
Rilp	4.9462	5.96955	7.12082	4.8751e-05
Cntrob	0.852793	5.96955	7.07818	0.049645
Cldn10	4.86092	5.92691	7.2061	4.1708e-05
Pak3	4.5198	5.92691	7.07818	0.000124657
Fancf	4.3066	5.92691	7.03554	0.000894999
Exoc6	4.69036	5.92691	7.33402	0.000930044
Ap1s2	4.733	5.92691	7.2061	0.00115686
Irx2	4.9462	5.88427	7.33402	3.7472e-05
Cnot6l	4.69036	5.88427	7.58986	3.7472e-05
Plin4	4.98884	5.88427	7.6325	4.1765e-05
Erbb4	4.98884	5.88427	7.71778	4.8751e-05
Zfp536	4.77564	5.88427	6.82234	0.000402777
Gna12	4.90356	5.88427	6.9929	0.000418377
Gemin2	4.17869	5.88427	6.9929	0.00114953
Rnase4	4.60508	5.84163	7.07818	9.3466e-05
Gng11	4.43452	5.79899	6.95026	0.000162447
Pms2	4.9462	5.79899	7.46194	0.000795495
Gm10471	0.639595	5.79899	7.07818	0.0209121
Nfe2	4.60508	5.79899	6.73706	0.030146
Rap1gap	4.86092	5.75635	7.29138	0.000687119
RP23-73F23.5	4.69036	5.75635	6.86498	0.00321745
Slc7a5	4.60508	5.75635	7.29138	0.00416561
Jazf1	4.69036	5.67107	7.24874	0.0129151
Zfp141	4.05077	5.62843	7.03554	0.0307812
A230050P20Rik	4.17869	5.58579	6.7797	0.00251383
Mical1	1.32183	5.58579	6.56651	0.0240173
Gm9022	4.22133	5.54315	6.73706	0.000106028
Cacnb2	4.43452	5.54315	7.29138	0.0255423
Fbxo45	2.38782	5.50051	7.03554	9.1849e-05
Pcp4	4.00813	5.41524	7.03554	0.000199519
Prickle3	3.88021	5.41524	6.86498	0.000872892
Atp13a4	3.62437	5.3726	7.2061	0.000832357
Syn3	3.53909	5.3726	6.39595	0.0154124
Gm11868	2.72894	5.32996	6.65179	9.3466e-05
Zc3h6	2.34518	5.32996	6.86498	0.00627425
Hrk	1.44975	5.32996	6.60915	0.049645
Slc16a8	3.92285	5.28732	6.9929	0.0161381
Cml3	3.70965	5.24468	6.52387	0.0256449
Slc13a4	2.98478	5.1594	6.18275	0.0255423
Cr2	0.554315	5.07412	6.09747	0.0367416
A830018L16Rik	2.72894	5.03148	6.22539	0.0240272
Csnk2a2	1.32183	5.03148	5.92691	0.0460579
Lrfn4	2.64366	4.9462	6.82234	9.1849e-05
Crip1	3.88021	4.9462	6.69442	0.0002259
Gm12191	1.40711	4.733	6.48123	0.000610515
Xpo4	2.85686	4.5198	6.14011	0.049645
Rufy3	2.2599	4.39188	5.79899	0.0422998
Rps18	2.34518	4.3066	5.24468	0.00179164
Wfdc18	3.07005	4.22133	8.10153	2.2e-08
2022-09-10	0.810153	3.92285	5.88427	0.0390721
Gm8210	3.07005	3.83757	6.82234	9.1849e-05
Gm13841	3.07005	3.83757	6.82234	9.1849e-05
Serinc3	1.74823	2.64366	5.41524	9.1849e-05
Gpx3	1.57767	2.60102	6.31067	0.00260958
Anxa1	1.10863	2.30254	3.96549	0.0166546
Hn1	1.10863	2.21726	3.45381	0.0204276
Gm10036	1.02335	1.79087	3.02742	0.0180529
Gm37330	-5.45788	-0.682234	-0.469036	0.00115686
Gm5909	-2.34518	-0.682234	-0.383757	0.0304861
Gm12166	-3.62437	-1.66295	-0.511676	0.0467578
Padi2	-2.6863	-1.87614	-0.980712	0.0156406
Kcnj10	-4.34924	-2.51574	-1.23655	0.0315372
Gm8822	-4.39188	-2.81422	-1.8335	3.044e-06
H2-DMb2	-6.39595	-3.32589	-1.79087	0.00394538
Trim30a	-6.48123	-5.32996	-0.639595	0.0328569
Gm4735	-6.86498	-5.84163	-3.11269	0.000162819
Muc1	-7.6325	-5.96955	-1.15127	5.7876e-05
Hist1h2bg	-6.90762	-6.09747	-1.96142	2.204e-05
Ppwd1	-7.24874	-6.31067	-3.07005	3.044e-06
Snip1	-7.29138	-6.35331	-4.00813	5e-08
Gm10778	-7.4193	-6.48123	-4.733	0.0197706
Plppr1	-7.50458	-6.65179	-5.1594	6.65e-07
Coro2a	-7.93097	-6.82234	-4.60508	0.0180529
Ano1	-7.88833	-7.07818	-3.92285	0.00483944
Pcdhga4	-8.14417	-7.2061	-5.11676	2.2e-08
Pcsk5	-8.31473	-7.54722	-6.35331	1.2556e-05
Gm13394	-8.95433	-8.27209	-4.9462	2.8e-08

## Sheet: Table S18
Table S18: Differentially expressed genes in IMC (Slc26a4+/+ vs. Slc26a4-/-).
Genes	Lower bound	log2 fold change	Upper bound	p-value
Gas6	2.16192	7.07921	7.5879	0.00658087
Hba-a1	4.9173	7.03682	7.54551	0.0299388
Peli1	1.73801	7.03682	7.5879	0.036215
BC002163	6.31618	6.90965	7.33356	8e-08
Matn4	3.81514	6.90965	7.54551	0.00260987
Ptgis	5.68033	6.82487	7.54551	1.8e-08
Cyp46a1	5.29881	6.82487	7.41834	1.72e-07
Rps13-ps1	2.62821	6.78248	7.29117	0.000381055
Bnip3	1.3565	6.74009	7.24878	0.0344837
Rpl34-ps1	3.43363	6.61292	7.07921	3.723e-06
Gm10184	4.53578	6.57053	7.33356	0.00657227
1700017B05Rik	5.29881	6.57053	7.20638	0.035529
Caskin1	5.42598	6.52814	7.16399	0.0279515
Tpm3-rs7	5.55316	6.48575	7.07921	7.459e-06
Rnf128	4.53578	6.48575	7.20638	0.0367354
Slc16a3	5.12925	6.40097	7.24878	0.0465452
Fscn1	2.6706	6.40097	7.07921	0.0475227
Ppil6	4.74774	6.10423	6.90965	1.09e-07
Slc16a8	3.51841	6.06184	6.57053	4.21e-07
Fads3	4.53578	6.06184	6.90965	0.0134326
Kdf1	4.62056	6.01945	6.6977	0.0433062
Fstl3	4.57817	5.97706	6.86726	0.0469816
Per2	4.87491	5.93467	6.86726	1.932e-05
Zfp612	4.79013	5.93467	6.78248	0.0374447
Kcnq4	4.79013	5.84989	6.61292	3.132e-06
Dnajb13	3.98471	5.84989	6.44336	5.0046e-05
4930523C07Rik	4.70535	5.8075	6.78248	2.45e-05
Rnf144a	4.62056	5.8075	6.6977	0.0162765
Cybrd1	3.98471	5.76511	6.48575	6.315e-06
Nynrin	4.70535	5.76511	6.57053	1.2995e-05
Serinc3	3.05212	5.72272	6.48575	4e-09
Tmcc2	4.23905	5.72272	6.61292	7.42e-07
Plod2	4.66295	5.68033	6.52814	1.0688e-05
Ppp4r2	2.11952	5.68033	6.18901	0.000306543
Cep131	4.23905	5.68033	6.52814	0.0142297
Cdkn1c	4.74774	5.63794	6.61292	1.27e-06
Rab3il1	4.32383	5.63794	6.31618	4.63e-06
Anxa9	4.57817	5.59555	6.48575	0.00766997
Col9a1	4.66295	5.55316	6.44336	3.962e-06
Gm11868	3.30646	5.55316	6.14662	1.9274e-05
Gemin5	4.66295	5.55316	6.44336	0.000202339
Fam89a	4.53578	5.51076	6.35857	1.73e-07
Aldoc	4.40861	5.46837	6.57053	4.8382e-05
Cited4	3.30646	5.42598	6.18901	0.000129623
Zbtb16	4.19666	5.42598	6.27379	0.00330631
Stac	4.32383	5.38359	6.18901	3.962e-06
Msantd2	4.19666	5.38359	6.27379	0.0098009
Thrb	3.34885	5.38359	6.2314	0.0201653
Rps18	3.94232	4.9173	5.68033	6.08e-07
Lrrc74b	0.593467	4.9173	5.72272	0.0433062
Rgs4	2.75538	4.62056	5.72272	0.00877124
H2-Q7	2.92494	4.40861	5.42598	0.0339706
Slc26a5	0.551076	4.32383	5.25642	0.0165297
Thrsp	2.20431	4.15427	4.9173	4e-09
Marcksl1	2.03474	4.0271	6.6977	0.0298041
2610020H08Rik	1.56845	3.89993	5.51076	0.0165297
Gm8210	2.79777	3.60319	5.89228	1.153e-06
Gm13841	2.79777	3.60319	5.89228	1.153e-06
Csdc2	2.2467	3.51841	6.01945	0.0233425
BC106179	1.39889	3.26407	4.87491	0.0344837
Per3	1.10215	3.09451	4.23905	0.00509862
4930562C15Rik	1.73801	2.79777	5.25642	0.000381055
3000002C10Rik	1.48367	2.62821	3.94232	0.0344837
Ppp1r1b	1.10215	2.58582	4.0271	0.0374447
Ucp2	1.7804	2.50104	3.34885	4e-09
Alpl	1.56845	2.2467	3.00973	4e-09
Slc12a7	1.27171	2.2467	5.3412	0.00838791
Nwd1	1.05976	2.16192	3.68797	0.00838791
Fxyd3	1.3565	2.11952	3.98471	2.45e-07
Napsa	1.05976	2.11952	3.26407	0.0111034
Fbln2	1.22932	2.07713	4.06949	2.303e-05
Cyba	0.8902	2.07713	3.51841	0.0201653
Usp44	1.18693	1.94996	2.96733	5.0835e-05
Ndrg2	0.8902	1.7804	3.81514	0.0124203
Arhgef10	0.805419	1.69562	3.26407	0.0320999
Gnao1	0.805419	1.61084	2.37387	0.0157194
Gm10036	0.635857	1.56845	2.50104	0.0174623
C4b	0.763029	1.56845	2.71299	0.0233425
Ndufb2	0.763029	1.52606	2.28909	0.0165297
mt-Co2	0.805419	1.48367	2.20431	0.00411172
Paqr6	0.763029	1.48367	2.20431	0.00838791
mt-Atp6	0.763029	1.48367	2.20431	0.0207585
H2-D1	0.720638	1.48367	2.37387	0.0320999
Rasl12	0.763029	1.44128	2.71299	0.00326115
Slc12a2	0.720638	1.44128	2.16192	0.012961
Mpzl2	0.84781	1.39889	1.99235	0.000104724
Ifi27l2a	0.763029	1.39889	2.03474	0.00318972
Rpl23	0.635857	1.3565	3.85754	0.0469816
Cttnbp2	0.635857	1.31411	1.94996	0.0368717
Ptgds	0.763029	1.27171	1.7804	7.7671e-05
Ckb	0.593467	1.22932	1.7804	0.0191667
Cyb5a	0.593467	1.14454	1.69562	0.00471046
Sdc4	0.508686	1.05976	1.56845	0.0367084
Gm29216	0.466295	1.05976	1.56845	0.0461074
Iglon5	0.551076	0.932591	1.7804	0.00429925
Lmo7	0.508686	0.805419	5.59555	0.0320999
Zfp354c	0.423905	0.593467	5.97706	0.0043213
Lgals7	0.339124	0.593467	5.76511	0.0104139
Duxbl2	0.296733	0.466295	6.18901	0.0255282
Rps2-ps6	0.254343	0.466295	1.99235	0.0299388		100
Klk13	-2.62821	-0.381514	-0.169562	0.0471214
C2cd4b	-5.84989	-0.466295	-0.254343	0.0344837
Gm5909	-2.03474	-0.720638	-0.423905	0.000310095
Hoxa1	-1.65323	-0.763029	-0.466295	0.00541598
Dct	-1.31411	-0.8902	-0.466295	0.0198414
Ogdh	-1.52606	-0.974981	-0.466295	0.0475227
Tes	-1.69562	-1.14454	-0.593467	0.0154393
Wdr1	-1.86518	-1.22932	-0.678248	0.00658087
Aebp1	-1.94996	-1.22932	-0.678248	0.0130635
Snx1	-1.94996	-1.27171	-0.720638	0.00411172
Syt4	-2.03474	-1.31411	-0.635857	0.0440833
Klf6	-2.20431	-1.39889	-0.720638	0.0267283
Gm12892	-2.28909	-1.44128	-0.805419	0.0179414
Serpinh1	-2.07713	-1.48367	-1.01737	1.481e-06
Cav1	-2.11952	-1.48367	-0.84781	0.000770038
Gm7293	-2.45865	-1.61084	-0.974981	0.000178196
Gm5436	-2.41626	-1.69562	-1.18693	9.63e-07
Pou4f2	-2.45865	-1.73801	-1.22932	0.000471049
Pfkfb3	-2.62821	-1.82279	-1.18693	4.039e-06
Lrrn4cl	-3.81514	-1.82279	-0.974981	0.00628198
Gm8822	-2.84016	-2.03474	-1.44128	1.26e-07
Adgre5	-3.26407	-2.16192	-1.31411	0.000115248
Adamts1	-3.98471	-2.33148	-1.3565	0.000131695
Rab38	-7.5879	-2.58582	-1.61084	3.97e-06
Cryab	-3.30646	-2.62821	-2.03474	4e-09
Hspg2	-4.15427	-2.75538	-1.69562	0.000770734
Prkar2a	-5.59555	-3.94232	-2.33148	0.0440833
Itga4	-5.29881	-4.0271	-2.75538	0.00115191
Qtrt1	-5.8075	-4.62056	-1.82279	8.324e-06
Rpl29	-5.76511	-4.83252	-3.51841	0.000377721
Gm4735	-5.89228	-4.87491	-3.68797	1.8e-08
Catsperd	-6.61292	-5.04447	-3.98471	1.2e-07
Cyp26a1	-7.84224	-5.21403	-4.06949	4.164e-06
Nfkbie	-6.74009	-5.38359	-4.15427	0.0125382
Ece1	-6.74009	-5.46837	-4.40861	7.6e-08
Pcdhb15	-6.86726	-5.63794	-4.62056	8e-09
Myc	-6.90965	-5.68033	-4.53578	1.72e-07
Rpl14-ps1	-6.2314	-5.68033	-2.6706	4.0272e-05
1700003E16Rik	-6.78248	-5.76511	-4.451	8e-09
Dyrk3	-6.57053	-5.84989	-4.36622	4e-09
Rpsa-ps10	-6.6977	-6.06184	-4.19666	4e-09
Taf4b	-7.03682	-6.06184	-5.08686	4e-09
Klf10	-6.86726	-6.06184	-4.06949	0.00165181
Gm4353	-7.1216	-6.40097	-5.21403	0.0127954
Adcy8	-7.24878	-6.44336	-4.66295	0.0469816
Arhgef19	-7.29117	-6.48575	-5.29881	0.0439596
Postn	-7.24878	-6.52814	-5.29881	7e-09
Plppr1	-7.29117	-6.57053	-5.42598	4e-09
Cd55	-7.37595	-6.78248	-5.63794	1.8e-08
Gpd1	-8.26615	-7.67268	-1.22932	0.0299388
Gm13394	-8.4781	-7.84224	-7.07921	4e-09		51

## Sheet: Table S19
Table S19: Differentially expressed genes in SC (Slc26a4+/+ vs. Slc26a4+/-).
Genes	Lower bound	log2 fold change	Upper bound	p-value
Abtb2	6.49625	7.73566	8.334	0.0041357
Ppp1r13b	4.40206	7.69292	8.334	0.0131106
Aars	2.82074	7.69292	8.334	0.0274042
Lamb2	6.28256	7.56471	8.20579	0.0041357
Krt80	6.02612	7.52197	8.16305	0.0041357
Sowaha	5.25683	7.43649	8.03483	0.0041357
Serpina3n	5.59874	7.35102	7.94936	0.0041357
Cep170b	5.94065	7.35102	8.12031	0.00607401
Utp20	5.12862	7.2228	7.94936	0.00607401
Kctd8	5.25683	7.18006	7.86388	0.00607401
Lysmd4	4.87219	7.09459	7.7784	0.0160476
Zbtb14	5.21409	7.05185	7.73566	0.0159043
Natd1	5.556	7.00911	7.73566	0.0041357
Siah1a	5.08588	7.00911	7.65019	0.024453
Plekhf1	5.21409	6.96637	7.69292	0.0041357
Engase	5.59874	6.96637	7.7784	0.00607401
Mcur1	5.34231	6.96637	7.82114	0.011328
Cluap1	4.57302	6.96637	7.56471	0.0162007
Nr2c2ap	5.29957	6.96637	7.65019	0.0274042
Igsf1	5.42779	6.92363	7.60745	0.0041357
Zbtb3	5.04314	6.92363	7.69292	0.00607401
Polr3a	5.29957	6.92363	7.60745	0.00699328
Cacnb1	4.40206	6.92363	7.56471	0.0166952
Rnf170	5.25683	6.92363	7.7784	0.027916
Sac3d1	5.556	6.92363	7.56471	0.044643
Zic2	5.59874	6.88089	7.69292	0.0041357
Arhgap44	5.47052	6.88089	7.86388	0.0041357
Ubr5	4.91492	6.88089	7.47923	0.0041357
Coprs	4.70123	6.88089	7.56471	0.00493885
Trim21	4.91492	6.88089	7.56471	0.00746654
Eif4b	5.25683	6.88089	7.73566	0.00990253
Psmg1	4.95766	6.88089	7.56471	0.0104774
Cars2	5.34231	6.83816	7.60745	0.0041357
Fam131c	5.34231	6.83816	7.52197	0.0041357
Zfp750	5.34231	6.83816	7.56471	0.00597286
Trim7	4.40206	6.83816	7.52197	0.00607401
Gba2	5.17135	6.83816	7.60745	0.00746654
Esyt2	5.12862	6.83816	7.47923	0.0457154
Zfp212	4.74397	6.79542	7.52197	0.0041357
Kctd17	3.37634	6.79542	7.35102	0.00607401
Kcnk18	5.34231	6.75268	7.69292	0.0041357
Syt3	4.10289	6.75268	7.52197	0.00607401
Capn12	4.27385	6.75268	7.35102	0.0102223
Itga5	4.53028	6.75268	7.65019	0.0113844
Slc31a1	4.48754	6.75268	7.56471	0.0159404
Smyd4	4.78671	6.75268	7.56471	0.0165521
Map6	4.87219	6.75268	7.69292	0.0325455
AI429214	4.91492	6.70994	7.73566	0.0041357
Brpf3	5.12862	6.6672	7.52197	0.0041357
Fam46a	5.0004	6.6672	7.39376	0.0041357
Elac2	5.12862	6.6672	7.39376	0.0041357
Btbd3	5.29957	6.6672	7.52197	0.00714033
Bbs7	4.01742	6.6672	7.52197	0.0257393
Cdk18	5.17135	6.62446	7.73566	0.0041357
AA986860	5.25683	6.62446	7.60745	0.0041357
Git1	4.65849	6.62446	7.69292	0.00539952
Hs2st1	4.91492	6.62446	7.56471	0.0292326
Dvl1	5.34231	6.62446	7.60745	0.0386553
Aldh5a1	5.04314	6.58172	7.35102	0.0041357
1700040L02Rik	5.12862	6.58172	7.39376	0.0041357
Tmem177	4.87219	6.58172	7.30828	0.0054597
Slc16a8	1.83775	6.58172	7.2228	0.00607401
Bcr	5.21409	6.58172	7.56471	0.0160476
E4f1	5.42779	6.53899	7.56471	0.0041357
Trp53	5.21409	6.53899	7.35102	0.00949323
Rps6ka3	0.897508	6.53899	7.47923	0.0411237
Rfx2	4.87219	6.49625	7.52197	0.0041357
Zbtb48	5.42779	6.41077	7.47923	0.0041357
Agap1	4.65849	6.41077	7.2228	0.0097973
Taf15	5.12862	6.41077	7.18006	0.0110483
Rnf113a2	4.57302	6.41077	7.26554	0.0166952
Mre11a	4.78671	6.41077	7.35102	0.0168888
Nat10	5.0004	6.41077	7.26554	0.0220245
Pgap3	5.04314	6.36803	7.52197	0.0041357
Rap1gap	5.0004	6.36803	7.47923	0.0280032
Fam110c	4.95766	6.32529	7.52197	0.00607401
Rnmtl1	4.65849	6.32529	7.35102	0.00874554
Cwc22	4.35932	6.32529	7.30828	0.0176517
Tab3	4.82945	6.28256	7.30828	0.0041357
Ubr3	4.91492	6.28256	7.35102	0.00714033
Lrrc8c	5.21409	6.28256	7.56471	0.00746654
Ccdc15	4.82945	6.28256	7.52197	0.00990253
Prkaa2	1.23942	6.28256	7.39376	0.0292326
Gm14117	3.8892	6.28256	7.00911	0.0498148
Maml1	4.95766	6.23982	7.56471	0.00436385
Tppp3	4.91492	6.23982	7.60745	0.00436385
Gpld1	4.70123	6.23982	7.30828	0.00714033
Zfp91	5.0004	6.23982	7.09459	0.0213071
Vkorc1l1	4.57302	6.23982	7.30828	0.0213071
Ranbp9	4.87219	6.19708	7.52197	0.0041357
Rnf34	4.70123	6.19708	7.39376	0.00436385
4921524J17Rik	5.0004	6.1116	7.47923	0.0041357
Sprtn	5.12862	6.1116	7.65019	0.0041357
Zfp618	4.53028	6.1116	6.83816	0.00436385
Zbtb39	4.57302	6.1116	7.35102	0.00803457
Dclre1a	4.61575	6.1116	7.2228	0.0131106
Pms2	5.17135	6.02612	7.69292	0.00657338
Hlf	3.97468	6.02612	6.96637	0.0165521
Crocc	4.95766	5.98339	7.35102	0.0041357
Hist1h4h	3.03443	5.98339	6.88089	0.0349133
Slc7a6os	4.74397	5.94065	7.09459	0.00685808
Sema3c	5.08588	5.94065	7.90662	0.00708614
Clca3a2	4.82945	5.94065	7.69292	0.0252897
Htr1d	4.14563	5.94065	7.26554	0.0372039
Acot11	4.65849	5.85517	7.00911	0.00601628
Vipas39	4.65849	5.85517	7.30828	0.00607401
Cdyl	1.45311	5.85517	7.13732	0.00810392
1700049G17Rik	3.63277	5.81243	7.26554	0.00850515
Tmem17	4.74397	5.76969	7.43649	0.0041357
Gltscr1l	4.61575	5.76969	7.60745	0.00607401
Gm9022	1.06846	5.76969	6.92363	0.0162007
Mpped2	3.97468	5.76969	7.13732	0.0289704
Rnf135	4.35932	5.72696	7.09459	0.0041357
Mfap3l	4.35932	5.72696	7.35102	0.0277327
Gkap1	4.14563	5.72696	6.79542	0.0457699
Vav2	4.4448	5.68422	7.52197	0.0041357
RP23-73F23.5	4.53028	5.68422	6.92363	0.00990253
Cp	4.65849	5.68422	7.73566	0.0176517
Fbxo45	1.62406	5.64148	7.26554	0.00607401
Zfp760	1.79502	5.64148	7.05185	0.0144251
Tmem259	2.26514	5.64148	6.75268	0.0275302
Zfp109	4.74397	5.59874	7.69292	0.0041357
Adat2	4.14563	5.51326	7.26554	0.00746654
Ntng2	3.16265	5.51326	7.30828	0.00800081
Pank3	3.24812	5.47052	6.92363	0.015866
Cdc73	2.86348	5.38505	6.49625	0.0318767
Kdm1a	4.06015	5.29957	7.43649	0.00714033
Memo1	3.97468	5.25683	7.05185	0.00607401
Eva1a	3.76099	5.25683	7.18006	0.012909
Xndc1	4.10289	5.21409	7.09459	0.00746654
Syngap1	1.45311	5.12862	6.23982	0.00810392
Unc13d	1.92323	3.71825	5.42779	0.0257393
Pianp	-7.39376	-4.06015	-1.19668	0.00607401
Ppwd1	-7.09459	-5.94065	-1.75228	0.0054597

## Sheet: Table S20
Table S20: Differentially expressed genes in IMC (Slc26a4+/+ vs. Slc26a4+/-).
Genes	Lower bound	log2 fold change	Upper bound	p-value
Dbp	5.41803	7.02177	7.71528	0.0118608
Pcna	5.07128	6.63167	7.32518	0.000651225
Slc52a2	5.33135	6.4583	7.32518	0.000277069
Slc9a3r2	5.02794	6.4583	7.23849	0.000635154
Pip5k1a	4.8979	6.4583	7.1518	0.000939208
Zfp239	5.11462	6.41495	7.1518	0.000387243
Gpc4	4.76787	6.41495	7.1518	0.000523336
Ncoa5	5.02794	6.37161	7.10846	0.000458433
Rhoq	5.11462	6.28492	6.93508	0.000651225
E2f5	4.72453	6.28492	7.06512	0.000924845
Sec14l5	5.20131	6.28492	6.97843	0.00141236
Exoc6	4.81121	6.28492	7.06512	0.00458761
Smad3	5.37469	6.24157	7.1518	0.000884859
Per2	5.11462	6.24157	7.19515	0.00118425
Ssx2ip	4.94125	6.19823	7.02177	0.000802533
Col1a1	1.69043	6.19823	6.50164	0.00748659
Zfp128	5.20131	6.15489	6.93508	0.000250514
Dbr1	5.15797	6.15489	6.93508	0.000661652
Rbfox2	4.85456	6.15489	6.93508	0.040943
Pde6b	5.02794	6.11154	6.89174	0.000250514
Slc35c1	5.07128	6.11154	6.80505	0.000786848
Zfp612	5.20131	6.11154	7.02177	0.00127621
Ppil6	4.72453	6.11154	6.93508	0.0409581
Zfp566	5.02794	6.0682	6.80505	0.000250514
Ccdc134	5.07128	6.0682	6.97843	0.000250514
Zfhx2	4.98459	6.0682	6.84839	0.000523336
Pvr	4.8979	6.0682	6.89174	0.000744281
Nqo1	5.11462	6.02485	6.93508	0.000250514
Tmem65	4.81121	6.02485	6.80505	0.000257292
Pigw	4.85456	6.02485	6.80505	0.000686941
Pdcd7	0.823541	6.02485	6.80505	0.0047961
Cbx4	4.76787	5.98151	6.71836	0.000523336
Kcnk13	4.98459	5.98151	6.80505	0.000829839
Ddx23	3.77095	5.98151	6.71836	0.00173657
Dlg5	4.68118	5.98151	6.80505	0.0118608
Pop1	4.81121	5.98151	6.71836	0.028141
Cwf19l1	4.72453	5.98151	6.76171	0.0301712
Gpn2	5.02794	5.93817	6.80505	0.000651225
Mapk15	4.94125	5.93817	6.63167	0.00259268
Zswim5	4.81121	5.89482	6.89174	0.000257292
Zkscan5	5.07128	5.89482	6.71836	0.000661652
Gramd4	4.76787	5.89482	6.80505	0.000686941
Plod2	4.98459	5.89482	6.71836	0.00070457
Zfp318	4.81121	5.89482	6.97843	0.000775135
Atg12	4.76787	5.89482	6.63167	0.000903918
Col1a2	3.8143	5.89482	6.67502	0.00141236
Msantd2	0.736853	5.89482	6.63167	0.0016719
Adnp	4.55115	5.89482	6.63167	0.00458761
Ipp	4.59449	5.89482	6.67502	0.0238749
Efna4	4.85456	5.85148	6.76171	0.000257292
Socs7	4.94125	5.85148	6.93508	0.000686941
Nup153	4.98459	5.85148	7.06512	0.000686941
Nckipsd	4.37777	5.85148	6.67502	0.0139414
Col20a1	4.8979	5.80813	6.71836	0.000724577
Prmt5	4.63784	5.80813	6.63167	0.000724577
Zfp719	4.76787	5.80813	6.71836	0.00145902
Tle3	4.76787	5.80813	6.50164	0.00172922
Ufsp1	0.996918	5.80813	6.50164	0.0275551
Anxa9	4.85456	5.76479	6.71836	0.000686941
Gm15443	4.55115	5.76479	6.4583	0.000888071
Rfc4	4.68118	5.76479	6.71836	0.00167164
Palm	4.85456	5.76479	6.76171	0.00504532
Pfn2	4.20439	5.76479	6.76171	0.00661259
Pak3	4.8979	5.76479	6.63167	0.0084909
Trim25	3.51089	5.76479	6.50164	0.0139414
Dzip1	4.68118	5.72144	6.63167	0.000277069
Fam89a	4.76787	5.72144	6.67502	0.000277069
Ccnd1	4.55115	5.72144	6.54498	0.000277069
Mthfd1l	4.76787	5.72144	6.80505	0.000686941
Abhd17c	4.81121	5.72144	6.58833	0.000774051
Rom1	4.68118	5.72144	6.54498	0.00144863
Wdr90	4.68118	5.72144	6.54498	0.00374605
Zc3h6	4.72453	5.72144	6.63167	0.0125547
Ncapd3	4.81121	5.6781	6.63167	0.00141236
Hdac6	4.5078	5.6781	6.89174	0.0023562
Cntnap1	4.5078	5.6781	6.58833	0.0023562
Odf2l	4.24774	5.6781	6.67502	0.00458761
Setd8	4.42112	5.6781	6.58833	0.0178392
Pcna-ps2	1.60374	5.63476	6.19823	0.000523336
Gnb1l	4.76787	5.63476	6.41495	0.000744281
Tfpi	4.55115	5.63476	6.50164	0.00141236
AC084822.2	4.68118	5.63476	6.71836	0.00157331
Zdhhc8	4.63784	5.63476	6.67502	0.00296827
Pgbd5	2.16721	5.63476	6.50164	0.00684058
Nat10	1.25698	5.59141	6.63167	0.00145902
Foxk2	0.693508	5.59141	6.32826	0.00227274
Pgbd1	4.63784	5.54807	6.50164	0.00210191
Urb2	4.46446	5.54807	6.41495	0.00305757
Stmn1	4.5078	5.54807	6.58833	0.00344655
Ybx3	0.736853	5.54807	6.50164	0.0371557
Zfp2	0.693508	5.54807	6.37161	0.0498585
Dusp7	4.33443	5.50472	6.37161	0.0016719
Agap1	4.07436	5.46138	6.41495	0.00270433
Klhl23	0.60682	5.46138	6.28492	0.00504336
Trpc1	4.11771	5.41803	6.32826	0.00227274
Clint1	4.11771	5.41803	6.80505	0.00468026
Tmem116	4.11771	5.33135	6.19823	0.00684058
Aldoc	4.16105	5.288	6.41495	0.00478599
Setbp1	4.16105	5.288	6.4583	0.0081755
Trim43c	0.520131	5.288	6.0682	0.00897804
Lig1	4.11771	5.288	6.67502	0.0112067
Esrrb	3.72761	5.24466	6.58833	0.000635154
Gm28285	0.693508	5.15797	6.0682	0.00976152
Atxn1l	3.8143	5.15797	6.28492	0.013884
Adcy6	0.693508	5.02794	6.02485	0.0389523
Atp13a2	3.33751	4.98459	6.28492	0.0135694
Sorl1	3.64092	4.94125	5.98151	0.00250676
Pet117	0.823541	4.94125	5.98151	0.0391875
Gm27021	3.51089	4.8979	6.24157	0.00233799
Snrnp40	3.07744	4.76787	5.98151	0.00427509
Cplx2	2.55731	4.63784	6.11154	0.0139414
Gm17374	1.73377	4.59449	5.50472	0.00689724
Gm14667	2.94741	4.24774	5.33135	0.00069121
Foxc1	2.03718	4.16105	6.24157	0.00399334
Gdap1	2.90407	4.16105	5.33135	0.00421252
Slx1b	1.69043	3.07744	4.24774	0.0371557
Ecm2	1.34367	2.51397	3.64092	0.0410956
Adra2b	1.38702	2.34059	3.51089	0.0441202
B4galt6	0.91023	1.95049	3.20748	0.0267708
Wt1	0.823541	1.90715	4.07436	0.0498585
Slc26a5	0.563476	1.60374	5.37469	0.00695533
Fndc5	0.736853	1.51705	3.55423	0.0371557
Gm5537	0.693508	1.47371	5.89482	0.0084961
mt-Nd3	0.60682	0.866885	6.19823	0.00374605
Oxld1	0.390098	0.60682	6.37161	0.0491574		125
Plppr1	-7.02177	-0.563476	-0.390098	0.000686941
Hoxa1	-2.42728	-1.25698	-0.476787	0.0107725
Dct	-1.77712	-1.30033	-0.823541	0.000189429
Cryab	-2.47062	-1.69043	-1.12695	0.000150746
Pou4f2	-2.94741	-1.8638	-1.21364	0.000277069
Rpl14-ps1	-4.76787	-3.20748	-2.29725	0.00014146
Gm4735	-5.59141	-4.5078	-3.25082	0.000150746
Gm13394	-7.49856	-5.37469	-3.94433	3.0468e-05
Nfkbie	-7.28184	-6.15489	-4.07436	0.00109333
Mmp2	-8.14872	-7.32518	-5.89482	0.048888		10
